# Supplementary material for: Metagenomic assembly reveals hosts and mobility of common antibiotic resistome in animal manure and commercial compost
Source: Environ Microbiome. 2022 Aug 11;17:42. doi: 10.1186/s40793-022-00437-x (PMC9367140; doi:10.1186/s40793-022-00437-x)
Supplement: Supplementary file 2 — Additional file 2. Dataset 1 Concentrations of antibiotics in manures and composts. Nineteen antibiotics including: sulfadiazine (SDZ), sulfadimethoxine (SMX), sulfamethoxazole (SMZ), sulfachlorpyridazine (SCP), tetracycline (TC), chlortetracycline (CTC), oxytetracycline (OTC), doxycycline (DC), erythromycin (ETM), tylosin (TYL), roxithromycin (RTM), norfloxacin (NFX), ciprofloxacin (CFX), enrofloxacin (EFX) and lomefloxacin (LFX), florfenicol (FF) and chloramphenicol (CAP), ceftiofur (CEFT). [file 40793_2022_437_MOESM2_ESM.xlsx]

## Sheet: Sheet1
DATASET1	Concentrations of antibiotics in manures and composts.
#VA	Layer(n=9)			Broiler（n=6）			Swine(n=5)			Cattle(n=4)			Cow(n=4)				Compost(n=13)
	Fred	Mean	Max	Fred	Mean	Max	Fred	Mean	Max	Fred	Mean	Max	Fred	Mean	Max	Fred		Mean	Max
		μg/kg	μg/kg		μg/kg	μg/kg		μg/kg	μg/kg		μg/kg	μg/kg		μg/kg	μg/kg			μg/kg	μg/kg
ETM	11.1	0.22	2	17	3.33	20	0	0	0	25	1	4	50	1	2	31		0.5	3
TYL	22.2	755.89	6711.5	67	98.82	479	40	34.3	136	0	0	0	50	150	537	15		0.08	1
RTM	44.4	8.56	74.5	50	0.25	0.5	0	0	0	0	0	0	25	0.25	1	31		0.54	5
∑MAs	66.67	764.67	6711.5	67	102.4	479.5	40	34.3	136	25	1	4	75	151.25	539	46		1.12	7.5
SDZ	11.1	0.39	3.5	0	0	0	20	41.5	207.5	25	33.38	133.5	75	23.58	78	8		0.04	0.5
SMZ	22.2	0.64	2.94	33	77.25	266	20	5.6	28	75	3.37	6.84	0	0	0	38		1.33	4.17
SCP	0	0	0	50	39.27	125.5	0	0	0	25	1.58	6.3	0	0	0	0		0	0
SMX	0	0	0	17	8.33	50	0	0	0	0	0	0	0	0	0	0		0	0
∑SAs	33.33	1.03	3.5	67	124.86	391.5	40	47.1	207.5	100	38.32	135	75	23.58	78	46		1.36	4.17
CFX	44.4	185.67	1566.5	50	694.45	4127	60	1552	7694.5	75	430.89	1687.5	75	47.63	66.5	54		37.06	177.5
NFX	0	0	0	33	40.25	157.5	20	22.3	111.5	25	15.75	63	0	0	0	31		109.57	1267.5
LFX	0	0	0	0	0	0	20	0.68	3.4	0	0	0	0	0	0	15		0.54	3.5
EFX	44.4	1108	9686.5	67	108.14	388	60	95.6	412	75	323.57	1284.5	75	28	72	62		40.26	277
∑QNs	44.44	1293.67	11253	83	842.84	4672.5	80	1670.58	7832	75	770.21	3035	75	75.63	138.5	62		187.43	1516
LC	44.4	15.67	126	83	84.19	256	40	6.19	26.5	25	18.38	73.5	100	33.88	107	31		0.34	1.5
CRF	0	0	0	17	3.42	20.5	0	0	0	0	0	0	0	0	0	0		0	0
FF	11.1	118.22	1064	33	4315.58	17276.5	0	0	0	0	0	0	0	0	0	0		0	0
∑AMs	11.1	118.22	1064	50	4319	17276.5	0	0	0	0	0	0	0	0	0	0		0	0
TC	11.1	1.06	9.5	0	0	0	60	571.76	1573.2	25	1.25	5	0	0	0	8		17.54	227.98
OTC	88.9	1454.2	5190	83	1740.76	6088	80	9449.98	41770	50	7.2	19.78	50	2.75	6.5	46		2267	29300
CTC	100	108.56	535.96	83	20.65	47.5	100	33179.1	97064	75	9.98	32	100	4.38	5	77		530.57	6250
DC	66.7	1415.78	11550	83	89140.6	294100	80	5176.04	25566	100	11.65	31.58	100	3.38	5	85		121.85	1182.56
∑TCs	100	2979.6	11719.5	100	90902	294995	100	48376.8	98781	100	30.07	51.36	100	10.5	13.5	92		2936.9	35580
CEFT	22.2	148.61	720.5	50	561.42	1613.5	20	112.9	564.5	0	0	0	0	0	0	0		0	0
∑Total	100	5321.4	20424	100	96937	297059	100	50247.9	98924	100	858	3297.5	100	294.83	676.5	100		3127.2	37098
Nineteen antibiotics including: sulfadiazine (SDZ), sulfadimethoxine (SMX), sulfamethoxazole (SMZ), sulfachlorpyridazine (SCP), tetracycline (TC), chlortetracycline (CTC), oxytetracycline (OTC), doxycycline (DC), erythromycin (ETM), tylosin (TYL), roxithromycin (RTM)，norfloxacin (NFX), ciprofloxacin (CFX), enrofloxacin (EFX) and lomefloxacin (LFX)，florfenicol (FF) and chloramphenicol (CAP), cefti…
Five types of antibiotics including: tetracyclines(TCs), sulfonamides (SAs), quinolones (QNs), amphenicols (AMs), macrolides (MLs).
