# Supplementary material for: Metagenomic assembly reveals hosts and mobility of common antibiotic resistome in animal manure and commercial compost
Source: Environ Microbiome. 2022 Aug 11;17:42. doi: 10.1186/s40793-022-00437-x (PMC9367140; doi:10.1186/s40793-022-00437-x)
Supplement: Supplementary file 3 — Additional file 3. Dataset 2 Bacterial community compositions in manure and compost samples at phylum level. [file 40793_2022_437_MOESM3_ESM.xlsx]

## Sheet: Sheet2
DATASET2	Bacterial community compositions in manure and compost samples at phylum level
Phylum	Firmicutes	Actinobacteria	Proteobacteria	Bacteroidetes	Deinococcus-Thermus	Planctomycetes	Chloroflexi	Cyanobacteria	Fusobacteria	Tenericutes	Spirochaetes	Verrucomicrobia	Acidobacteria	Gemmatimonadetes	Thermotogae	Chlorobi	Synergistetes	Nitrospirae
Layer	0.547401	0.0714418	0.229056	0.129591	0.000711206	0.00192986	0.000531654	0.00417334	0.00586596	0.00443874	0.00235087	0.000562107	0.000340523	8.71163e-05	0.000642942	0.000357112	0.000383501	0.000135448
Broiler	0.617531	0.0689442	0.264576	0.0400994	0.000401868	0.000956754	0.00025288	0.00159159	0.00248131	0.00126274	0.00070399	0.000333656	0.000174407	4.42791e-05	0.00020742	0.000154933	0.000223055	6.04249e-05
Swine	0.376678	0.302484	0.256312	0.0466752	0.000844021	0.00254347	0.000740238	0.00331735	0.00198109	0.00245026	0.00318788	0.000741144	0.000448262	0.000166113	0.000482001	0.000366198	0.000441659	0.000141059
Beef cow	0.381448	0.237796	0.190031	0.14524	0.00169576	0.00528302	0.0016953	0.00889829	0.00524816	0.00900937	0.00705526	0.00174751	0.00111222	0.00021708	0.00135945	0.00108709	0.000595333	0.000482387
Dairy cow	0.150221	0.554715	0.22531	0.0456032	0.00163864	0.0054642	0.00157296	0.00408841	0.00188999	0.00327688	0.00261413	0.000816855	0.000721773	0.000314897	0.000609125	0.000500195	0.000429265	0.000213334
Compost	0.0647939	0.517118	0.299678	0.0357127	0.0458135	0.0114458	0.0153609	0.0025284	0.000301026	0.000513197	0.000565158	0.00178578	0.0014844	0.00173864	0.000182683	0.000356725	0.000260794	0.000360108
