# Supplementary material for: Metagenomic assembly reveals hosts and mobility of common antibiotic resistome in animal manure and commercial compost
Source: Environ Microbiome. 2022 Aug 11;17:42. doi: 10.1186/s40793-022-00437-x (PMC9367140; doi:10.1186/s40793-022-00437-x)
Supplement: Supplementary file 4 — Additional file 4. Reads quality control results and taxonomy of antibiotic resistant contigs. Dataset 3 Multiqc results of sequenced reads. Dataset 4 The classification results of antibiotic resistant contigs by CAT and Kraken. Dataset 5 LCA mapping each k-mer. [file 40793_2022_437_MOESM4_ESM.xlsx]

## Sheet: Dataset3 multiqc.results
Sample	Filename	File type	Encoding	Total Sequences	Sequences flagged as poor quality	Sequence length	%GC	total_deduplicated_percentage	avg_sequence_length	basic_statistics	per_base_sequence_quality	per_tile_sequence_quality	per_sequence_quality_scores	per_base_sequence_content	per_sequence_gc_content	per_base_n_content	sequence_length_distribution	sequence_duplication_levels	overrepresented_sequences	adapter_content
BJ1_1	BJ1_1.fastq	Conventional base calls	Sanger / Illumina 1.9	21231770	0	150	45	92.2616	150	pass	pass	pass	pass	pass	fail	pass	pass	pass	pass	pass
BJ1_2	BJ1_2.fastq	Conventional base calls	Sanger / Illumina 1.9	21231770	0	150	45	92.7945	150	pass	pass	pass	pass	pass	fail	pass	pass	pass	pass	pass
BJ2_1	BJ2_1.fastq	Conventional base calls	Sanger / Illumina 1.9	21372550	0	150	42	86.9124	150	pass	pass	pass	pass	pass	pass	pass	pass	pass	pass	pass
BJ2_2	BJ2_2.fastq	Conventional base calls	Sanger / Illumina 1.9	21372550	0	150	42	87.2339	150	pass	pass	pass	pass	pass	pass	pass	pass	pass	pass	pass
C10_1	C10_1.fastq	Conventional base calls	Sanger / Illumina 1.9	21537770	0	150	42	77.975	150	pass	pass	pass	pass	warn	fail	pass	pass	pass	pass	pass
C10_2	C10_2.fastq	Conventional base calls	Sanger / Illumina 1.9	21537770	0	150	42	78.5327	150	pass	pass	pass	pass	warn	fail	pass	pass	pass	pass	pass
C3_1	C3_1.fastq	Conventional base calls	Sanger / Illumina 1.9	20527110	0	150	42	90.7483	150	pass	pass	pass	pass	warn	warn	pass	pass	pass	pass	pass
C3_2	C3_2.fastq	Conventional base calls	Sanger / Illumina 1.9	20527110	0	150	42	90.988	150	pass	pass	pass	pass	warn	warn	pass	pass	pass	pass	pass
C4_1	C4_1.fastq	Conventional base calls	Sanger / Illumina 1.9	20670454	0	150	42	90.1231	150	pass	pass	pass	pass	warn	warn	pass	pass	pass	pass	pass
C4_2	C4_2.fastq	Conventional base calls	Sanger / Illumina 1.9	20670454	0	150	42	90.6073	150	pass	pass	pass	pass	warn	warn	pass	pass	pass	pass	pass
C5_1	C5_1.fastq	Conventional base calls	Sanger / Illumina 1.9	20809876	0	150	42	90.3871	150	pass	pass	pass	pass	pass	warn	pass	pass	pass	pass	pass
C5_2	C5_2.fastq	Conventional base calls	Sanger / Illumina 1.9	20809876	0	150	42	90.7081	150	pass	pass	pass	pass	pass	warn	pass	pass	pass	pass	pass
C6_1	C6_1.fastq	Conventional base calls	Sanger / Illumina 1.9	21875982	0	150	43	90.9806	150	pass	pass	pass	pass	pass	fail	pass	pass	pass	pass	pass
C6_2	C6_2.fastq	Conventional base calls	Sanger / Illumina 1.9	21875982	0	150	43	91.2242	150	pass	pass	pass	pass	pass	fail	pass	pass	pass	pass	pass
C9_1	C9_1.fastq	Conventional base calls	Sanger / Illumina 1.9	20825578	0	150	39	72.1002	150	pass	pass	pass	pass	pass	warn	pass	pass	pass	pass	pass
C9_2	C9_2.fastq	Conventional base calls	Sanger / Illumina 1.9	20825578	0	150	39	72.4667	150	pass	pass	pass	pass	pass	warn	pass	pass	pass	pass	pass
DQY3_1	DQY3_1.fastq	Conventional base calls	Sanger / Illumina 1.9	54285257	0	150	61	87.2032	150	pass	pass	pass	pass	warn	fail	pass	pass	pass	pass	pass
DQY3_2	DQY3_2.fastq	Conventional base calls	Sanger / Illumina 1.9	54285257	0	150	61	88.2383	150	pass	pass	pass	pass	warn	fail	pass	pass	pass	pass	pass
GC1_1	GC1_1.fastq	Conventional base calls	Sanger / Illumina 1.9	22938574	0	150	60	91.8147	150	pass	pass	pass	pass	warn	fail	pass	pass	pass	pass	pass
GC1_2	GC1_2.fastq	Conventional base calls	Sanger / Illumina 1.9	22938574	0	150	60	91.9505	150	pass	pass	pass	pass	warn	fail	pass	pass	pass	pass	pass
GC2_1	GC2_1.fastq	Conventional base calls	Sanger / Illumina 1.9	21944144	0	150	63	87.374	150	pass	pass	pass	pass	warn	fail	pass	pass	pass	pass	pass
GC2_2	GC2_2.fastq	Conventional base calls	Sanger / Illumina 1.9	21944144	0	150	63	87.665	150	pass	pass	pass	pass	warn	fail	pass	pass	pass	pass	pass
HB3_1	HB3_1.fastq	Conventional base calls	Sanger / Illumina 1.9	20258200	0	150	51	92.0452	150	pass	pass	pass	pass	pass	pass	pass	pass	pass	pass	pass
HB3_2	HB3_2.fastq	Conventional base calls	Sanger / Illumina 1.9	20258200	0	150	51	92.4312	150	pass	pass	pass	pass	pass	pass	pass	pass	pass	pass	pass
J3_1	J3_1.fastq	Conventional base calls	Sanger / Illumina 1.9	22241612	0	150	44	93.7553	150	pass	pass		pass	warn	pass	pass	pass	pass	pass	pass
J3_2	J3_2.fastq	Conventional base calls	Sanger / Illumina 1.9	22241612	0	150	44	93.7861	150	pass	pass		pass	warn	pass	pass	pass	pass	pass	pass
J4_1	J4_1.fastq	Conventional base calls	Sanger / Illumina 1.9	22567690	0	150	64	89.4179	150	pass	pass	pass	pass	warn	fail	pass	pass	pass	pass	pass
J4_2	J4_2.fastq	Conventional base calls	Sanger / Illumina 1.9	22567690	0	150	64	89.9032	150	pass	pass	pass	pass	warn	fail	pass	pass	pass	pass	pass
J5_1	J5_1.fastq	Conventional base calls	Sanger / Illumina 1.9	20847534	0	150	64	90.8007	150	pass	pass	pass	pass	warn	fail	pass	pass	pass	pass	pass
J5_2	J5_2.fastq	Conventional base calls	Sanger / Illumina 1.9	20847534	0	150	64	91.0461	150	pass	pass	pass	pass	warn	fail	pass	pass	pass	pass	pass
KD_1	KD_1.fastq	Conventional base calls	Sanger / Illumina 1.9	20248474	0	150	41	84.2988	150	pass	pass	pass	pass	pass	warn	pass	pass	pass	pass	pass
KD_2	KD_2.fastq	Conventional base calls	Sanger / Illumina 1.9	20248474	0	150	41	84.4979	150	pass	pass	pass	pass	pass	warn	pass	pass	pass	pass	pass
MYHZ4_1	MYHZ4_1.fastq	Conventional base calls	Sanger / Illumina 1.9	22838697	0	150	65	77.4961	150	pass	pass	pass	pass	warn	fail	pass	pass	pass	pass	pass
MYHZ4_2	MYHZ4_2.fastq	Conventional base calls	Sanger / Illumina 1.9	22838697	0	150	65	77.9574	150	pass	pass	pass	pass	warn	fail	pass	pass	pass	pass	pass
PGL1_1	PGL1_1.fastq	Conventional base calls	Sanger / Illumina 1.9	25759958	0	150	43	86.9428	150	pass	pass		pass	warn	fail	pass	pass	pass	pass	pass
PGL1_2	PGL1_2.fastq	Conventional base calls	Sanger / Illumina 1.9	25759958	0	150	43	87.182	150	pass	pass		pass	warn	fail	pass	pass	pass	pass	pass
PGL2_1	PGL2_1.fastq	Conventional base calls	Sanger / Illumina 1.9	21571484	0	150	41	90.4027	150	pass	pass	pass	pass	warn	warn	pass	pass	pass	pass	pass
PGL2_2	PGL2_2.fastq	Conventional base calls	Sanger / Illumina 1.9	21571484	0	150	41	90.549	150	pass	pass	pass	pass	warn	warn	pass	pass	pass	pass	pass
PGS1_1	PGS1_1.fastq	Conventional base calls	Sanger / Illumina 1.9	21492694	0	150	45	89.9069	150	pass	pass	pass	pass	warn	warn	pass	pass	pass	pass	pass
PGS1_2	PGS1_2.fastq	Conventional base calls	Sanger / Illumina 1.9	21492694	0	150	45	90.4822	150	pass	pass	pass	pass	warn	warn	pass	pass	pass	pass	pass
PGS4_1	PGS4_1.fastq	Conventional base calls	Sanger / Illumina 1.9	20801782	0	150	46	90.3455	150	pass	pass	pass	pass	warn	pass	pass	pass	pass	pass	pass
PGS4_2	PGS4_2.fastq	Conventional base calls	Sanger / Illumina 1.9	20801782	0	150	46	90.5204	150	pass	pass	pass	pass	warn	pass	pass	pass	pass	pass	pass
S1_1	S1_1.fastq	Conventional base calls	Sanger / Illumina 1.9	24918683	0	150	41	92.8113	150	pass	pass		pass	pass	warn	pass	pass	pass	pass	pass
S1_2	S1_2.fastq	Conventional base calls	Sanger / Illumina 1.9	24918683	0	150	41	93.2857	150	pass	pass		pass	pass	warn	pass	pass	pass	pass	pass
S2Y_1	S2Y_1.fastq	Conventional base calls	Sanger / Illumina 1.9	31210462	0	150	48	90.2153	150	pass	pass	pass	pass	pass	warn	pass	pass	pass	pass	pass
S2Y_2	S2Y_2.fastq	Conventional base calls	Sanger / Illumina 1.9	31210462	0	150	48	90.8638	150	pass	pass	pass	pass	pass	warn	pass	pass	pass	pass	pass
S2_1	S2_1.fastq	Conventional base calls	Sanger / Illumina 1.9	20245410	0	150	49	87.2921	150	pass	pass	pass	pass	warn	warn	pass	pass	pass	pass	pass
S2_2	S2_2.fastq	Conventional base calls	Sanger / Illumina 1.9	20245410	0	150	49	88.2975	150	pass	pass	pass	pass	warn	warn	pass	pass	pass	pass	pass
S3Y_1	S3Y_1.fastq	Conventional base calls	Sanger / Illumina 1.9	45304145	0	150	52	83.2069	150	pass	pass	pass	pass	pass	fail	pass	pass	pass	pass	pass
S3Y_2	S3Y_2.fastq	Conventional base calls	Sanger / Illumina 1.9	45304145	0	150	52	83.6817	150	pass	pass	pass	pass	pass	fail	pass	pass	pass	pass	pass
S3_1	S3_1.fastq	Conventional base calls	Sanger / Illumina 1.9	22153839	0	150	50	92.7154	150	pass	pass	pass	pass	pass	warn	pass	pass	pass	pass	pass
S3_2	S3_2.fastq	Conventional base calls	Sanger / Illumina 1.9	22153839	0	150	50	92.891	150	pass	pass	pass	pass	pass	warn	pass	pass	pass	pass	pass
S4_1	S4_1.fastq	Conventional base calls	Sanger / Illumina 1.9	20692680	0	150	59	85.0275	150	pass	pass	pass	pass	pass	fail	pass	pass	pass	pass	pass
S4_2	S4_2.fastq	Conventional base calls	Sanger / Illumina 1.9	20692680	0	150	59	85.4701	150	pass	pass	pass	pass	pass	fail	pass	pass	pass	pass	pass
S5_1	S5_1.fastq	Conventional base calls	Sanger / Illumina 1.9	20063640	0	150	62	93.0369	150	pass	pass	pass	pass	warn	fail	pass	pass	pass	pass	pass
S5_2	S5_2.fastq	Conventional base calls	Sanger / Illumina 1.9	20063640	0	150	62	93.418	150	pass	pass	pass	pass	warn	fail	pass	pass	pass	pass	pass
S6_1	S6_1.fastq	Conventional base calls	Sanger / Illumina 1.9	20639817	0	150	65	91.3705	150	pass	pass	pass	pass	warn	fail	pass	pass	pass	pass	pass
S6_2	S6_2.fastq	Conventional base calls	Sanger / Illumina 1.9	20639817	0	150	65	91.311	150	pass	pass	pass	pass	warn	fail	pass	pass	pass	pass	pass
S7_1	S7_1.fastq	Conventional base calls	Sanger / Illumina 1.9	22143757	0	150	56	91.1785	150	pass	pass	pass	pass	warn	fail	pass	pass	pass	pass	pass
S7_2	S7_2.fastq	Conventional base calls	Sanger / Illumina 1.9	22143757	0	150	56	91.2542	150	pass	pass	pass	pass	warn	fail	pass	pass	pass	pass	pass
S8_1	S8_1.fastq	Conventional base calls	Sanger / Illumina 1.9	22697494	0	150	63	90.3895	150	pass	pass	pass	pass	warn	fail	pass	pass	pass	pass	pass
S8_2	S8_2.fastq	Conventional base calls	Sanger / Illumina 1.9	22697494	0	150	63	90.927	150	pass	pass	pass	pass	warn	fail	pass	pass	pass	pass	pass
SY2_1	SY2_1.fastq	Conventional base calls	Sanger / Illumina 1.9	24094351	0	150	63	87.5757	150	pass	pass	pass	pass	warn	fail	pass	pass	pass	pass	pass
SY2_2	SY2_2.fastq	Conventional base calls	Sanger / Illumina 1.9	24094351	0	150	63	88.0806	150	pass	pass	pass	pass	warn	fail	pass	pass	pass	pass	pass
XT10_1	XT10_1.fastq	Conventional base calls	Sanger / Illumina 1.9	22087497	0	150	64	90.0139	150	pass	pass	pass	pass	warn	fail	pass	pass	pass	pass	pass
XT10_2	XT10_2.fastq	Conventional base calls	Sanger / Illumina 1.9	22087497	0	150	64	90.276	150	pass	pass	pass	pass	warn	fail	pass	pass	pass	pass	pass
XT11_1	XT11_1.fastq	Conventional base calls	Sanger / Illumina 1.9	22195657	0	150	60	71.4095	150	pass	pass	pass	pass	warn	fail	pass	pass	pass	pass	pass
XT11_2	XT11_2.fastq	Conventional base calls	Sanger / Illumina 1.9	22195657	0	150	60	71.9987	150	pass	pass	pass	pass	warn	fail	pass	pass	pass	pass	pass
XT1_1	XT1_1.fastq	Conventional base calls	Sanger / Illumina 1.9	24686084	0	150	44	91.4306	150	pass	pass		pass	pass	warn	pass	pass	pass	pass	pass
XT1_2	XT1_2.fastq	Conventional base calls	Sanger / Illumina 1.9	24686084	0	150	44	91.6535	150	pass	pass		pass	pass	warn	pass	pass	pass	pass	pass
XT2_1	XT2_1.fastq	Conventional base calls	Sanger / Illumina 1.9	21807664	0	150	49	91.846	150	pass	pass	pass	pass	pass	fail	pass	pass	pass	pass	pass
XT2_2	XT2_2.fastq	Conventional base calls	Sanger / Illumina 1.9	21807664	0	150	49	91.8765	150	pass	pass	pass	pass	pass	fail	pass	pass	pass	pass	pass
XT3_1	XT3_1.fastq	Conventional base calls	Sanger / Illumina 1.9	21312779	0	150	56	90.6364	150	pass	pass	pass	pass	pass	fail	pass	pass	pass	pass	pass
XT3_2	XT3_2.fastq	Conventional base calls	Sanger / Illumina 1.9	21312779	0	150	56	91.1515	150	pass	pass	pass	pass	pass	fail	pass	pass	pass	pass	pass
XT4_1	XT4_1.fastq	Conventional base calls	Sanger / Illumina 1.9	22267827	0	150	42	89.4683	150	pass	pass	pass	pass	pass	warn	pass	pass	pass	pass	pass
XT4_2	XT4_2.fastq	Conventional base calls	Sanger / Illumina 1.9	22267827	0	150	42	89.751	150	pass	pass	pass	pass	pass	fail	pass	pass	pass	pass	pass
XT5_1	XT5_1.fastq	Conventional base calls	Sanger / Illumina 1.9	21914840	0	150	42	90.2528	150	pass	pass	pass	pass	warn	warn	pass	pass	pass	pass	pass
XT5_2	XT5_2.fastq	Conventional base calls	Sanger / Illumina 1.9	21914840	0	150	42	90.7512	150	pass	pass	pass	pass	warn	warn	pass	pass	pass	pass	pass
XT7_1	XT7_1.fastq	Conventional base calls	Sanger / Illumina 1.9	22721812	0	150	44	79.2532	150	pass	pass	pass	pass	warn	pass	pass	pass	pass	pass	pass
XT7_2	XT7_2.fastq	Conventional base calls	Sanger / Illumina 1.9	22721812	0	150	44	79.8827	150	pass	pass	pass	pass	warn	pass	pass	pass	pass	pass	pass
XT8_1	XT8_1.fastq	Conventional base calls	Sanger / Illumina 1.9	21095310	0	150	43	84.0681	150	pass	pass	pass	pass	pass	pass	pass	pass	pass	pass	pass
XT8_2	XT8_2.fastq	Conventional base calls	Sanger / Illumina 1.9	21095310	0	150	43	85.154	150	pass	pass	pass	pass	pass	pass	pass	pass	pass	pass	pass
XT9_1	XT9_1.fastq	Conventional base calls	Sanger / Illumina 1.9	20363510	0	150	44	86.3954	150	pass	pass	pass	pass	warn	fail	pass	pass	pass	pass	pass
XT9_2	XT9_2.fastq	Conventional base calls	Sanger / Illumina 1.9	20363510	0	150	44	86.727	150	pass	pass	pass	pass	warn	fail	pass	pass	pass	pass	pass

## Sheet: Dataset4 Kraken.classification
# contig	phylum.CAT	last_taxon.CAT	Kraken
DQY3k141_62739	Acidobacteria	Acidobacteria bacterium	Burkholderia multivorans (taxid 87883)
PGL2k141_527587	Proteobacteria	Acinetobacter	Acinetobacter defluvii (taxid 1871111)
PGS1k141_210676	Proteobacteria	Acinetobacter	Acinetobacter indicus (taxid 756892)
PGS1k141_495034	Proteobacteria	Acinetobacter	Acinetobacter sp. dk386 (taxid 2662362)
S7k141_698543	Proteobacteria	Acinetobacter	Acinetobacter (taxid 469)
XT71k141_238359	Proteobacteria	Acinetobacter	Acinetobacter cumulans (taxid 2136182)
XT9k141_11940	Proteobacteria	Acinetobacter	Acinetobacter sp. FDAARGOS_493 (taxid 2420300)
BJ2k141_126504	Actinobacteria	Actinobacteria	Corynebacterium xerosis (taxid 1725)
BJ2k141_144464	Actinobacteria	Actinobacteria	Corynebacterium sp. 1959 (taxid 2675216)
C5k141_403335	Actinobacteria	Actinobacteria	Tessaracoccus timonensis (taxid 2161816)
C6k141_56905	Actinobacteria	Actinobacteria	Acinetobacter nosocomialis (taxid 106654)
DQY3k141_157633	Actinobacteria	Actinobacteria	Streptomyces sp. CdTB01 (taxid 1725411)
GC1k141_653921	Actinobacteria	Actinobacteria	Brachybacterium sp. VR2415 (taxid 2017485)
GC2k141_44275	Actinobacteria	Actinobacteria	Dermabacter vaginalis (taxid 1630135)
GC2k141_77295	Actinobacteria	Actinobacteria	Amycolatopsis (taxid 1813)
GY2k141_238370	Actinobacteria	Actinobacteria	Neomicrococcus aestuarii (taxid 556325)
KDk141_95151	Actinobacteria	Actinobacteria	Corynebacterium glutamicum (taxid 1718)
MYHZ3k141_929924	Actinobacteria	Actinobacteria	Corynebacterium maris DSM 45190 (taxid 1224163)
S1k141_28660	Actinobacteria	Actinobacteria	Corynebacterium casei LMG S-19264 (taxid 1285583)
S2k141_344342	Actinobacteria	Actinobacteria	Amycolatopsis (taxid 1813)
S2k141_63815	Actinobacteria	Actinobacteria	Tessaracoccus timonensis (taxid 2161816)
S31k141_231111	Actinobacteria	Actinobacteria	Streptomyces sp. TN58 (taxid 234612)
S31k141_83037	Actinobacteria	Actinobacteria	Corynebacterium halotolerans YIM 70093 = DSM 44683 (taxid 1121362)
S3k141_200868	Actinobacteria	Actinobacteria	Neomicrococcus aestuarii (taxid 556325)
S4k141_258409	Actinobacteria	Actinobacteria	unclassified Streptomyces (taxid 2593676)
S6k141_293159	Actinobacteria	Actinobacteria	Streptomyces sp. WAC 01438 (taxid 2203204)
S6k141_326351	Actinobacteria	Actinobacteria	Mycobacterium sp. DL90 (taxid 2487344)
S8k141_554928	Actinobacteria	Actinobacteria	Microbacterium sp. PM5 (taxid 2014534)
SYk141_117040	Actinobacteria	Actinobacteria	Streptomyces venezuelae (taxid 54571)
SYk141_433169	Actinobacteria	Actinobacteria	Microbacterium sp. PM5 (taxid 2014534)
XT4k141_544970	Actinobacteria	Actinobacteria	Corynebacterium diphtheriae (taxid 1717)
XT5k141_30978	Actinobacteria	Actinobacteria	Planctomycetes bacterium I41 (taxid 2528024)
XT5k141_640863	Actinobacteria	Actinobacteria	Neomicrococcus aestuarii (taxid 556325)
XT71k141_100117	Actinobacteria	Actinobacteria	Tessaracoccus timonensis (taxid 2161816)
MYHZ4k141_109240	Actinobacteria	Actinobacteria bacterium	Thermobispora bispora DSM 43833 (taxid 469371)
J5k141_16188	Actinobacteria	Actinomadura	Actinomadura sp. WMMA1423 (taxid 2591108)
C11k141_122065	Actinobacteria	Actinomadura hallensis	Streptomyces sp. S8 (taxid 1837283)
C11k141_27754	Actinobacteria	Actinotalea caeni	Haloactinobacterium sp. HY164 (taxid 2675754)
BJ2k141_177971	Proteobacteria	Aeromonadaceae	Oceanisphaera profunda (taxid 1416627)
XT4k141_496457	Proteobacteria	Aeromonadales	Oceanisphaera profunda (taxid 1416627)
XT5k141_248333	Proteobacteria	Aeromonadales bacterium*	Oceanisphaera profunda (taxid 1416627)
C10k141_48783	Bacteroidetes	Alistipes	Alistipes megaguti (taxid 2364787)
C11k141_182857	Proteobacteria	Alphaproteobacteria	Rhodopseudomonas palustris (taxid 1076)
XT4k141_10645	Firmicutes	Anaerobium acetethylicum*	Sphaerochaeta pleomorpha str. Grapes (taxid 158190)
KDk141_215896	Firmicutes	Anaerococcus	Anaerococcus prevotii DSM 20548 (taxid 525919)
PGS4k141_326480	Firmicutes	Anaerococcus	Anaerococcus mediterraneensis (taxid 1870984)
S31k141_170635	Firmicutes	Anaerococcus	Rhizobium sp. Khangiran2 (taxid 1435607)
MYHZ4k141_54573	Firmicutes	Bacillaceae	Bacillus methanolicus MGA3 (taxid 796606)
DQY3k141_367224	Firmicutes	Bacillales	Paenibacillus sp. CAA11 (taxid 1532905)
GC1k141_269588	Firmicutes	Bacillales	Listeria monocytogenes (taxid 1639)
KDk141_132821	Firmicutes	Bacillales	Bacillus clausii (taxid 79880)
KDk141_31751	Firmicutes	Bacillales	Enterococcus faecium (taxid 1352)
MYHZ4k141_55928	Firmicutes	Bacillales	Geobacillus thermodenitrificans (taxid 33940)
PGL2k141_171659	Firmicutes	Bacillales	Enterococcus faecium (taxid 1352)
PGL2k141_206503	Firmicutes	Bacillales	Bacillus sp. FJAT-22090 (taxid 1581038)
S1k141_753992	Firmicutes	Bacillales	Bacillales (taxid 1385)
S31k141_57663	Firmicutes	Bacillales	Listeria monocytogenes (taxid 1639)
XT11k141_165947	Firmicutes	Bacillales	Bacillus atrophaeus (taxid 1452)
XT4k141_638938	Firmicutes	Bacillales	Sporosarcina sp. PTS2304 (taxid 2283194)
XT5k141_227050	Firmicutes	Bacillales	Bacillales (taxid 1385)
XT71k141_140050	Firmicutes	Bacillales	Staphylococcus aureus (taxid 1280)
XT8k141_14455	Firmicutes	Bacillales	Sporosarcina sp. PTS2304 (taxid 2283194)
XT8k141_204331	Firmicutes	Bacillales	Sporosarcina psychrophila (taxid 1476)
XT9k141_10553	Firmicutes	Bacillales	Jeotgalicoccus saudimassiliensis (taxid 1461582)
XT9k141_208638	Firmicutes	Bacillales	Enterococcus faecium (taxid 1352)
XT9k141_295881	Firmicutes	Bacillales	Staphylococcus haemolyticus (taxid 1283)
BJ2k141_182374	Firmicutes	Bacilli	Enterococcus casseliflavus EC20 (taxid 565655)
C10k141_4038	Firmicutes	Bacilli	Streptococcus pyogenes (taxid 1314)
C9k141_148085	Firmicutes	Bacilli	Enterococcus faecalis (taxid 1351)
C9k141_51791	Firmicutes	Bacilli	Enterococcus casseliflavus EC20 (taxid 565655)
GC2k141_144351	Firmicutes	Bacilli	Listeria monocytogenes (taxid 1639)
KDk141_161024	Firmicutes	Bacilli	Anaerotignum propionicum DSM 1682 (taxid 991789)
PGL1k141_175553	Firmicutes	Bacilli	Staphylococcus equorum (taxid 246432)
S21k141_428483	Firmicutes	Bacilli	Listeria monocytogenes (taxid 1639)
S21k141_489744	Firmicutes	Bacilli	Staphylococcus aureus (taxid 1280)
S2k141_111127	Firmicutes	Bacilli	Listeria monocytogenes (taxid 1639)
S2k141_288082	Firmicutes	Bacilli	Staphylococcus sciuri (taxid 1296)
S31k141_35932	Firmicutes	Bacilli	Bacillus cellulosilyticus DSM 2522 (taxid 649639)
S31k141_791960	Firmicutes	Bacilli	Staphylococcus aureus (taxid 1280)
S3k141_599391	Firmicutes	Bacilli	Staphylococcus haemolyticus (taxid 1283)
S4k141_46812	Firmicutes	Bacilli	Staphylococcus sciuri (taxid 1296)
XT11k141_145274	Firmicutes	Bacilli	Suicoccus acidiformans (taxid 2036206)
XT11k141_88826	Firmicutes	Bacilli	Homo sapiens (taxid 9606)
XT3k141_491381	Firmicutes	Bacilli	Staphylococcus equorum (taxid 246432)
XT5k141_624461	Firmicutes	Bacilli	Staphylococcus sciuri (taxid 1296)
XT71k141_276312	Firmicutes	Bacilli	Enterococcus casseliflavus (taxid 37734)
XT71k141_291940	Firmicutes	Bacilli	Enterococcus casseliflavus EC20 (taxid 565655)
XT71k141_393801	Firmicutes	Bacilli	Carnobacterium sp. CP1 (taxid 1564681)
XT8k141_193404	Firmicutes	Bacilli	Bacillus sp. OxB-1 (taxid 98228)
XT8k141_411931	Firmicutes	Bacilli	Enterococcus cecorum (taxid 44008)
XT9k141_68525	Firmicutes	Bacilli	Listeria monocytogenes (taxid 1639)
PGL1k141_67531	Bacteroidetes	Bacteroidales	Bacteroides salanitronis DSM 18170 (taxid 667015)
S2k141_7247	Bacteroidetes	Bacteroidales	Bacillus cereus (taxid 1396)
KDk141_231323	Bacteroidetes	Bacteroides	Bacteroides fragilis (taxid 817)
PGL2k141_186294	Bacteroidetes	Bacteroides	Bacteroides ovatus (taxid 28116)
PGS4k141_400177	Bacteroidetes	Bacteroides	Bacteroides salanitronis DSM 18170 (taxid 667015)
J3k141_654603	Bacteroidetes	Bacteroidia	Bacteroides fragilis (taxid 817)
PGS1k141_355077	Firmicutes	Blautia wexlerae	Enterococcus faecium (taxid 1352)
PGL2k141_315904	Firmicutes	Clostridia	Clostridium botulinum F (taxid 36831)
C5k141_402687	Firmicutes	Clostridiales	Enterococcus faecium (taxid 1352)
PGL1k141_340069	Firmicutes	Clostridiales	Clostridium perfringens (taxid 1502)
PGL1k141_366914	Firmicutes	Clostridiales	Enterococcus faecium (taxid 1352)
PGL1k141_421652	Firmicutes	Clostridiales	[Clostridium] hiranonis (taxid 89152)
PGS1k141_102370	Firmicutes	Clostridiales	[Clostridium] hiranonis (taxid 89152)
PGS1k141_275029	Firmicutes	Clostridiales	Clostridium butyricum (taxid 1492)
PGS4k141_199811	Firmicutes	Clostridiales	Paraclostridium bifermentans (taxid 1490)
S1k141_308289	Firmicutes	Clostridiales	Clostridium cochlearium (taxid 1494)
S2k141_291076	Firmicutes	Clostridiales	Clostridiales (taxid 186802)
S2k141_353256	Firmicutes	Clostridiales	Streptococcus oralis subsp. tigurinus (taxid 1077464)
S31k141_38514	Firmicutes	Clostridiales	[Clostridium] hiranonis (taxid 89152)
S7k141_181707	Firmicutes	Clostridiales	Clostridium perfringens (taxid 1502)
XT3k141_413641	Firmicutes	Clostridiales	Clostridium butyricum (taxid 1492)
XT4k141_339660	Firmicutes	Clostridiales	Clostridium baratii str. Sullivan (taxid 1415775)
XT4k141_549117	Firmicutes	Clostridiales	[Clostridium] hiranonis (taxid 89152)
PGS1k141_313579	Firmicutes	Clostridium cuniculi	Enterococcus cecorum (taxid 44008)
XT9k141_120364	Proteobacteria	Comamonas testosteroni	Comamonas testosteroni TK102 (taxid 1392005)
J4k141_415955	Firmicutes	Compostibacillus humi*	[Brevibacterium] frigoritolerans (taxid 450367)
BJ1k141_515356	Actinobacteria	Coriobacteriia	Campylobacter coli (taxid 195)
PGL1k141_292764	Actinobacteria	Coriobacteriia	Campylobacter coli (taxid 195)
XT4k141_535737	Actinobacteria	Corynebacteriales bacterium	Clostridium botulinum F (taxid 36831)
C9k141_58502	Actinobacteria	Corynebacterium	Corynebacterium glutamicum (taxid 1718)
S2k141_20416	Actinobacteria	Corynebacterium	Corynebacterium diphtheriae (taxid 1717)
XT1k141_298125	Actinobacteria	Corynebacterium	Corynebacterium casei LMG S-19264 (taxid 1285583)
KDk141_117760	Bacteroidetes	Empedobacter stercoris	Empedobacter brevis (taxid 247)
KDk141_243366	Proteobacteria	Enterobacterales	Escherichia coli FAP1 (taxid 1412834)
MYHZ3k141_446420	Proteobacteria	Enterobacterales	Enterobacterales (taxid 91347)
PGL1k141_114770	Proteobacteria	Enterobacterales	Proteus mirabilis (taxid 584)
PGL1k141_150604	Proteobacteria	Enterobacterales	Proteus mirabilis (taxid 584)
PGL1k141_210373	Proteobacteria	Enterobacterales	Proteus mirabilis BB2000 (taxid 1266738)
PGL1k141_244863	Proteobacteria	Enterobacterales	Proteus mirabilis (taxid 584)
PGL1k141_251253	Proteobacteria	Enterobacterales	Proteus mirabilis HI4320 (taxid 529507)
PGL1k141_280422	Proteobacteria	Enterobacterales	Proteus mirabilis (taxid 584)
PGL1k141_286866	Proteobacteria	Enterobacterales	Proteus mirabilis HI4320 (taxid 529507)
PGL1k141_288769	Proteobacteria	Enterobacterales	Proteus mirabilis (taxid 584)
PGL1k141_310305	Proteobacteria	Enterobacterales	Proteus mirabilis (taxid 584)
PGL1k141_54069	Proteobacteria	Enterobacterales	Proteus mirabilis (taxid 584)
PGL1k141_70906	Proteobacteria	Enterobacterales	Proteus mirabilis (taxid 584)
XT5k141_503846	Proteobacteria	Enterobacterales	Citrobacter (taxid 544)
XT9k141_113377	Proteobacteria	Enterobacterales	Providencia rettgeri (taxid 587)
XT9k141_126986	Proteobacteria	Enterobacterales	Proteus cibarius (taxid 626774)
XT9k141_127169	Proteobacteria	Enterobacterales	Proteus cibarius (taxid 626774)
XT9k141_14381	Proteobacteria	Enterobacterales	Providencia rettgeri Dmel1 (taxid 1141663)
XT9k141_149381	Proteobacteria	Enterobacterales	Proteus cibarius (taxid 626774)
XT9k141_151191	Proteobacteria	Enterobacterales	Proteus cibarius (taxid 626774)
XT9k141_162061	Proteobacteria	Enterobacterales	Providencia rettgeri (taxid 587)
XT9k141_177681	Proteobacteria	Enterobacterales	Providencia rettgeri Dmel1 (taxid 1141663)
XT9k141_180744	Proteobacteria	Enterobacterales	Proteus cibarius (taxid 626774)
XT9k141_232875	Proteobacteria	Enterobacterales	Proteus cibarius (taxid 626774)
XT9k141_238543	Proteobacteria	Enterobacterales	Providencia rettgeri (taxid 587)
XT9k141_250065	Proteobacteria	Enterobacterales	Proteus cibarius (taxid 626774)
XT9k141_261518	Proteobacteria	Enterobacterales	Proteus cibarius (taxid 626774)
XT9k141_32303	Proteobacteria	Enterobacterales	Proteus cibarius (taxid 626774)
XT9k141_349824	Proteobacteria	Enterobacterales	Proteus cibarius (taxid 626774)
XT9k141_36135	Proteobacteria	Enterobacterales	Providencia rettgeri (taxid 587)
XT9k141_58140	Proteobacteria	Enterobacterales	Proteus cibarius (taxid 626774)
XT9k141_6280	Proteobacteria	Enterobacterales	Providencia stuartii (taxid 588)
XT9k141_93721	Proteobacteria	Enterobacterales	Providencia rettgeri (taxid 587)
C10k141_50437	Proteobacteria	Enterobacteriaceae	Escherichia coli CFT073 (taxid 199310)
PGL1k141_37303	Proteobacteria	Enterobacteriaceae	Klebsiella variicola (taxid 244366)
PGS1k141_540169	Proteobacteria	Enterobacteriaceae	Escherichia coli (taxid 562)
XT71k141_105497	Proteobacteria	Enterobacteriaceae	Escherichia fergusonii ATCC 35469 (taxid 585054)
XT71k141_126395	Proteobacteria	Enterobacteriaceae	Escherichia coli (taxid 562)
XT71k141_314801	Proteobacteria	Enterobacteriaceae	Escherichia fergusonii (taxid 564)
XT7k141_177241	Proteobacteria	Enterobacteriaceae	Oblitimonas alkaliphila (taxid 1697053)
XT9k141_110335	Proteobacteria	Enterobacteriaceae	Escherichia coli (taxid 562)
XT9k141_287356	Proteobacteria	Enterobacteriaceae	Escherichia coli (taxid 562)
XT9k141_160977	Firmicutes	Enterococcus	Enterococcus faecium (taxid 1352)
XT9k141_223755	Firmicutes	Enterococcus	Enterococcus sp. M190262 (taxid 2582830)
XT9k141_259291	Firmicutes	Enterococcus	Lactobacillales (taxid 186826)
XT9k141_83057	Firmicutes	Enterococcus	Enterococcus sp. M190262 (taxid 2582830)
C10k141_39437	Firmicutes	Enterococcus cecorum	Enterococcus cecorum (taxid 44008)
C5k141_230650	Firmicutes	Enterococcus cecorum	Enterococcus cecorum (taxid 44008)
C9k141_5025	Firmicutes	Enterococcus cecorum	Enterococcus cecorum (taxid 44008)
KDk141_104791	Firmicutes	Enterococcus cecorum	Enterococcus cecorum (taxid 44008)
S1k141_319310	Firmicutes	Enterococcus faecium	Enterococcus faecium (taxid 1352)
XT71k141_22351	Proteobacteria	Escherichia	Escherichia fergusonii (taxid 564)
XT71k141_80024	Proteobacteria	Escherichia	Escherichia fergusonii ECD227 (taxid 981367)
XT71k141_94967	Proteobacteria	Escherichia	Escherichia fergusonii (taxid 564)
S2k141_213714	Proteobacteria	Escherichia coli	Shewanella (taxid 22)
S7k141_595657	Bacteroidetes	Flavobacteriales	Empedobacter brevis (taxid 247)
XT9k141_244704	Bacteroidetes	Flavobacteriia	Myroides odoratimimus (taxid 76832)
BJ2k141_252557	Firmicutes	Fundicoccus ignavus*	Streptococcus infantarius subsp. infantarius CJ18 (taxid 1069533)
XT71k141_128585	Firmicutes	Gallicola sp.*	[Clostridium] sphenoides JCM 1415 (taxid 1297793)
XT71k141_409311	Firmicutes	Gallicola sp.*	Mordavella sp. Marseille-P3756 (taxid 2086584)
BJ1k141_90634	Proteobacteria	Gammaproteobacteria	Acinetobacter baumannii (taxid 470)
BJ2k141_272049	Proteobacteria	Gammaproteobacteria	Vibrio tapetis subsp. tapetis (taxid 1671868)
C5k141_409783	Proteobacteria	Gammaproteobacteria	Psychrobacter sp. G (taxid 571800)
C9k141_38346	Proteobacteria	Gammaproteobacteria	Acinetobacter baumannii (taxid 470)
GC1k141_155072	Proteobacteria	Gammaproteobacteria	Pasteurellaceae (taxid 712)
GC1k141_77155	Proteobacteria	Gammaproteobacteria	Pseudoalteromonas tunicata (taxid 314281)
GY2k141_142725	Proteobacteria	Gammaproteobacteria	Chryseobacterium antarcticum (taxid 266748)
GY2k141_194610	Proteobacteria	Gammaproteobacteria	Klebsiella pneumoniae subsp. pneumoniae Kp13 (taxid 1123862)
GY2k141_332869	Proteobacteria	Gammaproteobacteria	Citrobacter freundii (taxid 546)
HB4k141_144032	Proteobacteria	Gammaproteobacteria	Klebsiella variicola (taxid 244366)
HB4k141_160979	Proteobacteria	Gammaproteobacteria	Citrobacter portucalensis (taxid 1639133)
HB4k141_223387	Proteobacteria	Gammaproteobacteria	Citrobacter portucalensis (taxid 1639133)
HB4k141_243444	Proteobacteria	Gammaproteobacteria	Klebsiella variicola (taxid 244366)
HB4k141_252632	Proteobacteria	Gammaproteobacteria	Klebsiella variicola (taxid 244366)
HB4k141_293818	Proteobacteria	Gammaproteobacteria	Klebsiella variicola (taxid 244366)
HB4k141_37060	Proteobacteria	Gammaproteobacteria	Citrobacter portucalensis (taxid 1639133)
HB4k141_44832	Proteobacteria	Gammaproteobacteria	Citrobacter portucalensis (taxid 1639133)
HB4k141_457180	Proteobacteria	Gammaproteobacteria	Klebsiella variicola (taxid 244366)
HB4k141_500295	Proteobacteria	Gammaproteobacteria	Klebsiella variicola (taxid 244366)
HB4k141_522498	Proteobacteria	Gammaproteobacteria	Klebsiella (taxid 570)
HB4k141_585581	Proteobacteria	Gammaproteobacteria	Klebsiella variicola (taxid 244366)
KDk141_146775	Proteobacteria	Gammaproteobacteria	Klebsiella pneumoniae (taxid 573)
KDk141_160833	Proteobacteria	Gammaproteobacteria	Klebsiella pneumoniae JM45 (taxid 1380908)
KDk141_163969	Proteobacteria	Gammaproteobacteria	Klebsiella pneumoniae subsp. pneumoniae 1084 (taxid 1193292)
KDk141_165249	Proteobacteria	Gammaproteobacteria	Klebsiella pneumoniae subsp. pneumoniae 1084 (taxid 1193292)
KDk141_207517	Proteobacteria	Gammaproteobacteria	Klebsiella pneumoniae subsp. pneumoniae Kp13 (taxid 1123862)
KDk141_23670	Proteobacteria	Gammaproteobacteria	Escherichia coli (taxid 562)
KDk141_250081	Proteobacteria	Gammaproteobacteria	Klebsiella pneumoniae subsp. pneumoniae 1084 (taxid 1193292)
KDk141_3782	Proteobacteria	Gammaproteobacteria	Klebsiella pneumoniae subsp. pneumoniae (taxid 72407)
KDk141_45453	Proteobacteria	Gammaproteobacteria	Klebsiella pneumoniae subsp. pneumoniae 1084 (taxid 1193292)
KDk141_49096	Proteobacteria	Gammaproteobacteria	Klebsiella pneumoniae subsp. pneumoniae 1084 (taxid 1193292)
KDk141_75676	Proteobacteria	Gammaproteobacteria	Klebsiella pneumoniae subsp. rhinoscleromatis SB3432 (taxid 861365)
KDk141_78668	Proteobacteria	Gammaproteobacteria	Klebsiella pneumoniae subsp. pneumoniae 1084 (taxid 1193292)
PGL1k141_194176	Proteobacteria	Gammaproteobacteria	Proteus mirabilis (taxid 584)
PGL1k141_260837	Proteobacteria	Gammaproteobacteria	Proteus mirabilis (taxid 584)
PGL1k141_304530	Proteobacteria	Gammaproteobacteria	Proteus mirabilis (taxid 584)
PGL1k141_304817	Proteobacteria	Gammaproteobacteria	Proteus mirabilis (taxid 584)
PGL2k141_251661	Proteobacteria	Gammaproteobacteria	Escherichia coli (taxid 562)
PGS1k141_22507	Proteobacteria	Gammaproteobacteria	Acinetobacter baumannii (taxid 470)
PGS1k141_367010	Proteobacteria	Gammaproteobacteria	Gammaproteobacteria (taxid 1236)
PGS1k141_404074	Proteobacteria	Gammaproteobacteria	Acinetobacter towneri (taxid 202956)
S1k141_253204	Proteobacteria	Gammaproteobacteria	Pseudomonas sp. C27(2019) (taxid 2604941)
S1k141_348148	Proteobacteria	Gammaproteobacteria	Acinetobacter baumannii (taxid 470)
S1k141_428885	Proteobacteria	Gammaproteobacteria	Morganellaceae (taxid 1903414)
S1k141_77076	Proteobacteria	Gammaproteobacteria	Pasteurellaceae (taxid 712)
S2k141_329252	Proteobacteria	Gammaproteobacteria	Pseudomonas sp. C27(2019) (taxid 2604941)
S2k141_52125	Proteobacteria	Gammaproteobacteria	Psychrobacter sp. PRwf-1 (taxid 349106)
S31k141_221996	Proteobacteria	Gammaproteobacteria	Staphylococcus aureus (taxid 1280)
S5k141_487631	Proteobacteria	Gammaproteobacteria	Acinetobacter sp. NCu2D-2 (taxid 1608473)
S7k141_548556	Proteobacteria	Gammaproteobacteria	Proteobacteria (taxid 1224)
XT5k141_297698	Proteobacteria	Gammaproteobacteria	Oblitimonas alkaliphila (taxid 1697053)
XT5k141_615712	Proteobacteria	Gammaproteobacteria	Psychromonas ingrahamii 37 (taxid 357804)
XT71k141_390361	Proteobacteria	Gammaproteobacteria	Escherichia fergusonii (taxid 564)
XT71k141_393450	Proteobacteria	Gammaproteobacteria	Shewanella putrefaciens (taxid 24)
XT7k141_111129	Proteobacteria	Gammaproteobacteria	Klebsiella pneumoniae (taxid 573)
XT7k141_178157	Proteobacteria	Gammaproteobacteria	Vibrio cholerae (taxid 666)
XT7k141_275932	Proteobacteria	Gammaproteobacteria	Vibrio gazogenes (taxid 687)
XT8k141_130498	Proteobacteria	Gammaproteobacteria	Pseudomonas sp. C27(2019) (taxid 2604941)
XT8k141_442996	Proteobacteria	Gammaproteobacteria	Moraxella osloensis (taxid 34062)
XT9k141_103812	Proteobacteria	Gammaproteobacteria	Proteus cibarius (taxid 626774)
XT9k141_176561	Proteobacteria	Gammaproteobacteria	Acinetobacter baumannii (taxid 470)
XT9k141_204516	Proteobacteria	Gammaproteobacteria	Providencia rettgeri (taxid 587)
XT9k141_68570	Proteobacteria	Gammaproteobacteria	Proteus cibarius (taxid 626774)
BJ1k141_638782	Proteobacteria	Gammaproteobacteria bacterium	Pseudomonas putida (taxid 303)
MYHZ4k141_117288	Firmicutes	Geobacillus	Geobacillus thermodenitrificans (taxid 33940)
XT71k141_87641	Actinobacteria	Glutamicibacter	Glutamicibacter creatinolyticus (taxid 162496)
XT71k141_256292	Firmicutes	Jeotgalicoccus	Jeotgalicoccus saudimassiliensis (taxid 1461582)
PGS1k141_155108	Firmicutes	Kurthia	Kurthia sp. 11kri321 (taxid 1750719)
PGS1k141_500806	Firmicutes	Kurthia	Kurthia sp. 11kri321 (taxid 1750719)
C5k141_332660	Firmicutes	Lachnospiraceae	Lactobacillales (taxid 186826)
PGL2k141_228641	Firmicutes	Lachnospiraceae	Enterococcus faecium (taxid 1352)
XT4k141_275889	Firmicutes	Lachnospiraceae	Clostridium beijerinckii NRRL B-598 (taxid 1428454)
KDk141_204862	Firmicutes	Lactobacillaceae	Lactobacillus acetotolerans (taxid 1600)
PGS4k141_60992	Firmicutes	Lactobacillaceae	Lactobacillus ruminis ATCC 27782 (taxid 1069534)
S5k141_103561	Firmicutes	Lactobacillaceae	Lactobacillus brevis (taxid 1580)
BJ2k141_158414	Firmicutes	Lactobacillales	Lactobacillus reuteri I5007 (taxid 1340495)
C9k141_91322	Firmicutes	Lactobacillales	Clostridioides difficile (taxid 1496)
HB4k141_185176	Firmicutes	Lactobacillales	Lactobacillus (taxid 1578)
PGL1k141_176996	Firmicutes	Lactobacillales	Lactobacillus heilongjiangensis (taxid 1074467)
PGL1k141_36383	Firmicutes	Lactobacillales	Enterococcus durans (taxid 53345)
PGS1k141_161458	Firmicutes	Lactobacillales	Streptococcus pneumoniae (taxid 1313)
PGS1k141_54813	Firmicutes	Lactobacillales	Lactobacillus plantarum (taxid 1590)
PGS4k141_280265	Firmicutes	Lactobacillales	Pediococcus acidilactici (taxid 1254)
S21k141_515563	Firmicutes	Lactobacillales	Lactobacillus heilongjiangensis (taxid 1074467)
S7k141_306637	Firmicutes	Lactobacillales	Pediococcus acidilactici (taxid 1254)
XT4k141_143159	Firmicutes	Lactobacillales	Lactobacillus reuteri (taxid 1598)
XT8k141_33502	Firmicutes	Lactobacillales	Lactobacillus reuteri I5007 (taxid 1340495)
XT9k141_15314	Firmicutes	Lactobacillales	Enterococcus faecium (taxid 1352)
XT7k141_131346	Firmicutes	Lactobacillus	Lactobacillus reuteri I5007 (taxid 1340495)
HB3k141_640735	Firmicutes	Ligilactobacillus agilis	Lactobacillus agilis (taxid 1601)
XT5k141_91345	Firmicutes	Ligilactobacillus agilis	Lactobacillus agilis (taxid 1601)
BJ2k141_117199	Firmicutes	Ligilactobacillus salivarius	Lactobacillus salivarius (taxid 1624)
GC1k141_359219	Proteobacteria	Lysobacter defluvii	Luteimonas sp. JM171 (taxid 1896164)
XT4k141_478292	Proteobacteria	Marinospirillum insulare	Gammaproteobacteria (taxid 1236)
KDk141_7680	Firmicutes	Metalysinibacillus jejuensis	Lysinibacillus sphaericus (taxid 1421)
DQY3k141_233540	Actinobacteria	Microbacterium lindanitolerans	Bacteria (taxid 2)
BJ2k141_142278	Proteobacteria	Moraxellaceae	Psychrobacter sp. P2G3 (taxid 1699622)
BJ2k141_262734	Proteobacteria	Moraxellaceae	Psychrobacter sp. P11F6 (taxid 1699621)
GY2k141_72582	Proteobacteria	Moraxellaceae	Psychrobacter sp. P11F6 (taxid 1699621)
S2k141_136194	Proteobacteria	Moraxellaceae	Streptococcus (taxid 1301)
XT71k141_233480	Proteobacteria	Moraxellaceae	Psychrobacter (taxid 497)
XT71k141_251222	Proteobacteria	Moraxellaceae	Psychrobacter sp. P11G3 (taxid 1699623)
XT71k141_84975	Proteobacteria	Moraxellaceae	Psychrobacter (taxid 497)
XT9k141_47495	Proteobacteria	Morganella morganii	Morganella morganii (taxid 582)
DQY3k141_788198	Proteobacteria	Nitrosomonas stercoris	Nitrosomonas eutropha C91 (taxid 335283)
J5k141_131071	Firmicutes	Novibacillus thermophilus*	Novibacillus thermophilus (taxid 1471761)
SYk141_344855	Firmicutes	Novibacillus thermophilus*	Novibacillus thermophilus (taxid 1471761)
C5k141_419783	Proteobacteria	Oceanisphaera	Oceanisphaera profunda (taxid 1416627)
C6k141_309870	Proteobacteria	Oceanisphaera	Oceanisphaera profunda (taxid 1416627)
XT5k141_394581	Proteobacteria	Oceanisphaera	Oceanisphaera profunda (taxid 1416627)
BJ2k141_229374	Proteobacteria	Oceanisphaera profunda	Oceanisphaera profunda (taxid 1416627)
S1k141_371178	Actinobacteria	Olsenella	Olsenella sp. GAM18 (taxid 2109685)
S21k141_493156	Firmicutes	Peptoniphilus asaccharolyticus	Staphylococcus aureus (taxid 1280)
J4k141_323975	Firmicutes	Planifilum	Bacillus cereus (taxid 1396)
S3k141_457032	Firmicutes	Planococcus	Bacillales (taxid 1385)
S4k141_136066	Firmicutes	Planococcus	Planococcus antarcticus DSM 14505 (taxid 1185653)
GC1k141_422389	Proteobacteria	Pseudomonadaceae	Pseudomonas stutzeri DSM 10701 (taxid 1123519)
XT71k141_225438	Proteobacteria	Pseudomonadales	Acinetobacter sp. NCu2D-2 (taxid 1608473)
XT7k141_267091	Proteobacteria	Pseudomonadales	Acinetobacter johnsonii (taxid 40214)
GC1k141_461322	Proteobacteria	Pseudomonas	Pseudomonas stutzeri DSM 10701 (taxid 1123519)
GC1k141_588291	Proteobacteria	Pseudomonas	Pseudomonas stutzeri DSM 10701 (taxid 1123519)
XT71k141_231204	Proteobacteria	Pseudomonas	Pseudomonas stutzeri DSM 10701 (taxid 1123519)
XT71k141_43747	Proteobacteria	Pseudomonas	Pseudomonas stutzeri DSM 10701 (taxid 1123519)
XT7k141_55353	Proteobacteria	Pseudomonas	Pseudomonas stutzeri DSM 10701 (taxid 1123519)
GC1k141_154775	Proteobacteria	Pseudomonas mangrovi	Pseudomonas stutzeri RCH2 (taxid 644801)
GC1k141_3765	Proteobacteria	Pseudomonas mangrovi	Pseudomonas mendocina ymp (taxid 399739)
C5k141_214588	Firmicutes	Psychrobacillus sp. BL-248-WT-3	Oceanobacillus iheyensis (taxid 182710)
BJ2k141_287735	Proteobacteria	Psychrobacter	Acinetobacter (taxid 469)
C5k141_138935	Proteobacteria	Psychrobacter	Psychrobacter sp. P11F6 (taxid 1699621)
C5k141_155200	Proteobacteria	Psychrobacter	Psychrobacter sp. DAB_AL43B (taxid 1028416)
C5k141_302911	Proteobacteria	Psychrobacter	Psychrobacter sp. DAB_AL43B (taxid 1028416)
C5k141_356257	Proteobacteria	Psychrobacter	Psychrobacter sp. P11G3 (taxid 1699623)
C5k141_78967	Proteobacteria	Psychrobacter	Psychrobacter sp. DAB_AL43B (taxid 1028416)
GY2k141_19141	Proteobacteria	Psychrobacter	Psychrobacter sp. P11F6 (taxid 1699621)
GY2k141_378003	Proteobacteria	Psychrobacter	Psychrobacter urativorans (taxid 45610)
GY2k141_78644	Proteobacteria	Psychrobacter	Psychrobacter sp. AntiMn-1 (taxid 1720344)
HB4k141_112892	Proteobacteria	Psychrobacter	Psychrobacter sp. P11G3 (taxid 1699623)
HB4k141_6139	Proteobacteria	Psychrobacter	Psychrobacter sp. P11G3 (taxid 1699623)
S21k141_11557	Proteobacteria	Psychrobacter	Psychrobacter sp. P11F6 (taxid 1699621)
S21k141_127413	Proteobacteria	Psychrobacter	Psychrobacter sp. P11G3 (taxid 1699623)
S21k141_388912	Proteobacteria	Psychrobacter	Psychrobacter sp. DAB_AL43B (taxid 1028416)
S21k141_465743	Proteobacteria	Psychrobacter	Psychrobacter sp. DAB_AL43B (taxid 1028416)
S21k141_889526	Proteobacteria	Psychrobacter	Psychrobacter sp. P11F6 (taxid 1699621)
S2k141_365334	Proteobacteria	Psychrobacter	Psychrobacter sp. DAB_AL43B (taxid 1028416)
S31k141_219173	Proteobacteria	Psychrobacter	Psychrobacter sp. P11F6 (taxid 1699621)
S31k141_414698	Proteobacteria	Psychrobacter	Lactobacillus johnsonii (taxid 33959)
S31k141_465976	Proteobacteria	Psychrobacter	Psychrobacter sp. P11G3 (taxid 1699623)
S4k141_360625	Proteobacteria	Psychrobacter	Psychrobacter sp. P11F6 (taxid 1699621)
XT1k141_794999	Proteobacteria	Psychrobacter	Psychrobacter sp. P11G3 (taxid 1699623)
XT3k141_446205	Proteobacteria	Psychrobacter	Psychrobacter sp. AntiMn-1 (taxid 1720344)
XT5k141_73206	Proteobacteria	Psychrobacter	Psychrobacter sp. P11F6 (taxid 1699621)
XT71k141_16595	Proteobacteria	Psychrobacter	Psychrobacter sp. P11F6 (taxid 1699621)
XT7k141_121634	Proteobacteria	Psychrobacter	Psychrobacter sp. P11F6 (taxid 1699621)
C4k141_221296	Bacteroidetes	Rikenellaceae bacterium	Alistipes dispar (taxid 2585119)
XT5k141_127797	Firmicutes	Romboutsia	Clostridioides difficile QCD-76w55 (taxid 479832)
S5k141_491858	Proteobacteria	Saccharophagus sp. K07	Oceanisphaera avium (taxid 1903694)
GY2k141_145463	Proteobacteria	Simplicispira psychrophila	Rhodoferax antarcticus (taxid 81479)
PGL1k141_106815	Firmicutes	Staphylococcus	Staphylococcus sciuri (taxid 1296)
PGL1k141_151412	Firmicutes	Staphylococcus	Staphylococcus equorum (taxid 246432)
PGL1k141_199470	Firmicutes	Staphylococcus	Staphylococcus equorum (taxid 246432)
PGL1k141_260543	Firmicutes	Staphylococcus	Staphylococcus equorum (taxid 246432)
PGL1k141_348709	Firmicutes	Staphylococcus	Staphylococcus aureus (taxid 1280)
PGL1k141_44814	Firmicutes	Staphylococcus	Staphylococcus aureus (taxid 1280)
PGL1k141_57751	Firmicutes	Staphylococcus	Staphylococcus equorum (taxid 246432)
S21k141_6162	Firmicutes	Staphylococcus aureus	Staphylococcus aureus (taxid 1280)
XT5k141_375042	Firmicutes	Staphylococcus aureus	Enterococcus faecalis (taxid 1351)
XT71k141_23606	Firmicutes	Streptococcaceae	Lactococcus petauri (taxid 1940789)
XT7k141_6201	Firmicutes	Streptococcaceae	Lactococcus petauri (taxid 1940789)
C11k141_23485	Actinobacteria	Streptomyces	Streptomyces sp. WAC 01438 (taxid 2203204)
C11k141_241927	Actinobacteria	Streptomyces sp. SBST2-5	Streptomyces sp. WAC 01438 (taxid 2203204)
C11k141_59712	Actinobacteria	Streptomyces sp. SBST2-5	Streptomyces sp. WAC 01438 (taxid 2203204)
S6k141_278672	Actinobacteria	Streptomycetaceae	Streptomyces sp. NHF165 (taxid 2175864)
C3k141_526903	Proteobacteria	Succinivibrionaceae	Pseudoalteromonas sp. 16-SW-7 (taxid 2583375)
MYHZ3k141_42713	Proteobacteria	Thauera	Azoarcus sp. KH32C (taxid 748247)
DQY3k141_261794	Firmicutes	Tissierellia	Enterococcus faecalis (taxid 1351)
PGL2k141_296548	Firmicutes	Tissierellia bacterium	Enterococcus (taxid 1350)
S1k141_573126	Firmicutes	Tissierellia bacterium	Enterococcus (taxid 1350)
GY2k141_397579	Firmicutes	Turicibacter	Clostridium bornimense (taxid 1216932)
PGS1k141_272003	Firmicutes	Turicibacter	Turicibacter sp. H121 (taxid 1712675)
PGL2k141_339746	NA	uncultured bacterium	Klebsiella pneumoniae (taxid 573)
XT9k141_274926	Firmicutes	Weissella	Weissella jogaejeotgali (taxid 1631871)
XT9k141_90324	Firmicutes	Weissella paramesenteroides	Weissella paramesenteroides (taxid 1249)
XT9k141_177229	Proteobacteria	Wohlfahrtiimonas chitiniclastica	Acinetobacter gyllenbergii (taxid 134534)
BJ1k141_159229	Proteobacteria		Acinetobacter baumannii (taxid 470)
BJ1k141_167022			Bacteroides coprosuis DSM 18011 (taxid 679937)
BJ1k141_184745			Clostridium bornimense (taxid 1216932)
BJ1k141_22010			Tessaracoccus timonensis (taxid 2161816)
BJ1k141_227437			Escherichia coli (taxid 562)
BJ1k141_231749			Bacilli (taxid 91061)
BJ1k141_25350			Staphylococcus arlettae (taxid 29378)
BJ1k141_26683			Gammaproteobacteria (taxid 1236)
BJ1k141_293095			Clostridium perfringens (taxid 1502)
BJ1k141_295032			Fusobacterium ulcerans ATCC 49185 (taxid 469617)
BJ1k141_313372			Pseudomonas sp. HLS-6 (taxid 2049589)
BJ1k141_314284			Bacteroides coprosuis DSM 18011 (taxid 679937)
BJ1k141_34185			Lactobacillales (taxid 186826)
BJ1k141_347421			Micrococcus luteus (taxid 1270)
BJ1k141_404739			Staphylococcus aureus (taxid 1280)
BJ1k141_470156			Cellvibrio japonicus (taxid 155077)
BJ1k141_487282	Firmicutes		Peptoniphilus sp. ING2-D1G (taxid 1912856)
BJ1k141_49820	Firmicutes		Dysosmobacter welbionis (taxid 2093857)
BJ1k141_517708			Gammaproteobacteria (taxid 1236)
BJ1k141_522601			Faecalibacterium prausnitzii (taxid 853)
BJ1k141_635739			Klebsiella pneumoniae (taxid 573)
BJ1k141_650600	Bacteroidetes		Empedobacter brevis (taxid 247)
BJ2k141_103028	Proteobacteria		Acinetobacter nosocomialis (taxid 106654)
BJ2k141_10543			Staphylococcus aureus (taxid 1280)
BJ2k141_112091			Capnocytophaga cynodegmi (taxid 28189)
BJ2k141_122973			Aeromonas salmonicida subsp. salmonicida A449 (taxid 382245)
BJ2k141_123084			Staphylococcus aureus (taxid 1280)
BJ2k141_138855			Enterobacteriaceae (taxid 543)
BJ2k141_142915			Bacteria (taxid 2)
BJ2k141_151633			Enterococcus mundtii (taxid 53346)
BJ2k141_155759			Enterococcus faecalis (taxid 1351)
BJ2k141_15847	Firmicutes		Enterococcus faecium (taxid 1352)
BJ2k141_175971			Klebsiella pneumoniae (taxid 573)
BJ2k141_184043			Escherichia coli (taxid 562)
BJ2k141_213846			Providencia sp. WCHPHu000369 (taxid 2027290)
BJ2k141_289860			Clostridium beijerinckii (taxid 1520)
BJ2k141_291054	Firmicutes		Peptoniphilus sp. ING2-D1G (taxid 1912856)
BJ2k141_294942			Pasteurella multocida subsp. multocida (taxid 44283)
BJ2k141_315251			Arcobacter cibarius (taxid 255507)
BJ2k141_324150			Clostridioides difficile (taxid 1496)
BJ2k141_380031			Klebsiella michiganensis (taxid 1134687)
BJ2k141_51750			Rheinheimera sp. D18 (taxid 2545632)
BJ2k141_58523			Myroides odoratimimus (taxid 76832)
BJ2k141_59051			Enterococcus faecium (taxid 1352)
BJ2k141_59332	Firmicutes		Enterococcus faecium (taxid 1352)
BJ2k141_68550			Pseudomonas aeruginosa PA7 (taxid 381754)
BJ2k141_75304			Enterococcus cecorum (taxid 44008)
BJ2k141_88845			Aeromonas (taxid 642)
C10k141_109377			Enterobacteriaceae (taxid 543)
C10k141_110204			Faecalibacterium prausnitzii (taxid 853)
C10k141_121634			Enterococcus faecium (taxid 1352)
C10k141_123526			Lactobacillus salivarius (taxid 1624)
C10k141_12406			Escherichia coli (taxid 562)
C10k141_131600	Firmicutes		Enterococcus durans (taxid 53345)
C10k141_152932			Enterococcus faecium (taxid 1352)
C10k141_153643			Streptococcus pyogenes (taxid 1314)
C10k141_15785			Escherichia coli (taxid 562)
C10k141_178882			Gammaproteobacteria (taxid 1236)
C10k141_186931			Escherichia coli (taxid 562)
C10k141_187260			Enterobacteriaceae (taxid 543)
C10k141_19455			Escherichia coli (taxid 562)
C10k141_195280			Escherichia coli (taxid 562)
C10k141_207945			Pseudomonas aeruginosa (taxid 287)
C10k141_211672			Escherichia coli (taxid 562)
C10k141_21400			Escherichia coli (taxid 562)
C10k141_227632			Corynebacterium crudilactis (taxid 1652495)
C10k141_25004			Escherichia coli (taxid 562)
C10k141_255564			Escherichia coli (taxid 562)
C10k141_28875			Oscillibacter sp. PEA192 (taxid 2109687)
C10k141_296479			Klebsiella pneumoniae (taxid 573)
C10k141_308284			Enterococcus cecorum (taxid 44008)
C10k141_316966			Enterobacteriaceae (taxid 543)
C10k141_35666			Escherichia coli (taxid 562)
C10k141_43008			Escherichia coli (taxid 562)
C10k141_4520			Enterobacter hormaechei subsp. xiangfangensis (taxid 1296536)
C10k141_69495			Enterobacterales (taxid 91347)
C10k141_78137			Campylobacter (taxid 194)
C11k141_236500			Streptomyces sp. WAC 06738 (taxid 2203210)
C11k141_87738			Firmicutes (taxid 1239)
C3k141_148073			unclassified Clostridiales (taxid 186813)
C3k141_220054			Bacilli (taxid 91061)
C3k141_253910	Firmicutes		Streptococcus agalactiae (taxid 1311)
C3k141_430859			Bacteroides fragilis (taxid 817)
C3k141_528560			Clostridioides difficile M120 (taxid 699035)
C4k141_216870			Clostridioides difficile (taxid 1496)
C4k141_399351	Firmicutes		Lactobacillales (taxid 186826)
C4k141_463046			Clostridium perfringens (taxid 1502)
C4k141_552895			Blautia sp. SC05B48 (taxid 2479767)
C4k141_572932			Enterococcus cecorum (taxid 44008)
C5k141_117759			Enterococcus faecium (taxid 1352)
C5k141_123493	Firmicutes		Streptococcus suis (taxid 1307)
C5k141_12656			Fusobacterium mortiferum ATCC 9817 (taxid 469616)
C5k141_128851			Lachnoclostridium sp. YL32 (taxid 1834196)
C5k141_156483			Psychrobacter sp. G (taxid 571800)
C5k141_159658			Klebsiella pneumoniae (taxid 573)
C5k141_168867			Lachnospiraceae bacterium KGMB03038 (taxid 2594789)
C5k141_197286			Bacteroides fragilis (taxid 817)
C5k141_205833			Clostridioides difficile (taxid 1496)
C5k141_209849	Firmicutes		Staphylococcus aureus (taxid 1280)
C5k141_220982	Bacteroidetes		Empedobacter brevis (taxid 247)
C5k141_225509			Enterobacterales (taxid 91347)
C5k141_26255			Jeotgalibaca sp. H21T32 (taxid 2496265)
C5k141_27060	Firmicutes		Streptococcus pyogenes MGAS10750 (taxid 370554)
C5k141_273859			Lactobacillus johnsonii (taxid 33959)
C5k141_403050			root (taxid 0)
C5k141_4060			Corynebacterium glutamicum (taxid 1718)
C5k141_408554			Enterococcus faecalis (taxid 1351)
C5k141_422532			Corynebacterium glutamicum (taxid 1718)
C5k141_425485	Bacteroidetes		Empedobacter brevis (taxid 247)
C5k141_472579	Firmicutes		Clostridium bornimense (taxid 1216932)
C5k141_473094			Bacteria (taxid 2)
C5k141_493239			Pseudomonas sp. C27(2019) (taxid 2604941)
C5k141_56631			Brochothrix thermosphacta (taxid 2756)
C5k141_73283	Firmicutes		Clostridium aceticum (taxid 84022)
C5k141_84654			Clostridium perfringens (taxid 1502)
C6k141_128474			Acinetobacter wuhouensis (taxid 1879050)
C6k141_182664			Lactobacillus reuteri SD2112 (taxid 491077)
C6k141_186473			Lactobacillus reuteri SD2112 (taxid 491077)
C6k141_337861	Firmicutes		[Clostridium] sphenoides JCM 1415 (taxid 1297793)
C6k141_374059			Lactobacillus reuteri SD2112 (taxid 491077)
C6k141_436984	Firmicutes		Clostridiales (taxid 186802)
C6k141_454439			Acinetobacter baumannii (taxid 470)
C6k141_455517			Enterococcus faecalis (taxid 1351)
C6k141_464074			Parabacteroides (taxid 375288)
C6k141_476516			Clostridium botulinum F (taxid 36831)
C6k141_527557			Proteobacteria (taxid 1224)
C6k141_544506			Trueperella pyogenes (taxid 1661)
C6k141_566415			Fusobacterium ulcerans ATCC 49185 (taxid 469617)
C6k141_67928	Firmicutes		[Clostridium] ultunense Esp (taxid 1288971)
C6k141_87664			Clostridium perfringens (taxid 1502)
C6k141_978			Bacteroides coprosuis DSM 18011 (taxid 679937)
C9k141_108119			Enterococcus faecium (taxid 1352)
C9k141_108354			Anaerobutyricum hallii (taxid 39488)
C9k141_111712			Acinetobacter baumannii LAC-4 (taxid 1455315)
C9k141_11899			Escherichia coli UM146 (taxid 869729)
C9k141_12192			Firmicutes (taxid 1239)
C9k141_12272			[Brevibacterium] frigoritolerans (taxid 450367)
C9k141_127631			Acinetobacter lwoffii (taxid 28090)
C9k141_130547			Enterococcus faecalis ARO1/DG (taxid 565651)
C9k141_132499			Gammaproteobacteria (taxid 1236)
C9k141_133697			Acinetobacter pittii (taxid 48296)
C9k141_136276			Acinetobacter defluvii (taxid 1871111)
C9k141_138710			Enterococcus faecalis R712 (taxid 699186)
C9k141_140371			Enterococcus faecalis ATCC 29212 (taxid 1201292)
C9k141_141101			Eubacterium maltosivorans (taxid 2041044)
C9k141_142312			Enterococcus faecalis R712 (taxid 699186)
C9k141_143064			Pseudomonas aeruginosa (taxid 287)
C9k141_147710			Campylobacter coli (taxid 195)
C9k141_155888			Lactobacillus plantarum DOMLa (taxid 1300221)
C9k141_163537			Escherichia coli (taxid 562)
C9k141_1682			Enterococcus (taxid 1350)
C9k141_2014			Trueperella pyogenes (taxid 1661)
C9k141_25055			Aeromonas hydrophila subsp. hydrophila (taxid 196023)
C9k141_25717			Gammaproteobacteria (taxid 1236)
C9k141_29457			Escherichia coli (taxid 562)
C9k141_29506			Enterococcus durans (taxid 53345)
C9k141_30173			Escherichia coli (taxid 562)
C9k141_30880			Enterobacterales (taxid 91347)
C9k141_30904			Escherichia coli (taxid 562)
C9k141_34147			Enterococcus faecalis DENG1 (taxid 1287066)
C9k141_40896			Escherichia coli (taxid 562)
C9k141_45647			Enterobacterales (taxid 91347)
C9k141_65336			Enterococcus faecalis ARO1/DG (taxid 565651)
C9k141_72986			Klebsiella pneumoniae (taxid 573)
C9k141_75982	Proteobacteria		Acinetobacter nosocomialis (taxid 106654)
C9k141_80311			Enterococcus faecalis ARO1/DG (taxid 565651)
C9k141_83511			Escherichia coli (taxid 562)
C9k141_85230			Escherichia coli (taxid 562)
C9k141_86730			Pseudomonas putida (taxid 303)
C9k141_91769			Alistipes sp. dk3624 (taxid 2662363)
C9k141_9846			Pseudomonas putida NBRC 14164 (taxid 1211579)
DQY3k141_104604			[Clostridium] ultunense Esp (taxid 1288971)
DQY3k141_107611			Aeromonas salmonicida subsp. salmonicida (taxid 29491)
DQY3k141_111467			Lactobacillus johnsonii (taxid 33959)
DQY3k141_115654			Enterobacteriaceae (taxid 543)
DQY3k141_133320			Enterobacterales (taxid 91347)
DQY3k141_154169			Microbacterium lemovicicum (taxid 1072463)
DQY3k141_15740			Enterococcus sp. FDAARGOS_375 (taxid 2060307)
DQY3k141_163500			Gammaproteobacteria (taxid 1236)
DQY3k141_176786			Bacillus cereus BGSC 6E1 (taxid 526970)
DQY3k141_235888			Aeromonas (taxid 642)
DQY3k141_247693			Enterococcus cecorum (taxid 44008)
DQY3k141_268283			Microbulbifer hydrolyticus (taxid 48074)
DQY3k141_279541			Lactobacillus vaginalis (taxid 1633)
DQY3k141_28112			Lactobacillus sp. P38 (taxid 2692756)
DQY3k141_475387			Moraxella osloensis (taxid 34062)
DQY3k141_558376			Lactobacillus johnsonii (taxid 33959)
DQY3k141_596396			Bacillus clausii (taxid 79880)
DQY3k141_61861			unclassified Streptomyces (taxid 2593676)
DQY3k141_650411			Acinetobacter (taxid 469)
DQY3k141_667036			Bacteroidetes (taxid 976)
DQY3k141_700706			Amphibacillus xylanus NBRC 15112 (taxid 698758)
DQY3k141_802115			Shewanella loihica PV-4 (taxid 323850)
DQY3k141_810842			Clostridioides difficile (taxid 1496)
DQY3k141_8560			Bacteroides fragilis (taxid 817)
GC1k141_140600			Pseudomonas aeruginosa (taxid 287)
GC1k141_170573	Proteobacteria		Rhodocyclaceae bacterium ICHIJ1 (taxid 1816604)
GC1k141_242674			Streptomyces sp. YIM 121038 (taxid 2136401)
GC1k141_264545			Comamonadaceae (taxid 80864)
GC1k141_268421			Lysobacter sp. TY2-98 (taxid 2290922)
GC1k141_279716			Staphylococcus aureus (taxid 1280)
GC1k141_281878			Porphyrobacter sp. YT40 (taxid 2547601)
GC1k141_336850			Klebsiella pneumoniae (taxid 573)
GC1k141_479333			Escherichia coli (taxid 562)
GC1k141_547897	Proteobacteria		Euzebya sp. DY32-46 (taxid 1608957)
GC1k141_630961			Bacteroides fragilis (taxid 817)
GC1k141_636806			Proteobacteria (taxid 1224)
GC1k141_671861			Pseudomonas aeruginosa (taxid 287)
GC1k141_69143			Acinetobacter (taxid 469)
GC1k141_85881			Acinetobacter sp. WCHAc010052 (taxid 2004647)
GC2k141_116878			Staphylococcus aureus (taxid 1280)
GC2k141_15029			Riemerella anatipestifer (taxid 34085)
GC2k141_164185			Gammaproteobacteria (taxid 1236)
GC2k141_171125			Enterococcus cecorum (taxid 44008)
GC2k141_175284			Bacilli (taxid 91061)
GC2k141_18270			Rothia mucilaginosa (taxid 43675)
GC2k141_197750	Firmicutes		Staphylococcus aureus subsp. aureus T0131 (taxid 1006543)
GC2k141_229863			Flavobacterium indicum GPTSA100-9 = DSM 17447 (taxid 1094466)
GC2k141_24422			Tessaracoccus timonensis (taxid 2161816)
GC2k141_36259			Myroides (taxid 76831)
GC2k141_3778			Actinobacteria (taxid 1760)
GY2k141_111403			Enterobacteriaceae (taxid 543)
GY2k141_119129			Lysobacter sp. SJ-36 (taxid 2591633)
GY2k141_138597			Proteus mirabilis (taxid 584)
GY2k141_147715			Clostridium perfringens (taxid 1502)
GY2k141_16622	Bacteroidetes		Empedobacter brevis (taxid 247)
GY2k141_168089	Proteobacteria		Pseudomonas litoralis (taxid 797277)
GY2k141_175639			Firmicutes (taxid 1239)
GY2k141_188568			Bacillus pseudomycoides DSM 12442 (taxid 527000)
GY2k141_195483			Bacteria (taxid 2)
GY2k141_221170			Enterococcus (taxid 1350)
GY2k141_251655			Parabacteroides distasonis (taxid 823)
GY2k141_257107	Proteobacteria		Gammaproteobacteria (taxid 1236)
GY2k141_266989			Pseudomonas sp. C27(2019) (taxid 2604941)
GY2k141_286501			Pseudomonas syringae (taxid 317)
GY2k141_332664			Bacteroides coprosuis DSM 18011 (taxid 679937)
GY2k141_336928			Clostridioides difficile (taxid 1496)
GY2k141_355565			Rheinheimera sp. D18 (taxid 2545632)
GY2k141_392888			Arthrobacter sp. 24S4-2 (taxid 2575374)
GY2k141_398418			Staphylococcus aureus (taxid 1280)
GY2k141_413963			Leuconostoc kimchii IMSNU 11154 (taxid 762051)
GY2k141_415155			Aeromonas salmonicida subsp. salmonicida A449 (taxid 382245)
GY2k141_421138			Acinetobacter baumannii (taxid 470)
GY2k141_443853			Muribaculaceae bacterium DSM 108610 (taxid 2652307)
GY2k141_53343			Rhodocyclaceae bacterium ICHIJ1 (taxid 1816604)
GY2k141_6363			Escherichia coli (taxid 562)
GY2k141_92328			Nocardioides sp. 603 (taxid 2483798)
HB3k141_105333			Enterococcus cecorum (taxid 44008)
HB3k141_159231			Campylobacter coli (taxid 195)
HB3k141_198557			Lactobacillus amylovorus DSM 20531 (taxid 1423723)
HB3k141_216576			Parabacteroides (taxid 375288)
HB3k141_273044			Christensenella sp. Marseille-P3954 (taxid 2086585)
HB3k141_304641			Acinetobacter lwoffii (taxid 28090)
HB3k141_494376			Acinetobacter (taxid 469)
HB3k141_539664			Escherichia coli (taxid 562)
HB3k141_624694			Lachnospiraceae bacterium KGMB03038 (taxid 2594789)
HB3k141_652569			Lactobacillus reuteri (taxid 1598)
HB3k141_66838			Aerococcus viridans (taxid 1377)
HB3k141_683804			Fusobacterium ulcerans ATCC 49185 (taxid 469617)
HB3k141_692490			Acinetobacter (taxid 469)
HB4k141_100714	Proteobacteria		Acinetobacter baumannii (taxid 470)
HB4k141_110739			Klebsiella (taxid 570)
HB4k141_112267			Enterobacter hormaechei (taxid 158836)
HB4k141_112708			Ornithobacterium rhinotracheale (taxid 28251)
HB4k141_126732			Escherichia coli (taxid 562)
HB4k141_126931			Eubacterium maltosivorans (taxid 2041044)
HB4k141_131853			Enterobacter chengduensis (taxid 2494701)
HB4k141_135800			Citrobacter portucalensis (taxid 1639133)
HB4k141_137856			Citrobacter portucalensis (taxid 1639133)
HB4k141_144673			Escherichia coli (taxid 562)
HB4k141_151266			Escherichia coli (taxid 562)
HB4k141_153326			Escherichia coli (taxid 562)
HB4k141_177065			Sporosarcina psychrophila (taxid 1476)
HB4k141_182546			Citrobacter portucalensis (taxid 1639133)
HB4k141_191077			Escherichia coli (taxid 562)
HB4k141_203290	Proteobacteria		Citrobacter portucalensis (taxid 1639133)
HB4k141_205299			Escherichia coli (taxid 562)
HB4k141_215535			Citrobacter portucalensis (taxid 1639133)
HB4k141_216168			Enterobacter hormaechei subsp. hormaechei (taxid 301105)
HB4k141_241780			Escherichia coli (taxid 562)
HB4k141_243111			Bacillus cereus (taxid 1396)
HB4k141_244953			Streptococcus gallolyticus subsp. gallolyticus ATCC BAA-2069 (taxid 990317)
HB4k141_259648			Paraclostridium bifermentans (taxid 1490)
HB4k141_261485			Klebsiella variicola (taxid 244366)
HB4k141_271754			Escherichia coli (taxid 562)
HB4k141_277741			Citrobacter portucalensis (taxid 1639133)
HB4k141_284942			Enterobacter cancerogenus (taxid 69218)
HB4k141_305784	Firmicutes		Streptococcus suis (taxid 1307)
HB4k141_307638			Citrobacter portucalensis (taxid 1639133)
HB4k141_319815			Klebsiella variicola (taxid 244366)
HB4k141_323151			Gammaproteobacteria (taxid 1236)
HB4k141_333385			Enterobacter cloacae (taxid 550)
HB4k141_34913			Klebsiella variicola (taxid 244366)
HB4k141_349321			Clostridiales (taxid 186802)
HB4k141_351961			Klebsiella variicola (taxid 244366)
HB4k141_358390			Escherichia coli (taxid 562)
HB4k141_361237			Escherichia coli (taxid 562)
HB4k141_368402			Gammaproteobacteria (taxid 1236)
HB4k141_369894			Enterobacter hormaechei subsp. xiangfangensis (taxid 1296536)
HB4k141_374714			Klebsiella variicola (taxid 244366)
HB4k141_378147			Clostridium perfringens (taxid 1502)
HB4k141_381841			Escherichia coli O157 (taxid 1045010)
HB4k141_386866			Citrobacter portucalensis (taxid 1639133)
HB4k141_387096			Enterobacter cancerogenus (taxid 69218)
HB4k141_39024			Citrobacter portucalensis (taxid 1639133)
HB4k141_420753			Klebsiella variicola (taxid 244366)
HB4k141_421012			Psychrobacter sp. DAB_AL43B (taxid 1028416)
HB4k141_421761			Enterococcus faecium (taxid 1352)
HB4k141_425935			Enterococcus faecium (taxid 1352)
HB4k141_435252			Enterobacter hormaechei (taxid 158836)
HB4k141_435985			Citrobacter freundii complex (taxid 1344959)
HB4k141_437323			Escherichia coli (taxid 562)
HB4k141_448347			Citrobacter portucalensis (taxid 1639133)
HB4k141_4592			Enterobacter hormaechei (taxid 158836)
HB4k141_470759			Enterobacter roggenkampii (taxid 1812935)
HB4k141_482602			Gammaproteobacteria (taxid 1236)
HB4k141_485292			Gammaproteobacteria (taxid 1236)
HB4k141_487075			Enterobacter (taxid 547)
HB4k141_492805			Enterobacter cloacae complex sp. (taxid 2027919)
HB4k141_493807			Enterobacter hormaechei (taxid 158836)
HB4k141_49640			Citrobacter portucalensis (taxid 1639133)
HB4k141_505166			Enterobacter hormaechei (taxid 158836)
HB4k141_508215			Escherichia coli (taxid 562)
HB4k141_521405			Lactobacillus johnsonii (taxid 33959)
HB4k141_534575			Enterobacter hormaechei (taxid 158836)
HB4k141_538828			Enterobacter cloacae (taxid 550)
HB4k141_540028			Klebsiella variicola (taxid 244366)
HB4k141_544300			Enterobacterales (taxid 91347)
HB4k141_551311			Enterobacter hormaechei subsp. steigerwaltii (taxid 299766)
HB4k141_556076			Escherichia coli (taxid 562)
HB4k141_55779			Citrobacter portucalensis (taxid 1639133)
HB4k141_558564			Enterobacter ludwigii (taxid 299767)
HB4k141_592620			Enterobacter hormaechei (taxid 158836)
HB4k141_71601			Acinetobacter lwoffii (taxid 28090)
HB4k141_74726			Escherichia coli (taxid 562)
HB4k141_83899			Escherichia coli (taxid 562)
HB4k141_93937			Jeotgalibaca sp. PTS2502 (taxid 1903686)
HB4k141_94625			Citrobacter portucalensis (taxid 1639133)
HB4k141_99916			Enterobacter cloacae complex (taxid 354276)
J3k141_136539			Antarcticibacterium flavum (taxid 2058175)
J3k141_187401			Vibrio metschnikovii (taxid 28172)
J3k141_26698			unclassified Clostridiales (taxid 186813)
J3k141_275865			Streptococcus suis GZ1 (taxid 423211)
J3k141_417155			Peptostreptococcaceae (taxid 186804)
J3k141_525139			Clostridium perfringens (taxid 1502)
J3k141_655182			Blautia sp. SC05B48 (taxid 2479767)
J3k141_856279			Clostridioides difficile (taxid 1496)
J3k141_878928			Butyricimonas faecalis (taxid 2093856)
J3k141_900318			Streptococcus (taxid 1301)
J4k141_115344			root (taxid 1)
J4k141_165058			Amphibacillus xylanus NBRC 15112 (taxid 698758)
J4k141_225828			Gracilibacillus sp. SCU50 (taxid 2663022)
J4k141_263914			Lactobacillus (taxid 1578)
J4k141_317765			Corynebacterium casei LMG S-19264 (taxid 1285583)
J5k141_129229			Streptococcus salivarius (taxid 1304)
J5k141_279402			Gammaproteobacteria (taxid 1236)
J5k141_294106	Firmicutes		Clostridium perfringens (taxid 1502)
J5k141_352757			Lactobacillus (taxid 1578)
KDk141_111270			Enterobacteriaceae (taxid 543)
KDk141_113510			Cyclobacterium amurskyense (taxid 320787)
KDk141_118953			Desulfovibrio piger (taxid 901)
KDk141_147416			Klebsiella pneumoniae subsp. pneumoniae 1084 (taxid 1193292)
KDk141_1482			other sequences (taxid 28384)
KDk141_150183			Clostridioides difficile (taxid 1496)
KDk141_1589			Klebsiella pneumoniae (taxid 573)
KDk141_162344			Enterococcus faecalis DENG1 (taxid 1287066)
KDk141_17672	Firmicutes		Staphylococcus epidermidis (taxid 1282)
KDk141_180612			Klebsiella pneumoniae subsp. pneumoniae 1084 (taxid 1193292)
KDk141_184521			Enterococcus faecalis (taxid 1351)
KDk141_208420			Enterococcus mundtii (taxid 53346)
KDk141_211512			Klebsiella pneumoniae (taxid 573)
KDk141_218761			Gammaproteobacteria (taxid 1236)
KDk141_221285			Streptococcus pyogenes (taxid 1314)
KDk141_224554	Firmicutes		Jeotgalibaca sp. PTS2502 (taxid 1903686)
KDk141_242139	Firmicutes		Alkaliphilus oremlandii OhILAs (taxid 350688)
KDk141_249183			Bacteroides coprosuis DSM 18011 (taxid 679937)
KDk141_257255			Enterococcus cecorum (taxid 44008)
KDk141_267473			Streptococcus suis (taxid 1307)
KDk141_267751			Enterobacterales (taxid 91347)
KDk141_270853			Pseudomonas aeruginosa (taxid 287)
KDk141_270983			Rheinheimera sp. D18 (taxid 2545632)
KDk141_27983			Klebsiella pneumoniae subsp. pneumoniae 1084 (taxid 1193292)
KDk141_280053	Firmicutes		Enterococcus (taxid 1350)
KDk141_280223			Klebsiella pneumoniae (taxid 573)
KDk141_33098			Klebsiella pneumoniae (taxid 573)
KDk141_34101			Bacteroidales (taxid 171549)
KDk141_37675			Enterococcus faecium (taxid 1352)
KDk141_48852	Firmicutes		Enterococcus faecium (taxid 1352)
KDk141_57761			Escherichia coli (taxid 562)
KDk141_6174			Klebsiella pneumoniae (taxid 573)
KDk141_6331			Lactobacillus reuteri (taxid 1598)
KDk141_66049	Firmicutes		Enterococcus faecium (taxid 1352)
KDk141_68837	Proteobacteria		Acinetobacter nosocomialis (taxid 106654)
KDk141_71616			Klebsiella pneumoniae subsp. pneumoniae 1084 (taxid 1193292)
KDk141_78579			Proteobacteria (taxid 1224)
KDk141_79909			Clostridium perfringens (taxid 1502)
KDk141_91671			Trueperella pyogenes (taxid 1661)
KDk141_96996	Proteobacteria		Klebsiella pneumoniae subsp. pneumoniae (taxid 72407)
KDk141_98037			Klebsiella pneumoniae (taxid 573)
MYHZ3k141_105199	Bacteroidetes		Empedobacter brevis (taxid 247)
MYHZ3k141_445412			Pseudomonas aeruginosa (taxid 287)
MYHZ3k141_563805			Enterococcus sp. HSIEG1 (taxid 1316414)
MYHZ3k141_646679			Proteobacteria (taxid 1224)
MYHZ3k141_685593			Streptococcus suis (taxid 1307)
MYHZ3k141_735466			Hungateiclostridium thermocellum ATCC 27405 (taxid 203119)
MYHZ3k141_784402			Enterococcus cecorum (taxid 44008)
MYHZ3k141_790947			Trueperella pyogenes (taxid 1661)
MYHZ3k141_921738			Aeromonas salmonicida subsp. salmonicida (taxid 29491)
MYHZ4k141_144315			Staphylococcus aureus (taxid 1280)
MYHZ4k141_159107			Actinobacillus pleuropneumoniae (taxid 715)
MYHZ4k141_169475			Oblitimonas alkaliphila (taxid 1697053)
MYHZ4k141_63126			Lactobacillales (taxid 186826)
MYHZ4k141_96467			Corynebacterium callunae DSM 20147 (taxid 1121353)
PGL1k141_105128			Staphylococcus cohnii (taxid 29382)
PGL1k141_120223			Campylobacter (taxid 194)
PGL1k141_131444			Escherichia coli O27:H7 (taxid 2048781)
PGL1k141_13564			Enterococcus faecium DO (taxid 333849)
PGL1k141_137164	Firmicutes		Enterococcus faecium Com15 (taxid 565663)
PGL1k141_140054			Clostridium perfringens (taxid 1502)
PGL1k141_140339	Firmicutes		Clostridium perfringens (taxid 1502)
PGL1k141_143600			Escherichia coli (taxid 562)
PGL1k141_157191			Psychrobacter sp. P11G5 (taxid 1699624)
PGL1k141_16379			Proteobacteria (taxid 1224)
PGL1k141_172238			Staphylococcus aureus (taxid 1280)
PGL1k141_202345			Paraclostridium bifermentans (taxid 1490)
PGL1k141_207972			Lactobacillus (taxid 1578)
PGL1k141_226447			Gammaproteobacteria (taxid 1236)
PGL1k141_24243			Enterobacteriaceae (taxid 543)
PGL1k141_2436			Escherichia coli (taxid 562)
PGL1k141_246629			Enterococcus faecalis (taxid 1351)
PGL1k141_247446			Enterococcus faecalis DENG1 (taxid 1287066)
PGL1k141_250289	Firmicutes		Staphylococcus nepalensis (taxid 214473)
PGL1k141_271081			Enterococcus faecium Com15 (taxid 565663)
PGL1k141_274195			Staphylococcus equorum (taxid 246432)
PGL1k141_276181			Escherichia coli (taxid 562)
PGL1k141_289551	Firmicutes		Peptoniphilus sp. ING2-D1G (taxid 1912856)
PGL1k141_293599	Firmicutes		[Clostridium] sphenoides JCM 1415 (taxid 1297793)
PGL1k141_295173			Lachnoclostridium phocaeense (taxid 1871021)
PGL1k141_299683			Lactobacillus amylovorus DSM 20531 (taxid 1423723)
PGL1k141_305769			Escherichia coli (taxid 562)
PGL1k141_318848			Listeria monocytogenes (taxid 1639)
PGL1k141_321562			Actinobacillus indolicus (taxid 51049)
PGL1k141_322729			Enterobacteriaceae (taxid 543)
PGL1k141_328485	Firmicutes		Roseburia hominis (taxid 301301)
PGL1k141_328833			Escherichia coli (taxid 562)
PGL1k141_340591			Parabacteroides (taxid 375288)
PGL1k141_349717			Staphylococcus succinus (taxid 61015)
PGL1k141_350608			Campylobacter (taxid 194)
PGL1k141_360434			Staphylococcus sp. AntiMn-1 (taxid 1715860)
PGL1k141_362870	Proteobacteria		Acinetobacter calcoaceticus (taxid 471)
PGL1k141_370037			Enterobacteriaceae (taxid 543)
PGL1k141_385285			Staphylococcus aureus (taxid 1280)
PGL1k141_393273			Staphylococcus aureus (taxid 1280)
PGL1k141_396838			other sequences (taxid 28384)
PGL1k141_40934	Proteobacteria		Acinetobacter nosocomialis (taxid 106654)
PGL1k141_417343			Pasteurellaceae (taxid 712)
PGL1k141_426246			Enterococcus cecorum (taxid 44008)
PGL1k141_426787			Bacteroides fragilis (taxid 817)
PGL1k141_47768			Staphylococcus kloosii (taxid 29384)
PGL1k141_4830			Escherichia coli (taxid 562)
PGL1k141_51285			Acinetobacter haemolyticus (taxid 29430)
PGL1k141_66151			Acinetobacter sp. LoGeW2-3 (taxid 1808001)
PGL1k141_67308			Enterobacterales (taxid 91347)
PGL1k141_68447	Firmicutes		Enterococcus faecium Com15 (taxid 565663)
PGL1k141_70797			Enterococcus cecorum (taxid 44008)
PGL1k141_72540			Staphylococcus aureus (taxid 1280)
PGL1k141_83665	Firmicutes		Enterococcus faecium Aus0085 (taxid 1305849)
PGL1k141_8368			Riemerella anatipestifer RA-CH-1 (taxid 1228997)
PGL1k141_86028			Staphylococcus aureus (taxid 1280)
PGL1k141_89391			Escherichia coli (taxid 562)
PGL1k141_90634			Escherichia coli (taxid 562)
PGL1k141_98074			Staphylococcus aureus subsp. aureus (taxid 46170)
PGL2k141_103009			Bacteroides fragilis (taxid 817)
PGL2k141_110636			Enterococcus faecalis (taxid 1351)
PGL2k141_110661	Firmicutes		Streptococcus canis (taxid 1329)
PGL2k141_136429			Lactobacillales (taxid 186826)
PGL2k141_139372			Proteobacteria (taxid 1224)
PGL2k141_151919			Staphylococcus aureus (taxid 1280)
PGL2k141_173648			Salmonella enterica subsp. enterica serovar Typhi (taxid 90370)
PGL2k141_180284			Rheinheimera sp. D18 (taxid 2545632)
PGL2k141_253759			Acinetobacter indicus (taxid 756892)
PGL2k141_28468			Trueperella pyogenes (taxid 1661)
PGL2k141_305400	Firmicutes		[Clostridium] ultunense Esp (taxid 1288971)
PGL2k141_316092			Aeromonas caviae (taxid 648)
PGL2k141_325816			Clostridium aceticum (taxid 84022)
PGL2k141_336158			Enterococcus cecorum (taxid 44008)
PGL2k141_366657			Enterococcus faecium (taxid 1352)
PGL2k141_403595			Escherichia coli (taxid 562)
PGL2k141_45452			Campylobacter (taxid 194)
PGL2k141_461171			Clostridium aceticum (taxid 84022)
PGL2k141_48266			Arcobacter skirrowii CCUG 10374 (taxid 1032239)
PGL2k141_491367			Clostridioides difficile (taxid 1496)
PGL2k141_524230			Enterococcus faecalis (taxid 1351)
PGL2k141_536498			Ruminococcus albus 7 = DSM 20455 (taxid 697329)
PGL2k141_58042	Firmicutes		Escherichia coli (taxid 562)
PGL2k141_76776	Firmicutes		Streptococcus pyogenes MGAS10750 (taxid 370554)
PGL2k141_89183	Proteobacteria		Acinetobacter nosocomialis (taxid 106654)
PGS1k141_114169			Gammaproteobacteria (taxid 1236)
PGS1k141_117263			Acinetobacter towneri (taxid 202956)
PGS1k141_120335			Proteobacteria (taxid 1224)
PGS1k141_249772			Acinetobacter baumannii LAC-4 (taxid 1455315)
PGS1k141_263066			Acinetobacter pittii (taxid 48296)
PGS1k141_284488			Enterococcus faecium (taxid 1352)
PGS1k141_299559			Lactobacillus amylovorus (taxid 1604)
PGS1k141_316442			Escherichia coli (taxid 562)
PGS1k141_32372			Acinetobacter indicus (taxid 756892)
PGS1k141_369448			Achromobacter (taxid 222)
PGS1k141_387806			Clostridium perfringens (taxid 1502)
PGS1k141_408707			Oblitimonas alkaliphila (taxid 1697053)
PGS1k141_526899			Escherichia coli (taxid 562)
PGS1k141_549289	Proteobacteria		Acinetobacter schindleri (taxid 108981)
PGS1k141_73053	Proteobacteria		Acinetobacter nosocomialis (taxid 106654)
PGS4k141_108552			Pasteurella multocida (taxid 747)
PGS4k141_162155			Providencia sp. WCHPHu000369 (taxid 2027290)
PGS4k141_177513			Aeromonas salmonicida subsp. salmonicida A449 (taxid 382245)
PGS4k141_198982			Clostridium perfringens (taxid 1502)
PGS4k141_200115	Firmicutes		[Clostridium] hiranonis (taxid 89152)
PGS4k141_228563			Enterobacteriaceae (taxid 543)
PGS4k141_3040			Clostridium perfringens (taxid 1502)
PGS4k141_31431			Enterobacteriaceae (taxid 543)
PGS4k141_315201			Gammaproteobacteria (taxid 1236)
PGS4k141_322884			Proteobacteria (taxid 1224)
PGS4k141_373979			Bacteroides fragilis (taxid 817)
PGS4k141_429125			Corynebacterium striatum (taxid 43770)
PGS4k141_431723			Parabacteroides distasonis (taxid 823)
PGS4k141_475717			Lactobacillus johnsonii (taxid 33959)
PGS4k141_488100			Clostridioides difficile (taxid 1496)
PGS4k141_494394			Escherichia fergusonii (taxid 564)
PGS4k141_546959			Salmonella enterica subsp. enterica serovar Saintpaul (taxid 90105)
PGS4k141_629475			Enterococcus faecium (taxid 1352)
PGS4k141_89483			Trueperella pyogenes (taxid 1661)
S1k141_121858			Streptococcus pyogenes (taxid 1314)
S1k141_162515			Clostridioides difficile M120 (taxid 699035)
S1k141_187082			Bacilli (taxid 91061)
S1k141_20599			Streptococcus agalactiae (taxid 1311)
S1k141_216467			Enterococcus cecorum (taxid 44008)
S1k141_236502			Lactobacillus johnsonii (taxid 33959)
S1k141_238222			Lactobacillales (taxid 186826)
S1k141_240093	Proteobacteria		Acinetobacter (taxid 469)
S1k141_261955			Roseburia hominis (taxid 301301)
S1k141_270893			Rheinheimera sp. D18 (taxid 2545632)
S1k141_27813			Lactobacillus johnsonii (taxid 33959)
S1k141_311689			Lactobacillus reuteri I5007 (taxid 1340495)
S1k141_327420			unclassified Acinetobacter (taxid 196816)
S1k141_331692	Firmicutes		Clostridium bornimense (taxid 1216932)
S1k141_342815			Enterococcus mundtii (taxid 53346)
S1k141_344541			Aeromonas salmonicida subsp. salmonicida A449 (taxid 382245)
S1k141_34715			Escherichia (taxid 561)
S1k141_359192			Proteus (taxid 583)
S1k141_367460			Proteus mirabilis (taxid 584)
S1k141_378496	Firmicutes		Peptococcaceae bacterium DCMF (taxid 1761012)
S1k141_38166			Enterobacteriaceae (taxid 543)
S1k141_389121			Shewanella loihica PV-4 (taxid 323850)
S1k141_390082			Enterococcus cecorum (taxid 44008)
S1k141_39141			Enterobacteriaceae (taxid 543)
S1k141_394717			Enterococcus faecium (taxid 1352)
S1k141_398797			Enterococcus faecium (taxid 1352)
S1k141_43346			Enterococcus faecium (taxid 1352)
S1k141_470504			Anaerocolumna sp. CBA3638 (taxid 2696063)
S1k141_489462	Firmicutes		Clostridium aceticum (taxid 84022)
S1k141_526121			Bacillus cereus (taxid 1396)
S1k141_533593	Proteobacteria		Psychrobacter sp. P11G5 (taxid 1699624)
S1k141_5647			Enterococcus faecalis (taxid 1351)
S1k141_567550			Bacteroides coprosuis DSM 18011 (taxid 679937)
S1k141_584442			unclassified Clostridiales (taxid 186813)
S1k141_586811			Campylobacter (taxid 194)
S1k141_635612	Firmicutes		Alkaliphilus oremlandii OhILAs (taxid 350688)
S1k141_64367			Enterococcus cecorum (taxid 44008)
S1k141_647879			Enterobacteriaceae (taxid 543)
S1k141_699973			Pediococcus acidilactici (taxid 1254)
S1k141_718876	Firmicutes		Sporanaerobacter sp. JN28 (taxid 2507161)
S1k141_732895			Klebsiella pneumoniae (taxid 573)
S1k141_733088			Pseudomonas aeruginosa (taxid 287)
S1k141_746573			Lysinibacillus sphaericus (taxid 1421)
S1k141_77199			Enterococcus faecium (taxid 1352)
S1k141_78848			Pasteurella multocida subsp. multocida (taxid 44283)
S21k141_147908			Cloacibacillus porcorum (taxid 1197717)
S21k141_153390			Pseudomonas aeruginosa (taxid 287)
S21k141_206509			Aeromonas hydrophila subsp. hydrophila (taxid 196023)
S21k141_219270			Bacteria (taxid 2)
S21k141_231784			Enterobacterales (taxid 91347)
S21k141_231901			Enterobacterales (taxid 91347)
S21k141_238096			Moraxella osloensis (taxid 34062)
S21k141_248357			Moraxella osloensis (taxid 34062)
S21k141_344114			Proteobacteria (taxid 1224)
S21k141_350014	Proteobacteria		Acinetobacter (taxid 469)
S21k141_365588			Aeromonas salmonicida subsp. salmonicida A449 (taxid 382245)
S21k141_448614			Pseudomonas aeruginosa (taxid 287)
S21k141_55637			Staphylococcus sciuri (taxid 1296)
S21k141_591224			Lactobacillus (taxid 1578)
S21k141_689345			Klebsiella pneumoniae (taxid 573)
S21k141_767506			Enterococcus cecorum (taxid 44008)
S21k141_782943			Klebsiella pneumoniae (taxid 573)
S2k141_124806			Amphibacillus xylanus NBRC 15112 (taxid 698758)
S2k141_125926	Proteobacteria		Proteus cibarius (taxid 626774)
S2k141_146361			Escherichia coli (taxid 562)
S2k141_152806			Bacillus thuringiensis serovar huazhongensis BGSC 4BD1 (taxid 527030)
S2k141_168810			Gammaproteobacteria (taxid 1236)
S2k141_184899			Proteobacteria (taxid 1224)
S2k141_186596			Escherichia coli (taxid 562)
S2k141_189248			Bacteroides coprosuis DSM 18011 (taxid 679937)
S2k141_217009			Firmicutes (taxid 1239)
S2k141_224935			Bacteroidales (taxid 171549)
S2k141_245812			Escherichia coli (taxid 562)
S2k141_249749			Staphylococcus aureus (taxid 1280)
S2k141_2621			Parabacteroides distasonis (taxid 823)
S2k141_272812			Enterococcus cecorum (taxid 44008)
S2k141_273870			Staphylococcus aureus (taxid 1280)
S2k141_292602	Firmicutes		Clostridium bornimense (taxid 1216932)
S2k141_295301	Bacteroidetes		Empedobacter brevis (taxid 247)
S2k141_295548			Clostridium beijerinckii (taxid 1520)
S2k141_301487			Gammaproteobacteria (taxid 1236)
S2k141_319225			Pseudomonas aeruginosa PA7 (taxid 381754)
S2k141_322434			Streptococcus pyogenes (taxid 1314)
S2k141_352383			Gammaproteobacteria (taxid 1236)
S2k141_41419			Pseudomonas sp. C27(2019) (taxid 2604941)
S2k141_48524			[Pasteurella] aerogenes (taxid 749)
S2k141_51653			Enterococcus (taxid 1350)
S2k141_57990			Lactobacillus amylovorus GRL 1112 (taxid 695560)
S2k141_69170			Proteobacteria (taxid 1224)
S2k141_95293			Bacteria (taxid 2)
S2k141_97783			Gammaproteobacteria (taxid 1236)
S31k141_204027			Bacteroides fragilis (taxid 817)
S31k141_216499			Pseudomonas aeruginosa (taxid 287)
S31k141_257500			Bacteria (taxid 2)
S31k141_281897			Acinetobacter lwoffii (taxid 28090)
S31k141_298965	Firmicutes		[Clostridium] ultunense Esp (taxid 1288971)
S31k141_323380	Firmicutes		Enterococcus faecium (taxid 1352)
S31k141_337038			Escherichia coli (taxid 562)
S31k141_458897			Enterococcus faecalis D32 (taxid 1206105)
S31k141_472838			Riemerella anatipestifer RA-CH-2 (taxid 1271752)
S31k141_50854			Staphylococcus (taxid 1279)
S31k141_594704			Bacteroidales (taxid 171549)
S31k141_676147			Streptococcus pyogenes (taxid 1314)
S31k141_752160			Lachnospiraceae bacterium KGMB03038 (taxid 2594789)
S31k141_758220			Enterobacteriaceae (taxid 543)
S31k141_77635			Enterococcus faecium (taxid 1352)
S31k141_786969	Firmicutes		Enterococcus faecium (taxid 1352)
S3k141_183995			Clostridioides difficile (taxid 1496)
S3k141_257720	Proteobacteria		Psychrobacter sp. YP14 (taxid 2203895)
S3k141_264258			Muribaculum sp. H5 (taxid 2530393)
S3k141_447646			Corynebacterium sp. 1959 (taxid 2675216)
S3k141_464082			Pseudomonas (taxid 286)
S3k141_487940			Gammaproteobacteria (taxid 1236)
S3k141_5495			Staphylococcus aureus (taxid 1280)
S3k141_5711			Virgibacillus halodenitrificans (taxid 1482)
S3k141_616491			Staphylococcus (taxid 1279)
S3k141_630730	Firmicutes		[Clostridium] hiranonis (taxid 89152)
S3k141_632610			Citrobacter freundii (taxid 546)
S3k141_687255			Trueperella pyogenes (taxid 1661)
S3k141_75950			Enterococcus sp. FDAARGOS_375 (taxid 2060307)
S4k141_103591			Enterococcus sp. HSIEG1 (taxid 1316414)
S4k141_118351			Aeromonas sp. ASNIH3 (taxid 1636608)
S4k141_157867			Aeromonas hydrophila subsp. hydrophila (taxid 196023)
S4k141_229056			Sphingobacterium hotanense (taxid 649196)
S4k141_232836			Staphylococcus aureus (taxid 1280)
S4k141_266234			Paenibacillus sp. FSL P4-0081 (taxid 1536769)
S4k141_270941	Firmicutes		Enterococcus faecium (taxid 1352)
S4k141_277112			Gammaproteobacteria (taxid 1236)
S4k141_27757	Proteobacteria		Pasteurellaceae (taxid 712)
S4k141_301272			Moraxella osloensis (taxid 34062)
S4k141_303345			Shewanella decolorationis (taxid 256839)
S4k141_333254			Alcaligenes faecalis (taxid 511)
S4k141_337129			Enterococcus sp. FDAARGOS_375 (taxid 2060307)
S4k141_351758			Klebsiella pneumoniae (taxid 573)
S4k141_87057			Carnobacterium sp. PL17GRE32 (taxid 2592355)
S4k141_93619			Corynebacterium glutamicum (taxid 1718)
S5k141_173774			Enterobacteriaceae (taxid 543)
S5k141_22488			Campylobacter coli (taxid 195)
S5k141_293619			Dietzia sp. DQ12-45-1b (taxid 912801)
S5k141_296462			Gammaproteobacteria (taxid 1236)
S5k141_300230			Bacteroidales (taxid 171549)
S5k141_34238			Proteobacteria (taxid 1224)
S5k141_362571			Pasteurellaceae (taxid 712)
S5k141_391277			Staphylococcus aureus (taxid 1280)
S5k141_421783			Xylanimicrobium sp. FW10M-9 (taxid 2509457)
S5k141_433752			Enterococcus faecalis (taxid 1351)
S5k141_470819			Agrobacterium (taxid 357)
S5k141_564147			Pseudomonas aeruginosa (taxid 287)
S5k141_58784			Lactobacillus johnsonii (taxid 33959)
S5k141_595783			Lactobacillales (taxid 186826)
S5k141_62343	Firmicutes		[Clostridium] sphenoides JCM 1415 (taxid 1297793)
S5k141_650999			Enterococcus faecalis (taxid 1351)
S5k141_651173			Streptococcus cristatus AS 1.3089 (taxid 1302863)
S5k141_719805			Lactobacillales (taxid 186826)
S6k141_182858			Pseudomonas fluorescens (taxid 294)
S6k141_22643			Streptomyces actuosus (taxid 1885)
S6k141_381193			Microbacterium testaceum StLB037 (taxid 979556)
S6k141_447865			Streptomyces sp. Go-475 (taxid 2072505)
S7k141_100986			Pseudomonas aeruginosa (taxid 287)
S7k141_118178			Pseudomonas aeruginosa (taxid 287)
S7k141_12283			Acinetobacter baumannii (taxid 470)
S7k141_126624			Bacteroidales (taxid 171549)
S7k141_1626			Gammaproteobacteria (taxid 1236)
S7k141_170752			Enterococcus cecorum (taxid 44008)
S7k141_204985			Rhodobacter sp. LPB0142 (taxid 1850250)
S7k141_284417			Riemerella anatipestifer (taxid 34085)
S7k141_288476			Pseudomonas aeruginosa (taxid 287)
S7k141_297756			Acinetobacter indicus (taxid 756892)
S7k141_359799			Pseudomonas aeruginosa (taxid 287)
S7k141_432410			Clostridiales (taxid 186802)
S7k141_432921			Klebsiella pneumoniae (taxid 573)
S7k141_494567			Nocardia cyriacigeorgica (taxid 135487)
S7k141_535880			Pseudomonas aeruginosa (taxid 287)
S7k141_543610			Acinetobacter sp. NCu2D-2 (taxid 1608473)
S7k141_585229			Odoribacter splanchnicus (taxid 28118)
S7k141_64928			Streptococcus agalactiae (taxid 1311)
S7k141_656117			Porphyrobacter sp. YT40 (taxid 2547601)
S7k141_65776	Proteobacteria		Acinetobacter sp. NCu2D-2 (taxid 1608473)
S7k141_682934			Enterobacteriaceae (taxid 543)
S7k141_688490			Clostridiales (taxid 186802)
S7k141_87737			Lactobacillus reuteri (taxid 1598)
S7k141_90575			Streptococcus gallolyticus subsp. gallolyticus ATCC BAA-2069 (taxid 990317)
S8k141_27076			Myroides odoratimimus (taxid 76832)
S8k141_278033			Streptomyces hygroscopicus subsp. limoneus (taxid 264445)
S8k141_560099			Microbacterium sp. XT11 (taxid 367477)
SYk141_14086			Ornithinimicrobium flavum (taxid 1288636)
SYk141_160021			Flavobacteriaceae (taxid 49546)
SYk141_36031			Halomonas huangheensis (taxid 1178482)
SYk141_368193			Bacteroides coprosuis DSM 18011 (taxid 679937)
SYk141_406181			Amphibacillus xylanus NBRC 15112 (taxid 698758)
SYk141_452062			Bacteroides coprosuis DSM 18011 (taxid 679937)
XT10k141_19721	Firmicutes		Clostridium argentinense (taxid 29341)
XT10k141_256429			Streptomyces venezuelae (taxid 54571)
XT10k141_452287			Actinobacteria (taxid 1760)
XT10k141_53272			Nocardioides baekrokdamisoli (taxid 1804624)
XT10k141_559830			Streptococcus suis (taxid 1307)
XT11k141_121421			Fermentimonas caenicola (taxid 1562970)
XT11k141_133126			Virgibacillus halodenitrificans (taxid 1482)
XT11k141_13332			Burkholderiales (taxid 80840)
XT11k141_13994			Klebsiella pneumoniae (taxid 573)
XT11k141_144052			Enterococcus faecium (taxid 1352)
XT11k141_160684	Firmicutes		Paraliobacillus sp. X-1125 (taxid 2213194)
XT11k141_32437			Proteobacteria (taxid 1224)
XT11k141_36180			Acinetobacter pittii (taxid 48296)
XT11k141_39812			Bacillus licheniformis (taxid 1402)
XT11k141_51894			Rhodobacteraceae (taxid 31989)
XT11k141_7338			Enterobacterales (taxid 91347)
XT11k141_8050	Bacteroidetes		Bacteroides coprosuis DSM 18011 (taxid 679937)
XT11k141_87492			Micrococcales (taxid 85006)
XT11k141_87820			Bacteroides coprosuis DSM 18011 (taxid 679937)
XT11k141_93963	Firmicutes		Staphylococcus aureus (taxid 1280)
XT1k141_114322			Cellulosilyticum sp. WCF-2 (taxid 2497860)
XT1k141_176221			Enterococcus faecium (taxid 1352)
XT1k141_17646			Bacteroides fragilis (taxid 817)
XT1k141_214308			Staphylococcus aureus (taxid 1280)
XT1k141_276012			Gammaproteobacteria (taxid 1236)
XT1k141_312255			Staphylococcus aureus (taxid 1280)
XT1k141_346005			Jeotgalibaca sp. H21T32 (taxid 2496265)
XT1k141_354598			Gammaproteobacteria (taxid 1236)
XT1k141_36025			Clostridium cellulovorans 743B (taxid 573061)
XT1k141_38740	Proteobacteria		Psychrobacter sp. YP14 (taxid 2203895)
XT1k141_399941			Turicibacter sp. H121 (taxid 1712675)
XT1k141_428041			Streptococcus pyogenes (taxid 1314)
XT1k141_503945			Lactobacillales (taxid 186826)
XT1k141_587023			Acinetobacter baumannii (taxid 470)
XT1k141_691392			Staphylococcus aureus (taxid 1280)
XT1k141_694549			Acinetobacter towneri (taxid 202956)
XT1k141_72777	Firmicutes		Clostridium chauvoei (taxid 46867)
XT1k141_765139			Moraxella osloensis (taxid 34062)
XT1k141_876139			Streptococcus agalactiae (taxid 1311)
XT1k141_906224			Clostridioides difficile (taxid 1496)
XT2k141_132727			Bacteroidales (taxid 171549)
XT2k141_151500	Firmicutes		Enterococcus (taxid 1350)
XT2k141_167959			Enterobacterales (taxid 91347)
XT2k141_188452			Clostridiales (taxid 186802)
XT2k141_190832			Agromyces aureus (taxid 453304)
XT2k141_275736			Enterococcus faecalis (taxid 1351)
XT2k141_385051			Bacteroides coprosuis DSM 18011 (taxid 679937)
XT2k141_3902			Psychrobacter sp. YP14 (taxid 2203895)
XT2k141_393884			Psychrobacter (taxid 497)
XT2k141_406246			Bacteroidetes (taxid 976)
XT2k141_433438			Clostridioides difficile (taxid 1496)
XT2k141_437260			Faecalibacterium prausnitzii (taxid 853)
XT2k141_438560			Antarcticibacterium flavum (taxid 2058175)
XT2k141_466002			Paraprevotella xylaniphila YIT 11841 (taxid 762982)
XT2k141_483370			unclassified Pseudonocardia (taxid 2619320)
XT2k141_497178			Proteobacteria (taxid 1224)
XT2k141_525532			Lactobacillus (taxid 1578)
XT2k141_529603			Gammaproteobacteria (taxid 1236)
XT2k141_547773			Enterococcus cecorum (taxid 44008)
XT3k141_195725			Pseudomonas sp. C27(2019) (taxid 2604941)
XT3k141_234261			Ruminiclostridium cellulolyticum H10 (taxid 394503)
XT3k141_242359			Klebsiella pneumoniae (taxid 573)
XT3k141_245949			Shewanella algae (taxid 38313)
XT3k141_256088			Acinetobacter baumannii (taxid 470)
XT3k141_31457			Enterococcus faecalis (taxid 1351)
XT3k141_36705			Myroides odoratimimus (taxid 76832)
XT3k141_412810			Bacteroides fragilis (taxid 817)
XT3k141_437567	Firmicutes		Brevibacillus laterosporus (taxid 1465)
XT3k141_489763			[Clostridium] ultunense Esp (taxid 1288971)
XT3k141_491878			Streptomyces sp. CNQ-509 (taxid 444103)
XT3k141_603306			Clostridium perfringens (taxid 1502)
XT3k141_77257			Psychrobacter sp. P11G3 (taxid 1699623)
XT4k141_106178			Marinobacter hydrocarbonoclasticus VT8 (taxid 351348)
XT4k141_113628	Firmicutes		Peptococcaceae bacterium DCMF (taxid 1761012)
XT4k141_120758			Lactobacillus johnsonii (taxid 33959)
XT4k141_136657			Bacteroides coprosuis DSM 18011 (taxid 679937)
XT4k141_143057	Firmicutes		[Clostridium] sphenoides JCM 1415 (taxid 1297793)
XT4k141_14511			Proteobacteria (taxid 1224)
XT4k141_192999			Neomicrococcus aestuarii (taxid 556325)
XT4k141_197522			Enterococcus faecium (taxid 1352)
XT4k141_216948			Enterococcus cecorum (taxid 44008)
XT4k141_250171			Arthrobacter alpinus (taxid 656366)
XT4k141_324654			Bacteroides fragilis (taxid 817)
XT4k141_335552			Bacteroides fragilis (taxid 817)
XT4k141_342966			Enterococcus cecorum (taxid 44008)
XT4k141_357089	Firmicutes		Clostridium bornimense (taxid 1216932)
XT4k141_377991			Christensenella sp. Marseille-P3954 (taxid 2086585)
XT4k141_495903			Staphylococcus aureus (taxid 1280)
XT4k141_507641			Enterococcus cecorum (taxid 44008)
XT4k141_509782			Providencia heimbachae (taxid 333962)
XT4k141_572079			Enterococcus faecalis (taxid 1351)
XT4k141_590177			Providencia heimbachae (taxid 333962)
XT4k141_611910			Vibrio owensii (taxid 696485)
XT4k141_619120			Lactobacillus plantarum DOMLa (taxid 1300221)
XT5k141_107133			Enterococcus cecorum (taxid 44008)
XT5k141_117974			Enterobacteriaceae (taxid 543)
XT5k141_159068	Firmicutes		[Clostridium] sphenoides JCM 1415 (taxid 1297793)
XT5k141_164552			Staphylococcus warneri (taxid 1292)
XT5k141_168435			Enterococcus faecium (taxid 1352)
XT5k141_190019			Brachybacterium sp. VR2415 (taxid 2017485)
XT5k141_197806			Clostridioides difficile (taxid 1496)
XT5k141_226286			Bacteroides coprosuis DSM 18011 (taxid 679937)
XT5k141_245227			Escherichia coli (taxid 562)
XT5k141_268432			Enterococcus cecorum (taxid 44008)
XT5k141_274602			Clostridium scatologenes (taxid 1548)
XT5k141_299920			Clostridiales (taxid 186802)
XT5k141_308961			Enterococcus mundtii (taxid 53346)
XT5k141_327898			unclassified Clostridiales (taxid 186813)
XT5k141_337891	Firmicutes		Clostridium aceticum (taxid 84022)
XT5k141_368674			Lactobacillus reuteri I5007 (taxid 1340495)
XT5k141_387360			Bacteria (taxid 2)
XT5k141_401585			Gammaproteobacteria (taxid 1236)
XT5k141_510644			Gammaproteobacteria (taxid 1236)
XT5k141_538754			Lactobacillales (taxid 186826)
XT5k141_54863			Klebsiella pneumoniae (taxid 573)
XT5k141_591790	Proteobacteria		Vibrio cholerae (taxid 666)
XT5k141_62973			Acinetobacter (taxid 469)
XT5k141_629736			Rheinheimera sp. D18 (taxid 2545632)
XT5k141_632516			Rhodobacter sp. LPB0142 (taxid 1850250)
XT5k141_653898	Bacteroidetes		Empedobacter brevis (taxid 247)
XT5k141_89777			Proteus (taxid 583)
XT71k141_109635			Escherichia coli (taxid 562)
XT71k141_122933			Enterococcus (taxid 1350)
XT71k141_153469			Pseudomonas stutzeri DSM 10701 (taxid 1123519)
XT71k141_157815			Staphylococcus cohnii (taxid 29382)
XT71k141_168501			Acinetobacter sp. WCHAc010034 (taxid 1879049)
XT71k141_177386			Suicoccus acidiformans (taxid 2036206)
XT71k141_177511			Rheinheimera sp. D18 (taxid 2545632)
XT71k141_186929			Escherichia fergusonii (taxid 564)
XT71k141_190849			Roseburia hominis (taxid 301301)
XT71k141_19605			Desulfobacterium autotrophicum HRM2 (taxid 177437)
XT71k141_219165			Acinetobacter baumannii (taxid 470)
XT71k141_230509			Proteobacteria (taxid 1224)
XT71k141_25019			Aeromonas hydrophila subsp. hydrophila (taxid 196023)
XT71k141_250804			Escherichia fergusonii (taxid 564)
XT71k141_251023	Firmicutes		Enterococcus faecium (taxid 1352)
XT71k141_258308			Providencia heimbachae (taxid 333962)
XT71k141_258457			Escherichia fergusonii (taxid 564)
XT71k141_259668			Escherichia fergusonii (taxid 564)
XT71k141_264784			Staphylococcus aureus (taxid 1280)
XT71k141_26546			Clostridium perfringens (taxid 1502)
XT71k141_27631			Sanguibacter keddieii DSM 10542 (taxid 446469)
XT71k141_280069	Firmicutes		Enterococcus durans (taxid 53345)
XT71k141_290241			Enterobacteriaceae (taxid 543)
XT71k141_295449			Klebsiella pneumoniae (taxid 573)
XT71k141_296192			Enterobacterales (taxid 91347)
XT71k141_296526			Escherichia coli O169:H41 (taxid 1446701)
XT71k141_305194			Escherichia fergusonii (taxid 564)
XT71k141_317184			Escherichia fergusonii ECD227 (taxid 981367)
XT71k141_328905			Proteus vulgaris (taxid 585)
XT71k141_332324			Escherichia fergusonii (taxid 564)
XT71k141_348195			Riemerella anatipestifer (taxid 34085)
XT71k141_373459			Enterococcus faecium (taxid 1352)
XT71k141_380785			Streptococcus pyogenes (taxid 1314)
XT71k141_402774			Pseudomonas stutzeri DSM 10701 (taxid 1123519)
XT71k141_420052			Bacteroides salanitronis DSM 18170 (taxid 667015)
XT71k141_430453			Oblitimonas alkaliphila (taxid 1697053)
XT71k141_51347			Staphylococcus aureus subsp. aureus ST398 (taxid 523796)
XT71k141_52252			Escherichia fergusonii (taxid 564)
XT71k141_56633			Pasteurella multocida subsp. multocida (taxid 44283)
XT71k141_63221	Firmicutes		Enterococcus faecium DO (taxid 333849)
XT71k141_63472			Escherichia fergusonii (taxid 564)
XT71k141_79535			Nocardia farcinica (taxid 37329)
XT71k141_82489			Escherichia fergusonii (taxid 564)
XT71k141_89553			Campylobacter (taxid 194)
XT7k141_101226			Gammaproteobacteria (taxid 1236)
XT7k141_103712			Clostridioides difficile M120 (taxid 699035)
XT7k141_110911			Aeromonas hydrophila subsp. hydrophila (taxid 196023)
XT7k141_117232			Escherichia coli (taxid 562)
XT7k141_119547			Rheinheimera sp. D18 (taxid 2545632)
XT7k141_124939			Enterococcus faecium (taxid 1352)
XT7k141_128400			Escherichia coli (taxid 562)
XT7k141_133282			Staphylococcus aureus (taxid 1280)
XT7k141_134478			Staphylococcus aureus (taxid 1280)
XT7k141_140245			Escherichia coli (taxid 562)
XT7k141_148386			Escherichia coli (taxid 562)
XT7k141_155193			Klebsiella pneumoniae (taxid 573)
XT7k141_196018			Enterococcus faecalis D32 (taxid 1206105)
XT7k141_204334			Blautia sp. N6H1-15 (taxid 1912897)
XT7k141_212672			Bacilli (taxid 91061)
XT7k141_217888			Enterococcus cecorum (taxid 44008)
XT7k141_218154			Enterococcus faecium (taxid 1352)
XT7k141_223428			Aerococcus urinaeequi (taxid 51665)
XT7k141_223769			Morganella morganii (taxid 582)
XT7k141_229355			Escherichia fergusonii ATCC 35469 (taxid 585054)
XT7k141_2431	Firmicutes		Streptococcus agalactiae (taxid 1311)
XT7k141_24518			Escherichia coli (taxid 562)
XT7k141_25489	Firmicutes		Listeria monocytogenes (taxid 1639)
XT7k141_256239			Staphylococcus aureus (taxid 1280)
XT7k141_264710			Proteobacteria (taxid 1224)
XT7k141_276891	Proteobacteria		Acinetobacter lwoffii (taxid 28090)
XT7k141_28380			Enterococcus cecorum (taxid 44008)
XT7k141_28736	Proteobacteria		Escherichia coli (taxid 562)
XT7k141_32240			Escherichia coli (taxid 562)
XT7k141_36258			Escherichia coli (taxid 562)
XT7k141_36704			Escherichia coli (taxid 562)
XT7k141_38890			Acinetobacter radioresistens (taxid 40216)
XT7k141_52670			Enterococcus cecorum (taxid 44008)
XT7k141_53362			Pseudomonas aeruginosa (taxid 287)
XT7k141_5743			Enterobacter (taxid 547)
XT7k141_66904	Bacteroidetes		Empedobacter brevis (taxid 247)
XT7k141_7484			Enterobacterales (taxid 91347)
XT7k141_77822			Gammaproteobacteria (taxid 1236)
XT7k141_85686			Escherichia coli (taxid 562)
XT7k141_86356			Enterobacteriaceae (taxid 543)
XT7k141_88527			Escherichia coli (taxid 562)
XT7k141_9896			Empedobacter brevis (taxid 247)
XT8k141_101920			Bacillus cereus BGSC 6E1 (taxid 526970)
XT8k141_145151	Firmicutes		Bacillus lentus (taxid 1467)
XT8k141_18477			Enterococcus faecalis (taxid 1351)
XT8k141_207986			Clostridium perfringens (taxid 1502)
XT8k141_232307			Pasteurella multocida subsp. multocida (taxid 44283)
XT8k141_235624			Escherichia coli (taxid 562)
XT8k141_241509	Proteobacteria		Proteus cibarius (taxid 626774)
XT8k141_24803			Bacteroides fragilis (taxid 817)
XT8k141_249680			Enterococcus faecalis (taxid 1351)
XT8k141_282390	Firmicutes		Streptococcus agalactiae (taxid 1311)
XT8k141_342319			unclassified Clostridiales (taxid 186813)
XT8k141_344404			Psychrobacter sp. P11G5 (taxid 1699624)
XT8k141_349098			Proteobacteria (taxid 1224)
XT8k141_363059			Gammaproteobacteria (taxid 1236)
XT8k141_374162			Klebsiella pneumoniae (taxid 573)
XT8k141_39967			Pseudomonadales (taxid 72274)
XT8k141_4574			Vibrio rumoiensis (taxid 76258)
XT8k141_461325			Pseudomonas sp. C27(2019) (taxid 2604941)
XT8k141_46855			Christensenella sp. Marseille-P3954 (taxid 2086585)
XT8k141_50347	Bacteroidetes		Bacteroides coprosuis DSM 18011 (taxid 679937)
XT8k141_59543			Parabacteroides (taxid 375288)
XT8k141_91493			Lactobacillales (taxid 186826)
XT9k141_112949			Parabacteroides distasonis (taxid 823)
XT9k141_116168			Staphylococcus sciuri subsp. sciuri (taxid 147467)
XT9k141_11984			Bacteroides xylanisolvens (taxid 371601)
XT9k141_12774			Providencia rettgeri (taxid 587)
XT9k141_132101			Morganella morganii (taxid 582)
XT9k141_13934			Enterobacteriaceae (taxid 543)
XT9k141_142129			Enterococcus avium (taxid 33945)
XT9k141_178708			Enterococcus faecalis (taxid 1351)
XT9k141_182141			Leuconostoc citreum KM20 (taxid 349519)
XT9k141_186799			Staphylococcus (taxid 1279)
XT9k141_189867	Proteobacteria		Gammaproteobacteria (taxid 1236)
XT9k141_194789			Enterococcus faecium Com15 (taxid 565663)
XT9k141_195125			Morganella morganii (taxid 582)
XT9k141_197229			Morganella morganii (taxid 582)
XT9k141_214643			Clostridium perfringens (taxid 1502)
XT9k141_219803			Bacteria (taxid 2)
XT9k141_235020			Clostridium perfringens (taxid 1502)
XT9k141_246783			Enterococcus (taxid 1350)
XT9k141_248941			Klebsiella quasipneumoniae (taxid 1463165)
XT9k141_252435			Morganellaceae (taxid 1903414)
XT9k141_263148			Enterococcus gilvus (taxid 160453)
XT9k141_26433			Staphylococcus aureus (taxid 1280)
XT9k141_267040			Enterobacterales (taxid 91347)
XT9k141_272481			Bacillus cereus (taxid 1396)
XT9k141_27968			Citrobacter (taxid 544)
XT9k141_286495			Lactobacillus plantarum DOMLa (taxid 1300221)
XT9k141_287005			Enterococcus faecium (taxid 1352)
XT9k141_317432			Paraclostridium bifermentans (taxid 1490)
XT9k141_348290			Staphylococcus aureus (taxid 1280)
XT9k141_349916			Lachnoclostridium sp. YL32 (taxid 1834196)
XT9k141_41419	Firmicutes		Enterococcus faecium Aus0085 (taxid 1305849)
XT9k141_50989			Morganella morganii (taxid 582)
XT9k141_52857	Proteobacteria		Stenotrophomonas maltophilia (taxid 40324)
XT9k141_62748			Shigella flexneri (taxid 623)
XT9k141_63912			Providencia heimbachae (taxid 333962)
XT9k141_8296			Enterobacteriaceae (taxid 543)
XT9k141_9417			Enterococcus mundtii (taxid 53346)
XT9k141_98970	Firmicutes		Enterococcus faecium (taxid 1352)

## Sheet: Dataset5 LCA mapping each k-mer
"C"/"U"	sequence ID	taxonomy ID	length of the sequence	LCA mapping of each k-mer
C	J4k141_415955	[Brevibacterium] frigoritolerans (taxid 450367)	950	0:659 450367:5 0:59 2567941:1 0:192
C	C9k141_12272	[Brevibacterium] frigoritolerans (taxid 450367)	3620	0:327 51665:5 0:20 51665:5 0:6 51665:8 0:7 51665:5 0:281 1639:2 0:16 1385:3 0:5 1386:5 0:12 91061:2 1396:9 0:75 1571:4 0:1386 1372:2 0:46 228899:2 0:95 450367:1 0:113 450367:2 0:1 450367:9 0:1074 186817:5 0:53
C	PGL1k141_421652	[Clostridium] hiranonis (taxid 89152)	11797	0:586 9606:5 0:5 9606:1 0:2 9606:5 0:425 913109:1 0:219 89152:167 0:40 89152:26 0:6 89152:4 0:11 89152:5 0:4 89152:55 0:36 9606:2 0:44 446:3 0:57 1239:4 89152:1 1239:5 89152:33 1239:17 89152:5 1239:1 89152:65 1239:36 0:95 1239:72 0:59 870501:5 0:4 1216932:3 0:44 1239:19 89152:17 1239:2 89152:14 1239:5 89152:25 1239:1 89152:7 1239:1 89152:3 1239:5 89152:16 1239:81 89152:20 1239:168 89152:8 1239:4 …
C	PGS1k141_102370	[Clostridium] hiranonis (taxid 89152)	5682	89152:483 0:95 89152:122 1239:9 89152:9 2:1 89152:162 0:32 417367:2 0:6 89152:76 0:94 89152:429 2593645:1 0:31 89152:3 0:43 1239:16 2:4 1239:74 89152:17 1239:5 89152:1 1239:1 89152:5 1239:16 89152:33 1239:26 89152:22 1239:4 89152:8 1239:168 89152:20 1239:81 89152:16 1239:5 89152:3 1239:1 89152:7 1239:1 1712675:25 1239:5 1712675:4 89152:10 1239:2 89152:17 1239:19 0:44 1216932:3 0:4 870501:5 0:59 1…
C	XT4k141_549117	[Clostridium] hiranonis (taxid 89152)	3338	0:8 89152:5 0:4 89152:55 0:36 9606:2 0:104 1239:4 89152:1 1239:5 89152:33 1239:17 89152:5 1239:1 89152:65 1239:36 0:95 1239:72 0:59 870501:5 0:4 1216932:3 0:44 1239:19 89152:17 1239:2 89152:14 1239:5 89152:25 1239:1 89152:7 1239:1 89152:3 1239:5 89152:16 1239:81 89152:20 1239:20 0:17 1239:1 0:16 1239:114 89152:8 1239:4 89152:22 1239:26 89152:33 1239:16 89152:5 1239:1 89152:1 1239:5 89152:17 1239:…
C	PGS4k141_200115	[Clostridium] hiranonis (taxid 89152)	3392	89152:14 1239:7 89152:11 1239:1 89152:39 1239:1 89152:23 1239:13 2:5 89152:23 1239:36 0:95 1239:72 0:59 870501:5 0:4 1216932:3 0:44 1239:19 89152:17 1239:2 89152:14 1239:5 89152:25 1239:1 89152:7 1239:1 89152:3 1239:5 89152:16 1239:81 89152:20 1239:168 89152:8 1239:4 89152:22 1239:26 89152:33 1239:16 89152:5 1239:1 89152:1 1239:5 89152:17 1239:12 0:52 186928:4 0:144 1239:5 0:5 1239:5 2487118:1 12…
C	S31k141_38514	[Clostridium] hiranonis (taxid 89152)	3472	0:61 89152:587 0:95 89152:122 1239:9 89152:9 2:1 89152:162 0:32 417367:2 0:6 89152:76 0:94 89152:429 2593645:1 0:31 89152:3 0:43 1239:16 2:4 1239:74 89152:17 1239:5 89152:1 1239:1 89152:5 1239:16 89152:33 1239:26 89152:22 1239:4 89152:8 1239:168 89152:20 1239:81 89152:16 1239:5 89152:3 1239:1 89152:7 1239:1 1712675:25 1239:5 1712675:4 89152:10 1239:2 89152:17 1239:19 0:44 1216932:3 0:4 870501:5 0…
C	S3k141_630730	[Clostridium] hiranonis (taxid 89152)	1085	1239:167 89152:8 1239:4 89152:22 1239:26 89152:33 1239:16 89152:5 1239:1 89152:1 1239:5 89152:33 1239:17 89152:5 1239:1 89152:65 1239:36 0:95 1239:72 0:59 870501:5 0:4 1216932:3 0:44 1239:19 89152:17 1239:2 89152:14 1239:5 89152:25 1239:1 89152:7 1239:1 89152:3 1239:5 89152:16 1239:81 89152:20 1239:108
C	PGL1k141_293599	[Clostridium] sphenoides JCM 1415 (taxid 1297793)	2860	0:404 9606:2 0:1144 1297793:2 0:1 1297793:1 0:1 1297793:3 0:13 1297793:5 0:102 1297793:1 0:185 1297793:7 0:38 186802:1 0:71 1491:2 0:11 186802:1 0:9 1297793:9 0:2 1297793:17 0:79 1297793:3 1485:5 0:73 186802:3 0:120 1485:4 2:5 36831:4 0:51 1491:3 0:11 29341:5 0:2 1297793:9 0:46 1297793:27 0:2 1297793:4 0:62 1297793:2 0:111 1297793:8 0:42 543:5 2:108
C	XT4k141_143057	[Clostridium] sphenoides JCM 1415 (taxid 1297793)	3416	0:2108 1297793:2 0:1 1297793:1 0:1 1297793:3 0:13 1297793:5 0:102 1297793:1 0:185 1297793:7 0:38 186802:1 0:71 1491:2 0:11 186802:1 0:9 1297793:9 0:2 1297793:17 0:79 1297793:3 1485:5 0:73 186802:3 0:120 1485:4 2:5 36831:4 0:51 1491:3 0:11 186802:5 1297793:11 0:46 1297793:27 0:2 1297793:4 0:62 1297793:2 0:111 1297793:8 0:42 543:5 2:104 0:2
C	XT5k141_159068	[Clostridium] sphenoides JCM 1415 (taxid 1297793)	1748	0:3 2:104 543:5 0:42 1297793:8 0:111 1297793:2 0:62 1297793:4 0:2 1297793:27 0:46 1297793:11 186802:5 0:11 1491:3 0:51 36831:4 2:5 1485:4 0:120 186802:3 0:73 1485:5 1297793:3 0:79 1297793:17 0:2 1297793:9 0:9 186802:1 0:11 1491:2 0:71 186802:1 0:38 1297793:7 0:185 1297793:1 0:102 1297793:5 0:13 1297793:3 0:1 1297793:1 0:1 1297793:2 0:47 580327:3 0:124 114277:5 0:260
C	XT71k141_128585	[Clostridium] sphenoides JCM 1415 (taxid 1297793)	15672	0:276 52584:1 0:2 52584:2 0:528 1379870:2 0:1865 1941349:2 0:521 28895:1 0:762 1754:5 0:888 1833852:4 650378:1 0:204 59732:2 0:1 49546:3 0:5 112234:3 0:124 2507161:1 0:416 2123:2 2666100:2 37692:5 0:1451 2005462:5 0:370 2:5 0:1732 9606:5 0:2120 543:5 1081940:1 0:143 1581038:1 0:163 1492:2 186826:6 991789:4 0:62 869209:6 0:26 170679:5 0:5 170679:1 0:40 2:2 0:1060 1297793:2 0:1 1297793:1 0:1 129779…
C	C6k141_337861	[Clostridium] sphenoides JCM 1415 (taxid 1297793)	1544	2:43 543:5 0:42 1297793:8 0:111 1297793:2 0:62 1297793:4 0:2 1297793:27 0:46 1297793:11 186802:5 0:11 1491:3 0:51 36831:4 2:5 1485:4 0:120 186802:3 0:73 1485:5 1297793:3 0:79 1297793:17 0:2 1297793:9 0:9 186802:1 0:11 1491:2 0:71 186802:1 0:38 1297793:7 0:185 1297793:1 0:102 1297793:5 0:13 1297793:3 0:1 1297793:1 0:1 1297793:2 0:299
C	S5k141_62343	[Clostridium] sphenoides JCM 1415 (taxid 1297793)	4280	2:1169 1:9 2:59 1:3 2:61 1:28 2:1 1:3 2:67 1:5 2:1 1:5 2:58 1:5 2:14 562:1 2:5 562:9 2:1 562:1 2:6 0:8 2:104 543:5 0:42 1297793:8 0:111 1297793:2 0:62 1297793:4 0:2 1297793:27 0:46 1297793:11 186802:5 0:11 1491:3 0:51 36831:4 2:5 1485:4 0:120 186802:3 0:73 1485:5 1297793:3 0:79 1297793:17 0:2 1297793:9 0:9 186802:1 0:11 1491:2 0:71 186802:1 0:38 1297793:7 0:185 1297793:1 0:102 1297793:5 0:13 1297…
C	PGL2k141_305400	[Clostridium] ultunense Esp (taxid 1288971)	5427	1288971:3 1737406:2 1288971:95 1737406:5 1288971:95 1737406:2 1288971:3 1737406:2 1288971:397 1737406:1 1288971:9 1737406:1 1288971:13 1737406:2 1288971:281 1737406:3 1288971:136 0:40 1288971:230 1737406:3 1288971:3 1737406:68 1288971:2 1737406:5 1288971:111 1737406:4 1288971:10 1737406:20 1239:8 1737406:5 1288971:28 1239:9 1288971:5 1239:8 1737406:20 1288971:235 1737406:1 1288971:81 1737406:4 12…
C	XT3k141_489763	[Clostridium] ultunense Esp (taxid 1288971)	1267	0:350 1288971:4 0:12 1288971:11 1754:3 0:130 1288971:30 0:48 1288971:5 0:6 1288971:2 0:34 1288971:5 0:39 1288971:5 0:26 1239:3 2:13 1:193 1239:15 1:5 1239:9 1:45 2:20 1:5 2:7 1:208
C	C6k141_67928	[Clostridium] ultunense Esp (taxid 1288971)	7315	1239:324 1912856:50 1239:352 1912856:2 1239:7 1912856:70 1239:223 1912856:16 0:5 1912856:6 0:9 1912856:8 0:43 1239:18 0:30 1239:19 0:1 1239:1 0:158 1239:150 1737405:54 0:38 1737405:215 1288971:41 0:36 1288971:34 1239:3 1288971:165 1239:5 1288971:143 0:76 1288971:97 0:40 1288971:76 1737406:4 1288971:81 1737406:1 1288971:173 0:2289 1491:5 0:1037 9606:1 0:937 1540872:5 0:233
C	DQY3k141_104604	[Clostridium] ultunense Esp (taxid 1288971)	7162	1239:1392 0:6 1288971:3 0:7 1288971:5 0:13 1239:4 0:28 1737405:9 0:7 1288971:17 0:48 131567:3 0:1 131567:5 186826:5 1239:1 186826:2 0:2 186826:10 0:6 1912856:15 1239:4 0:6 1288971:36 1239:497 1288971:271 0:40 1288971:5 1239:4 1288971:166 1239:10 1288971:2 1239:5 1288971:1 1239:5 1288971:54 1239:5 1288971:102 1239:1 1288971:78 131567:5 1288971:1951 1239:189 0:7 1239:1 0:19 1239:15 2:3 1239:1 2:5 1…
C	S31k141_298965	[Clostridium] ultunense Esp (taxid 1288971)	3688	1239:62 0:6 1239:3 0:6 186826:8 1239:6 186826:5 1239:24 186826:18 1239:5 186826:1 1239:217 91061:23 1239:5 91061:3 1239:264 1912856:70 1239:7 1912856:2 1239:352 1912856:50 1239:56 0:1 1239:2 0:15 1239:6 0:1 1239:246 2:2 1239:28 1912856:27 1239:1 1912856:5 1239:3 1912856:7 1239:5 1912856:53 1239:3 1912856:123 1239:4 1912856:3 1239:5 1912856:1 1239:31 1912856:1 1239:4 1912856:5 1239:1 1912856:85 12…
C	S2k141_48524	[Pasteurella] aerogenes (taxid 749)	1951	1224:107 0:33 2:73 91061:5 2:1 91061:6 2:2 91061:18 2:36 91061:35 2:2 0:26 749:1 1236:117 562:14 1236:1 562:3 1236:5 562:27 749:7 0:1 749:1 0:5 749:1 0:19 749:3 0:10 749:105 0:35 749:20 0:5 749:1 0:17 749:34 0:32 749:49 712:57 0:19 712:9 0:6 712:89 0:16 712:1 0:7 712:5 0:5 712:8 0:9 712:6 0:5 712:3 0:8 712:2 0:88 2:566 0:33 2:118
C	PGS1k141_369448	Achromobacter (taxid 222)	6609	2:412 0:2719 222:3 0:19 754035:1 0:1297 43771:2 0:3 2:2119
C	HB3k141_494376	Acinetobacter (taxid 469)	2556	469:58 1236:26 469:230 1236:21 1224:8 1236:18 469:4 1236:3 469:72 1236:4 469:4 1236:5 469:3 1236:4 469:27 1236:112 469:5 1236:1 469:13 1236:5 469:52 1236:2 469:6 1236:5 469:5 1236:3 469:57 1236:1 469:5 1236:20 469:9 1236:3 469:45 1236:51 469:42 1224:256 2:1337
C	HB3k141_692490	Acinetobacter (taxid 469)	2364	1224:28 1236:22 0:38 1236:5 469:18 1236:3 469:80 2:2 469:770 468:4 469:12 468:4 469:6 468:2 469:2 468:5 469:280 72274:2 1236:2 2:1 1:902 543:1 1:4 543:6 1:1 543:22 1:108
C	XT5k141_62973	Acinetobacter (taxid 469)	5845	1224:14 1236:24 91347:1 1224:36 0:12 1619311:3 1224:1 340:4 0:109 377629:5 0:106 1420916:1 0:121 2527691:3 0:20 1236:5 0:11 1821621:4 0:1209 469:8 0:2 469:3 0:52 469:4 0:1 469:6 0:190 469:3 0:124 469:4 0:6 469:11 0:12 469:5 0:60 469:1 0:5 469:4 0:69 469:5 0:3 469:7 0:32 469:9 0:9 469:5 0:178 469:39 0:12 469:4 0:9 469:5 0:48 469:61 0:5 469:5 0:40 469:133 0:39 469:1035 0:5 469:3 0:3 469:5 0:17 469:…
C	BJ2k141_287735	Acinetobacter (taxid 469)	6958	1:40 2:68 469:1376 0:39 469:363 0:37 469:601 0:63 28453:5 0:346 1699622:1 1699624:6 196806:5 0:5 349106:1 196806:2 0:5 497:2 0:66 1699623:2 0:64 497:5 1699623:3 497:5 1699623:4 45610:37 0:1 1699623:5 0:42 1699623:6 497:5 0:2 1699622:2 0:965 1699624:5 0:868 1699623:20 0:140 1699623:24 0:426 1699623:2 0:10 1699623:10 0:260 1699623:44 0:74 1699623:1 0:5 1699623:19 0:9 1699624:9 0:11 1699624:5 0:268 …
C	DQY3k141_650411	Acinetobacter (taxid 469)	7303	1:25 28384:26 1:23 2:3024 1:5 2:602 0:5 2:57 543:3 0:7 469:17 0:51 469:825 0:45 469:170 0:5 469:5 0:40 469:133 0:39 469:1187 0:5 469:1 0:25 469:158 2:68 1:718
C	GC1k141_69143	Acinetobacter (taxid 469)	8841	0:483 9606:5 0:50 469:27 0:5 469:2 0:27 469:20 0:33 469:38 0:3 469:1 0:1 469:5 0:39 469:6 0:10 469:7 0:4 469:2 0:11 469:1108 0:39 469:133 0:40 469:5 0:5 469:178 0:37 469:900 1224:3 2:3 1:5 2:1 1:7 2:1 1:38 2:609 1:5 2:3024 1:23 28384:26 1:157 2:13 1:1 2:3 1:1 2:5 1:1 2:1 1:3 2:5 1:230 2:33 1:1385
C	S1k141_240093	Acinetobacter (taxid 469)	3070	1:20 2:317 1652495:2 2:3 1652495:41 2:5 1652495:1 2:13 1652495:10 2:3 1652495:5 2:2 1652495:5 2:2 1652495:14 2:1 1652495:45 2:9 1652495:5 2:14 1652495:120 2:4 1652495:1 2:5 1652495:1 2:16 1652495:73 2:3 1652495:9 2:78 1652495:4 2:5 1652495:148 0:20 1636608:2 0:59 1636608:5 0:1 1636608:15 0:13 347534:1 0:229 1636608:5 0:126 1636608:1 0:37 1636608:2 0:82 1224:12 0:7 1224:1 0:5 28450:2 1224:1 0:5 12…
C	S21k141_350014	Acinetobacter (taxid 469)	2497	1652495:109 0:20 1636608:2 0:59 1636608:5 0:1 1636608:15 0:13 347534:1 0:229 1636608:5 0:126 1636608:1 0:37 1636608:2 0:82 1224:12 0:7 1224:1 0:5 28450:2 1224:1 0:5 1224:5 0:3 2014542:5 1236:1 0:10 1636608:2 0:7 1636608:1 0:130 511062:5 0:26 2014542:1 0:8 1224:1 0:39 2014542:4 0:116 85698:1 0:92 1636608:5 0:3 1636608:3 0:5 1636608:1 0:36 469:5 0:2 469:140 0:39 469:1027
C	S7k141_698543	Acinetobacter (taxid 469)	2531	2:110 1236:3 0:25 469:6 0:1 469:5 0:21 469:1 0:7 469:95 0:39 469:287 0:15 469:11 0:1 469:411 0:96 1498:3 0:1242 1236:12 2:106
C	GY2k141_421138	Acinetobacter baumannii (taxid 470)	1382	1:20 1224:15 72274:10 1236:3 2:21 1236:6 72274:5 1236:4 72274:102 1236:18 72274:1 1236:5 72274:83 1224:13 72274:9 1:1 72274:50 1236:1 72274:116 1224:5 72274:5 1224:5 72274:13 1224:1 72274:6 1236:2 72274:5 1224:5 72274:8 1224:5 72274:7 1224:3 72274:2 1224:2 72274:7 1224:5 1236:5 1224:5 72274:3 1236:6 72274:132 1224:4 72274:8 1236:5 72274:2 1236:3 1224:2 1236:5 1:1 1224:5 1236:3 72274:20 1224:5 722…
C	HB4k141_100714	Acinetobacter baumannii (taxid 470)	1888	469:160 0:3 469:5 0:7 469:1 0:17 469:49 0:30 1236:71 469:10 106649:8 1236:5 0:4 1236:86 1224:1 1236:5 1224:115 1236:6 1224:5 1236:7 72274:5 1236:4 1224:93 1236:1 1224:1 1236:23 1224:5 1236:7 1224:1 1236:13 1224:3 1236:7 1224:18 1236:7 1224:7 1236:17 1224:56 1236:8 1224:5 1236:31 1224:5 1236:3 1224:1 106654:10 0:25 106654:6 1224:61 1236:23 1224:10 1236:9 1224:1 1236:27 1224:9 1236:11 0:25 1236:3 1…
C	PGS1k141_22507	Acinetobacter baumannii (taxid 470)	5944	1:109 1236:183 0:2 470:5 0:22 470:2 0:7 1236:247 469:1 1236:5 469:20 1236:1508 1224:3 1236:6 2:3 1236:310 2:2 1236:253 1224:5 1236:1089 0:66 1236:1955 2:68 1:1 2:9 1:7 2:1 1:5 2:5 1:3 2:5 1:3
C	XT1k141_587023	Acinetobacter baumannii (taxid 470)	1319	1:1 28384:7 1:119 2:566 1224:26 2:34 1224:13 2:5 72274:5 2:1 72274:2 470:5 2:501
C	XT3k141_256088	Acinetobacter baumannii (taxid 470)	1769	1236:10 0:23 196806:5 1236:3 1699624:8 196806:1 1699624:12 1236:59 1699624:4 196806:23 571800:2 0:22 468:5 470:10 468:2 34062:14 0:12 470:11 468:75 0:40 468:461 470:10 468:7 470:17 468:362 470:14 468:4 470:29 468:3 470:3 468:86 470:24 468:2 470:1 468:18 470:4 468:2 470:4 468:8 470:19 468:7 470:6 468:35 470:25 468:48 470:100 0:31 1699624:10 0:32 469:22
C	XT71k141_219165	Acinetobacter baumannii (taxid 470)	762	470:3 0:725
C	XT9k141_176561	Acinetobacter baumannii (taxid 470)	3312	469:94 0:8 469:12 470:16 0:12 470:1 0:5 470:2 0:6 470:14 0:2 0:27 469:113 0:13 469:7 0:8 469:38 72274:5 469:5 72274:2 469:34 72274:5 469:49 1224:1 469:9 1224:2 469:48 1236:5 469:228 1236:8 469:11 1236:5 469:330 1236:4 469:151 2:5 469:826 1236:5 72274:2 469:206 1224:2 469:5 1236:2 469:389 1236:16 469:4 1236:5 469:3 1236:1 469:83 0:26 0:11 470:2 0:23 470:2 0:5 470:2 0:6 470:18 0:3 470:4 0:6 0:5 0:2…
C	BJ1k141_90634	Acinetobacter baumannii (taxid 470)	1485	2:107 0:63 49546:7 0:727 37372:1 0:211 470:3 0:219 1236:7 2:106
C	BJ1k141_159229	Acinetobacter baumannii (taxid 470)	8480	0:1039 497:5 0:38 571800:5 0:1256 469:489 0:5 469:1 0:7 0:16 469:544 0:19 469:136 470:4 469:886 0:1 469:10 0:14 469:54 909768:7 469:120 72274:1 469:193 0:2 469:1 29430:5 0:600 621376:4 0:268 1123863:6 0:155 2488567:5 0:42 1236:46 0:24 1236:5 0:5 1236:1043 584:15 1236:1 584:19 1236:841 1224:4 1236:196 1:6 1236:103 0:39 1236:22 386891:31 2:108
C	C6k141_454439	Acinetobacter baumannii (taxid 470)	3054	468:32 0:16 470:3 0:11 470:21 468:4 470:14 468:362 470:17 468:7 470:10 468:461 0:40 468:75 470:11 0:12 34062:14 468:2 470:10 468:5 0:22 571800:2 196806:23 1699624:4 1236:59 1699624:12 196806:1 1699624:8 1236:3 196806:5 0:23 1236:11 1224:714 0:8 1224:1 0:17 1224:46 0:9 1224:5 0:15 1224:726 1236:7 0:4 573:5 0:13 573:10 1224:140
C	C9k141_38346	Acinetobacter baumannii (taxid 470)	1492	0:109 40216:5 469:190 1236:5 469:120 1236:2 469:8 1236:33 469:17 1236:3 469:16 1236:5 469:3 1236:2 469:607 0:5 470:11 0:5 470:1 0:12 470:7 469:251 0:5 469:2 0:14 469:2 0:11 469:7
C	S1k141_348148	Acinetobacter baumannii (taxid 470)	1553	469:521 0:5 470:11 0:5 470:1 0:12 470:7 469:431 1236:2 469:3 1236:5 469:16 1236:3 469:17 1236:33 469:8 1236:2 469:120 1236:5 469:225 1879050:5 0:7 469:75
C	S7k141_12283	Acinetobacter baumannii (taxid 470)	1154	2:156 1224:13 2:5 72274:5 2:1 72274:2 470:5 2:664 1:7 2:47 1:83 0:2 1:5 0:17 1:5 0:5 1:98
C	PGS1k141_249772	Acinetobacter baumannii LAC-4 (taxid 1455315)	6219	2:218 106654:7 0:26 106654:2 909768:6 2:449 0:39 2:63 0:38 2:61 1236:178 1224:2 1236:12 1224:10 2:85 1236:1 2:11 1236:7 2:3 1236:6 2:38 1224:5 2:5 1224:3 2:1 1224:5 2:106 1236:21 2:5 1236:1 2:1 1236:7 2:88 1236:5 2:11 1236:15 2:69 1236:15 1:5 2:2 1236:391 2:225 1455315:7 0:26 1455315:7 2:230 0:2 48296:7 0:30 909768:1 2:661 909768:5 0:28 909768:6 2:46 1236:442 470:8 1236:1 470:1 1236:3 470:12 1236…
C	C9k141_111712	Acinetobacter baumannii LAC-4 (taxid 1455315)	5893	470:61 0:1 470:4 0:18 470:1 0:5 1236:3 470:9 1236:29 470:9 1236:1 470:13 1236:21 470:3 1236:5 470:12 1236:3 470:1 1236:1 470:8 1236:442 2:46 909768:6 0:28 909768:5 2:661 909768:1 0:30 48296:7 0:2 2:230 1455315:7 0:26 1455315:7 2:225 1236:391 2:2 1:5 1236:15 2:69 1236:15 2:11 1236:5 2:88 1236:7 2:1 1236:1 2:5 1236:21 2:106 1224:5 2:1 1224:3 2:5 1224:5 2:38 1236:6 2:3 1236:7 2:11 1236:1 2:85 1224:1…
C	PGL1k141_362870	Acinetobacter calcoaceticus (taxid 471)	3208	469:9 0:6 0:1 0:38 469:2 0:3 202956:3 0:5 1004785:1 0:5 1236:5 0:2 553814:1 672:2 0:41 196816:1 0:125 1324350:1 0:7 1224:5 471:2 0:74 469:12 0:154 469:5 0:9 469:2 0:257 40214:3 0:6 1197884:5 469:5 0:244 756892:5 0:199 2004644:5 0:156 469:7 0:45 40216:1 0:21 29430:5 0:63 59814:2 0:25 1785128:2 0:5 592316:2 91347:1 0:27 756892:1 0:20 1871111:2 0:7 1871111:1 0:74 2:1 106654:5 39960:1 0:5 470934:1 12…
C	XT71k141_238359	Acinetobacter cumulans (taxid 2136182)	4070	0:13 2136182:2 0:143 2136182:2 0:76 469:4 0:46 469:7 0:5 436717:2 0:2 34037:5 1236:5 0:44 469:5 0:66 40216:1 469:16 1236:4 1785128:3 196816:2 0:125 469:1 0:10 1608473:9 0:5 469:2 0:15 469:5 0:61 1236:5 0:1 134534:4 469:5 48296:3 0:2 2596949:7 0:148 95486:5 469:1 29447:3 0:5 469:4 0:32 1758189:2 0:37 487316:4 0:10 756892:14 0:8 469:2 196816:4 469:5 0:56 2662362:5 469:5 0:40 2136182:2 0:13 2136182:…
C	PGL2k141_527587	Acinetobacter defluvii (taxid 1871111)	7282	0:2 469:4 0:16 469:1234 1871111:15 469:3 1871111:8 469:235 0:14 469:5 0:102 469:24 1871111:15 469:1 1871111:13 469:251 0:40 469:232 48296:10 0:25 48296:5 469:211 0:28 2004646:5 469:4 48296:21 469:2 48296:11 469:560 0:95 469:213 0:26 469:46 2609668:8 1236:5 2609668:4 0:31 469:135 468:9 1224:1 468:17 469:3 468:2 469:296 0:30 469:653 1236:5 469:242 2:3 469:137 0:38 469:84 0:42 469:364 1236:9 469:60 …
C	C9k141_136276	Acinetobacter defluvii (taxid 1871111)	1078	0:5 1871111:15 0:2 1871111:11 0:31 469:4 0:125 469:3 0:5 469:5 0:18 1871111:5 0:165 48296:5 0:17 1407071:5 0:1 1407071:5 0:10 469:13 0:1 469:5 0:1 469:4 2662362:5 0:7 469:5 62977:7 469:10 0:2 2136182:1 0:6 106648:1 1871111:1 106648:2 0:9 1871111:2 0:17 1871111:1 0:54 1871111:1 0:72 2136182:4 469:27 0:5 469:1 0:95 469:1 0:22 469:7 0:1 2136182:1 2609668:1 2136182:5 0:29 469:5 0:15 106649:1 0:45 469…
C	XT9k141_177229	Acinetobacter gyllenbergii (taxid 134534)	8788	0:1782 1491:5 0:908 9606:2 0:13 1236:4 0:1 1236:10 134534:1 0:51 1582439:5 0:14 74546:5 0:83 199441:2 0:6 1807358:2 0:40 870501:3 0:49 186817:3 0:9 186817:5 0:1 186817:4 0:12 186817:3 0:155 2321108:2 0:280 2487064:2 0:124 469:6 0:5 469:3 0:145 469:5 0:49 394958:5 0:82 2:5 0:606 927704:5 0:2901 712:4 1236:75 0:42 1236:757 0:42 1236:431
C	PGL1k141_51285	Acinetobacter haemolyticus (taxid 29430)	4789	1236:2 0:19 29430:5 0:34 1236:25 0:53 469:5 0:8 469:4 0:5 469:4 0:30 29430:3 0:12 469:5 0:9 469:8 0:6 469:1 0:11 1236:2 0:18 1236:1 29430:11 571:3 0:45 29430:22 1236:5 469:3 1236:5 469:2 29430:5 469:3 0:32 1879049:1 0:10 29430:9 469:23 1236:5 469:1 0:1 469:5 756892:3 0:5 469:24 1236:4 756892:10 0:31 48296:7 469:32 29430:5 469:22 0:70 469:14 0:5 469:1 0:13 469:61 0:10 1242245:22 0:1 469:46 0:1 469…
C	PGL2k141_253759	Acinetobacter indicus (taxid 756892)	2344	2:84 649196:32 2:80 0:19 2:2 0:8 2:411 131567:4 2:434 756892:29 1224:150 2:2 1224:933 2:5 1224:5 2:4 1:108
C	PGS1k141_32372	Acinetobacter indicus (taxid 756892)	2476	1224:134 756892:29 2:434 131567:4 2:820 469:452 2:2 469:254 0:44 469:156 1236:2 2:111
C	PGS1k141_210676	Acinetobacter indicus (taxid 756892)	9210	0:789 108981:2 0:2917 469:5 0:179 471:4 0:49 1808001:1 0:15 469:5 0:3 40214:1 469:1 0:48 40216:1 0:60 0:3 0:18 1871111:5 0:87 1636603:3 0:7 1758189:3 0:31 469:1 0:89 1879049:4 2004646:1 0:1 2004646:5 0:111 469:5 0:248 2004644:3 0:6 469:18 0:70 469:5 0:112 469:5 0:5 469:5 0:131 469:5 2662362:4 469:19 0:3 469:1 0:3 469:7 0:488 28090:2 584:2 28090:1 469:1 0:75 586:5 1871111:9 0:3 756892:5 0:68 91347…
C	S7k141_297756	Acinetobacter indicus (taxid 756892)	3647	469:111 0:3 469:5 0:24 469:5 0:8 469:4 0:4 469:11 0:35 0:41 0:19 469:51 0:5 469:3 0:19 469:795 2:5 469:183 1236:5 469:9 1236:1543 0:10 1236:1 0:5 1236:5 0:7 1236:1 0:4 1236:438 469:9 1236:3 756892:5 469:3 0:3 469:5 0:1 469:88 1236:4 469:5 1236:8 469:120
C	XT7k141_267091	Acinetobacter johnsonii (taxid 40214)	2798	0:239 70348:1 0:51 1646498:5 0:34 108980:4 0:2 469:1 0:17 40214:4 0:332 469:5 1608473:4 0:5 1608473:2 0:71 469:13 0:4 469:2 0:1 1808001:1 1407071:1 0:1 469:5 1407071:6 1879050:4 0:27 1646498:2 0:58 40214:5 0:31 2184575:5 0:146 62977:5 0:15 2136182:12 0:12 1758189:1 0:191 469:5 1236:1 469:11 0:5 469:3 0:9 2004644:5 0:6 1608473:4 0:8 106649:5 0:106 469:5 0:91 469:1 0:244 40214:5 0:4 469:2 0:162 469…
C	HB3k141_304641	Acinetobacter lwoffii (taxid 28090)	4799	469:799 2:5 469:183 1236:5 469:9 1236:2026 2:8 1392:27 2:7 1392:2 2:10 1392:3 2:1 1392:5 2:3 1392:5 0:39 469:3 0:2 2:25 28090:1 2:5 28090:3 0:36 28090:11 469:13 28090:57 469:19 28090:1 2:477 28090:30 2:71 28090:33 2:48 0:37 469:4 0:5 2:330 1392:3 0:1 2:7 0:1 1392:6 0:8 1392:4 0:5 2:283 28090:2 2:5 28090:22 469:32 2:1 469:1 2:5 469:17 2:11 469:2 2:1
C	HB4k141_71601	Acinetobacter lwoffii (taxid 28090)	1328	0:80 469:2 28090:32 0:15 0:1 0:129 28090:10 0:3 28090:5 0:5 0:1 0:21 469:5 0:10 28090:7 0:35 0:2 28090:5 0:2 28090:1 0:5 28090:2 0:21 28090:10 0:19 469:1 0:3 469:5 0:2 28090:8 0:6 28090:4 0:39 469:3 0:8 469:14 28090:1 469:2 0:5 28090:4 0:27 28090:29 469:2 28090:31 469:5 28090:7 469:7 28090:5 0:5 1197884:5 0:21 28090:7 0:7 28090:10 0:1 0:2 108981:4 28090:15 0:1 28090:5 0:34 28090:16 0:72 28090:9 0…
C	XT7k141_276891	Acinetobacter lwoffii (taxid 28090)	17755	0:9 28090:7 0:44 1879049:2 0:5 28090:1 0:46 28090:1 0:10 28090:5 0:136 1879049:2 0:1 469:23 0:1 28090:2 0:5 28090:2 0:6 28090:13 0:5 28090:1 0:51 28090:3 0:9 28090:5 0:62 28090:9 0:2 28090:7 0:5 469:1 0:13 756892:3 0:30 1879050:5 0:17 28090:5 0:3 28090:1 0:15 469:6 0:51 28090:3 0:7 469:5 28090:3 0:96 469:5 28090:6 469:5 0:220 28090:3 0:6 0:5 28090:3 0:4 0:1 469:10 28090:2 0:73 28090:3 0:182 28090…
C	C9k141_127631	Acinetobacter lwoffii (taxid 28090)	985	28090:2 0:7 40214:3 0:5 40214:1 0:1 469:21 756892:6 28090:3 469:5 0:10 469:5 0:3 469:5 0:4 469:2 0:1 469:9 0:8 469:5 0:12 1608473:2 0:9 28090:1 0:15 28090:2 469:1 28090:1 469:27 1224:3 469:15 28090:4 469:5 28090:27 0:47 0:12 28090:9 469:8 0:3 28090:1 0:5 28090:5 0:51 28090:8 0:1 28090:4 0:86 108981:20 28090:2 0:34 469:5 0:7 108981:5 0:5 28090:5 0:2 28090:9 469:2 28090:15 469:7 28090:7 469:5 28090…
C	S31k141_281897	Acinetobacter lwoffii (taxid 28090)	1142	1236:3 0:11 28090:1 0:10 28090:7 0:24 28090:6 0:57 469:5 28090:4 469:7 0:7 2662362:5 0:72 487316:5 28090:1 0:13 1028416:5 0:4 1028416:1 34062:5 0:37 469:5 0:4 469:1 0:80 34062:5 0:13 2662362:5 28090:5 0:11 2004646:2 0:11 2004646:5 0:1 1636603:1 0:3 469:5 1636603:1 469:5 0:5 1636603:1 0:80 469:4 0:2 469:5 0:1 469:7 0:4 469:6 0:3 469:1 28090:15 469:1 28090:9 469:7 0:1 28090:5 0:51 469:3 0:2 469:50 …
C	KDk141_68837	Acinetobacter nosocomialis (taxid 106654)	1702	287:2 72274:7 106649:6 72274:1 106649:1 72274:4 1224:34 72274:1 1224:5 72274:2 1224:2 72274:34 1236:15 1224:1 1236:7 1224:19 72274:7 1224:1 72274:9 1224:3 72274:3 1224:43 1236:3 0:25 1236:11 1224:9 1236:27 1224:1 1236:9 1224:10 1236:23 1224:61 106654:6 0:25 106654:10 1224:1 1236:3 1224:5 1236:31 1224:5 1236:8 1224:56 1236:17 1224:7 1236:7 1224:54 1236:23 1224:1 1236:1 1224:93 1236:4 72274:5 1236:…
C	PGL1k141_40934	Acinetobacter nosocomialis (taxid 106654)	2282	1:107 2:66 1224:5 1236:23 1224:96 0:40 1224:245 1236:3 0:25 1236:4 0:5 1224:142 106654:6 0:25 106654:10 1224:522 0:19 1236:20 0:70 1716:6 1760:5 1716:146 1760:1 1716:5 2:2 1716:2 1760:25 1716:88 1760:9 1716:7 1760:5 1716:7 2675216:7 1716:7 2675216:9 1716:6 2675216:5 1716:425 2675216:13 1716:5 2675216:5 1716:25
C	PGL2k141_89183	Acinetobacter nosocomialis (taxid 106654)	1108	1224:83 1236:3 0:25 1236:11 1224:9 1236:27 1224:1 1236:9 1224:10 1236:23 1224:24 1236:19 1224:2 1236:5 1224:11 106654:6 0:25 106654:10 1224:1 1236:3 1224:5 1236:31 1224:5 1236:8 1224:141 1236:23 1224:1 1236:1 1224:421 1236:20 1:111
C	PGS1k141_73053	Acinetobacter nosocomialis (taxid 106654)	1065	1236:141 1224:3 1236:7 1224:62 1236:14 1224:3 1236:5 1224:1 1236:3 1224:33 1236:6 1224:5 1236:21 1224:3 1236:5 1224:3 1236:8 1224:68 1236:33 1224:152 1236:26 1224:5 1236:3 1224:1 106654:10 0:25 106654:6 1224:61 1236:23 1224:12 1236:7 1224:1 1236:27 1224:9 1236:11 0:25 1236:3 1224:46 1236:8 1224:2 1236:3 1224:2 1236:14 1224:1 1236:5 1224:4 1236:7 1224:1 1236:31 1224:5 1236:2 1224:42 1236:27
C	BJ2k141_103028	Acinetobacter nosocomialis (taxid 106654)	1034	1224:458 106654:10 0:25 106654:6 1224:61 1236:23 1224:10 1236:9 1224:1 1236:27 1224:9 1236:11 0:25 1236:3 1224:43 72274:3 1224:3 72274:9 1224:1 72274:7 1224:19 1236:7 1224:1 1236:15 72274:34 1224:2 72274:2 1224:5 72274:1 1224:5 0:10 1224:9 0:1 1224:9 0:136
C	C6k141_56905	Acinetobacter nosocomialis (taxid 106654)	2085	2:7 1224:5 1236:23 1224:96 0:40 1224:245 1236:3 0:25 1236:4 0:5 1224:142 106654:6 0:25 106654:10 1224:312 1236:4 72274:5 1236:7 1224:5 1236:6 1224:121 1236:7 1224:3 1236:8 0:27 1716:1 1760:9 1716:134 2:3 1716:30 1760:14 1716:75 1760:1 1716:12 1760:5 1716:297 0:5 1716:5 0:6 1716:1 0:8 1716:3 196164:11 1716:53 1760:1 1716:141 0:66 1716:3 0:26
C	C9k141_75982	Acinetobacter nosocomialis (taxid 106654)	1281	1:50 28384:26 1:23 2:11 1236:285 0:34 1236:20 0:19 1224:303 1236:1 1224:1 1236:23 1224:54 1236:7 1224:7 1236:17 1224:56 1236:8 1224:5 1236:31 1224:5 1236:3 1224:1 106654:10 0:25 106654:6 1224:61 1236:23 1224:10 1236:9 1224:1 1236:27 1224:9 1236:11 0:25 1236:3 1224:37
C	PGS1k141_263066	Acinetobacter pittii (taxid 48296)	4313	0:631 48296:3 0:359 51161:2 0:257 2079596:2 469:4 0:8 469:678 2:5 469:183 1236:5 469:9 1236:2014 469:9 1236:3 469:18 1236:5 0:38 1236:22 1224:24
C	XT11k141_36180	Acinetobacter pittii (taxid 48296)	896	0:300 48296:2 1:15 1224:7 1:4 1224:5 1:2 1224:5 1:5 1224:1 1:508 2:8
C	C9k141_133697	Acinetobacter pittii (taxid 48296)	6299	469:359 48296:11 469:2 48296:21 469:4 2004646:5 0:28 469:211 48296:5 0:25 48296:10 469:56 1236:317 0:37 1236:412 1224:2 1236:943 1224:10 1236:5 1224:8 1236:18 1224:7 1236:1337 2:5 1236:548 106654:5 0:32 1236:125 1224:5 1236:5 1224:17 2:2 1224:9 1236:16 1224:5 1236:3 1224:34 1236:62 1224:22 1236:1 1224:1 1236:5 1224:5 1236:5 1224:5 1236:4 1224:9 1236:33 1224:5 1236:4 1224:2 1236:2 1224:33 1236:128…
C	XT7k141_38890	Acinetobacter radioresistens (taxid 40216)	3980	469:815 2:5 469:183 1236:5 469:9 1236:1082 0:15 1236:2 0:7 1236:5 0:2 1236:590 0:29 1236:291 469:3 0:3 1236:5 0:19 1236:5 469:57 1236:2 469:183 1236:1 469:120 1236:1 469:5 1236:4 469:3 1236:5 469:5 1236:1 469:20 1236:3 469:13 1236:5 469:10 1236:4 469:28 1236:8 469:137 40216:33 469:15 1236:2 469:6 1236:1 469:1 1236:2 469:11 1236:3 469:10 1236:17 469:2 1236:5 469:3 1236:1 469:27 1236:5 469:32 1236:…
C	PGS1k141_549289	Acinetobacter schindleri (taxid 108981)	3336	0:27 0:1 0:7 0:15 28090:1 0:2 0:1 28090:1 0:4 0:20 0:13 0:1 0:3 0:9 0:9 0:4 0:20 0:5 756892:5 0:1 0:34 0:35 0:5 0:2 0:4 0:2 0:7 0:3 0:5 0:11 0:32 469:1 0:8 469:1 0:4 469:20 0:3 469:10 0:17 469:2 0:13 469:1 0:19 469:18 0:6 0:30 0:85 756892:9 0:7 0:1 0:5 0:1 0:5 0:13 0:2 108981:2 0:6 756892:1 0:13 0:7 196816:3 1808001:3 48296:1 1808001:3 0:13 62977:1 0:23 1808001:5 0:5 1808001:9 0:2 1808001:10 1236…
C	PGS1k141_495034	Acinetobacter sp. dk386 (taxid 2662362)	9735	0:503 469:5 28090:8 469:24 0:99 1789224:5 0:120 1879049:5 0:123 1646498:2 0:78 202956:1 0:174 2662362:3 0:116 469:5 0:334 469:5 0:160 1608473:1 0:5 1608473:2 0:74 1702170:1 0:64 1789224:5 0:70 469:9 0:9 469:5 0:17 469:1 0:80 106654:2 0:37 1608473:4 0:95 40215:1 469:2 0:34 202956:8 0:14 2027857:5 0:155 469:4 0:92 469:5 756892:1 0:204 170679:2 0:43 469:4 0:5 2:2 1789224:12 1224:5 0:17 469:1 0:42 75…
C	XT9k141_11940	Acinetobacter sp. FDAARGOS_493 (taxid 2420300)	9617	1879050:49 0:16 469:1 0:14 469:149 0:34 0:4 469:9 0:9 469:5 0:7 469:39 29430:3 469:5 29430:3 469:5 29430:1 469:7 29430:6 469:56 0:5 469:5 0:17 29430:24 0:40 469:1 29430:26 469:170 29430:19 469:2 29430:9 469:5 29430:5 469:3 29430:26 469:17 29430:8 0:6 29430:3 0:19 0:10 0:1 0:3 0:41 0:11 0:34 0:5 0:23 0:1 0:7 0:9 0:10 0:5 0:51 469:1 0:6 469:2 0:13 469:3 756892:8 0:1 756892:2 0:78 469:3 0:12 469:1 0…
C	PGL1k141_66151	Acinetobacter sp. LoGeW2-3 (taxid 1808001)	4531	0:41 2004647:3 0:5 2004647:5 196816:2 0:66 469:5 0:333 469:5 2004646:8 469:5 0:44 756892:3 0:21 469:11 0:10 2662362:2 0:111 469:5 0:3 1236:1 469:32 0:11 469:1 0:9 2004644:5 0:46 471:4 469:5 0:8 469:5 196816:6 0:2 469:1 0:77 29430:19 1785128:4 468:5 29430:5 469:3 0:3 1197884:5 0:9 202954:1 1871111:5 0:1 1871111:5 0:5 469:5 0:9 1879050:1 0:8 1879050:5 0:16 469:5 0:53 330922:5 0:95 469:5 0:7 1879050…
C	XT71k141_225438	Acinetobacter sp. NCu2D-2 (taxid 1608473)	5168	0:91 469:9 0:1 469:7 0:4 469:31 0:5 469:3 0:65 70348:3 2662362:1 0:7 2662362:6 0:114 48296:6 0:27 1879050:1 0:5 1879050:1 0:9 1879050:8 0:6 469:5 0:115 62977:7 1608473:1 469:5 0:10 1608473:5 468:1 0:5 29430:5 468:9 1699621:6 468:1 0:8 469:8 0:76 1197884:6 469:5 0:5 1197884:4 0:3 471:5 0:20 1324350:5 0:9 1324350:5 0:13 40214:5 106648:3 0:3 106648:9 469:10 0:22 108980:5 0:120 1324350:4 0:3 469:5 0:…
C	S5k141_487631	Acinetobacter sp. NCu2D-2 (taxid 1608473)	2799	0:202 470:3 756892:9 469:2 756892:13 469:20 756892:5 469:3 0:9 470:11 0:27 469:49 1608473:7 469:3 1608473:11 469:3 1608473:4 469:196 1608473:2 469:1 1608473:6 469:5 1608473:17 469:3 1608473:23 469:24 1608473:13 469:1 1608473:6 0:27 469:2 0:12 1636603:5 0:41 469:325 1608473:5 469:1 1608473:6 469:2 1608473:13 469:34 0:30 1236:15 469:3 1236:5 469:5 470:2 469:8 470:7 2:2 470:5 469:8 1236:11 469:18 12…
C	S7k141_65776	Acinetobacter sp. NCu2D-2 (taxid 1608473)	14198	1608473:5 0:60 2004644:5 0:11 469:1 909768:2 469:1 106648:1 0:1 469:1 0:3 469:5 0:6 134534:5 0:92 470:15 0:68 0:5 0:102 40216:5 0:71 469:5 0:5 469:3 0:4 469:3 0:1 469:5 0:113 1871111:9 0:58 106649:4 0:12 40214:5 0:7 40214:3 469:1 40214:8 469:1 0:14 202954:11 0:28 2079596:8 0:116 2136182:1 0:11 469:7 0:343 469:34 1879049:11 0:4 28090:5 1879049:5 0:33 469:5 0:11 469:1 0:7 469:4 0:1 469:2 0:61 18711…
C	S7k141_543610	Acinetobacter sp. NCu2D-2 (taxid 1608473)	18814	0:30 28090:3 469:8 468:1 1646498:5 469:1 0:6 1236:8 0:62 1236:5 108981:5 2004646:1 469:13 202954:3 0:121 58049:5 1236:1 1224:1 468:1 28090:5 1236:5 1218933:5 1236:6 2079596:2 1236:5 469:9 0:8 40214:4 0:18 469:5 0:1 1236:5 512649:5 0:2 1236:7 0:7 1236:5 0:18 469:8 0:6 53246:3 0:2 469:5 0:1 469:5 0:1 469:3 0:6 1236:2 469:6 1879050:8 0:35 2:5 0:2 2527775:4 469:3 2:3 0:1 680279:2 2527775:5 1608473:3 …
C	XT71k141_168501	Acinetobacter sp. WCHAc010034 (taxid 1879049)	743	0:18 1879049:4 0:91 28090:1 0:35 756892:2 0:58 40216:1 0:10 469:5 0:2 1608473:8 0:1 196816:5 469:12 0:6 202954:2 0:5 1879049:5 0:75 48296:1 0:86 108980:9 0:110 29430:5 0:118 1871111:3 0:12 469:5 0:14
C	GC1k141_85881	Acinetobacter sp. WCHAc010052 (taxid 2004647)	7234	1236:110 469:2 1236:5 469:21 1236:7 469:27 2004647:16 469:1 2004647:9 469:1 2004647:5 469:17 2004647:11 469:3 2004647:5 469:3 2004647:3 469:2 2004647:5 469:156 1224:3 469:7 2:1 469:33 2004647:29 469:11 2:5 469:10 2:19 469:23 0:60 469:224 2:5 469:579 1224:2 469:342 2:6 469:6 2:1 469:1 2:1 469:1 2:5 469:17 2:6 469:7 2:1 469:12 106654:9 0:5 28090:1 0:16 469:10 2:5 469:56 2:5 469:7 2:4 469:50 2:20 46…
C	PGS1k141_117263	Acinetobacter towneri (taxid 202956)	3290	469:24 2:5 469:18 468:2 469:8 468:4 1224:1 469:5 2:2 469:5 1236:4 469:3 1236:5 469:61 2:6 1236:1 2:5 469:6 2:2 1236:2 2:2 469:73 2:5 469:3 2:3 469:272 0:126 469:93 202956:6 469:6 202956:8 469:1 202956:3 469:3 202956:5 2:1 469:50 202956:1 469:1 202956:5 469:5 202956:49 469:27 202956:37 469:117 0:5 1740262:3 0:31 469:627 1236:4 469:75 2079596:11 469:5 2079596:7 469:5 2079596:3 469:262 202956:11 469…
C	PGS1k141_404074	Acinetobacter towneri (taxid 202956)	9550	469:69 106649:8 0:7 469:7 0:9 469:34 0:13 469:5 0:64 469:5 0:11 469:14 0:6 469:1 0:1 469:2 0:18 469:21 202956:9 469:3 202956:14 469:3 202956:2 469:5 202956:21 469:5 202956:1 469:178 202956:73 469:14 1646498:2 0:15 469:3 0:5 469:61 0:5 469:1 0:5 2:8 0:5 469:1 0:1 202956:2 469:4 202956:11 469:1 202956:6 469:9 202956:1 469:40 202956:35 469:7 202956:9 469:7 202956:1 469:5 202956:3 469:1 202956:6 469:…
C	XT1k141_694549	Acinetobacter towneri (taxid 202956)	2259	0:32 1699624:1 468:3 0:11 469:2 0:63 1699624:3 0:5 1699624:2 0:59 1699624:4 0:21 202956:20 469:2 202956:10 0:22 202956:32 0:22 1236:327 0:23 468:2 1224:5 1:237 2:19 1:1 2:9 1:143 2:31 1:32 2:57 1:416 2:34 1:138 2:437
C	C6k141_128474	Acinetobacter wuhouensis (taxid 1879050)	3028	0:455 28384:14 1:157 2:13 1:1 2:3 1:1 2:5 1:1 2:1 1:3 2:5 1:230 2:33 1:1181 2:68 0:27 1879050:5 1236:2 1879050:78 1236:3 1879050:190 469:1 1879050:215 0:6 1879050:7 0:5 1879050:11 0:3 1879050:130 0:20 469:5 0:1 1236:3 2:2 1236:109
C	PGL1k141_321562	Actinobacillus indolicus (taxid 51049)	2547	1224:70 0:31 1224:77 482:4 1224:7 482:9 1224:1 482:10 1224:492 1236:19 1224:4 1236:1 1224:1 1236:5 1224:94 1:209 1224:2 1:5 1224:3 1:4 1224:4 1:5 1224:1 1:5 1224:2 1:28 1224:3 1:5 1224:11 1:3 1224:9 1:53 1224:5 1:5 1224:18 1:2 1224:2 1:42 1224:19 1:9 1224:1 1:191 51049:21 1236:8 0:1 1236:3 0:25 1236:979 2:5
C	MYHZ4k141_159107	Actinobacillus pleuropneumoniae (taxid 715)	2576	1236:18 0:5 712:28 1236:196 1:20 1236:4 715:19 1224:5 715:4 1:2 715:5 1236:76 1:1 1236:3 1:5 1236:7 1:1 1236:1 1:1 1236:15 1:1 1236:1 1:7 1236:3 0:2 1:9 0:13 1463165:5 0:12 1236:28 0:37 573:2 1236:239 1224:5 1236:77 543:26 2:1280 0:379
C	XT10k141_452287	Actinobacteria (taxid 1760)	559	201174:3 103733:5 1760:2 0:5 1760:2 0:5 201174:5 1897729:2 1760:8 201174:4 0:9 201174:3 1760:1 0:1 512565:1 0:51 1760:14 0:8 1760:4 2045:5 0:1 1760:9 2:23 1760:9 40566:4 1760:2 2:5 0:1 1179773:3 2:9 0:1 1760:2 2:5 1760:12 2:4 1760:5 0:3 1760:7 0:48 261654:5 0:2 1760:8 2:1 0:9 1882831:5 0:7 1679096:1 0:26 2583243:5 0:1 446471:5 201174:2 0:5 1760:6 0:1 1760:5 2509459:4 67304:1 1760:18 2074:1 1760:4…
C	GC2k141_3778	Actinobacteria (taxid 1760)	1919	0:510 201174:1 0:51 201174:1 0:134 2:10 1411902:2 0:106 1760:1 0:5 211114:1 1760:5 0:6 1391654:5 0:34 1760:2 0:2 85006:5 1760:3 201174:3 0:3 1760:1 146923:3 1708:5 0:6 453304:3 0:2 1760:3 0:34 1760:5 0:3 1760:14 0:1 1760:5 0:57 1760:5 0:1 1883:5 0:10 264445:5 0:434 644801:1 0:35 134601:3 0:23 1760:5 0:1 2202249:5 0:311 1760:1 0:8
C	J5k141_16188	Actinomadura sp. WMMA1423 (taxid 2591108)	25182	0:63 452652:2 0:1 452652:3 0:11 452652:5 0:5 2017484:1 103721:5 0:2 103721:5 0:1 103721:5 0:57 28447:5 0:472 1883:5 0:661 2045:5 2000:4 0:2 1760:10 85012:2 0:21 479432:5 0:97 1977088:5 0:53 2202249:3 0:45 479432:1 0:74 1883:7 0:254 146923:4 0:205 68249:4 0:106 2650775:5 0:6 85012:10 0:29 1837283:5 0:11 2018025:1 1760:1 1411117:3 1760:21 0:16 103733:5 0:12 2656914:5 1760:9 1883:6 1837283:10 1883:1…
C	XT7k141_223428	Aerococcus urinaeequi (taxid 51665)	968	2:31 91061:5 2:1 91061:6 2:2 91061:18 2:36 91061:35 2:595 0:33 2:36 0:116 51665:6 0:14
C	HB3k141_66838	Aerococcus viridans (taxid 1377)	3639	186826:80 91061:5 186826:30 1377:85 0:17 1377:1 0:22 1377:5 0:13 1377:1 0:28 186826:157 0:39 186826:835 0:9 186826:1 0:1 186826:3 0:7 186826:5 0:9 186826:404 91061:3 186826:28 91061:1 186826:77 91061:4 186826:44 0:9 186826:3 0:7 186826:1 0:8 1352:5 0:27 1239:154 1783272:3 1239:33 2:2 1239:188 2:3 1239:23 0:8 1239:1 0:8 1239:13 0:4 1239:281 0:86 1239:824
C	BJ2k141_88845	Aeromonas (taxid 642)	10544	1236:287 1224:319 1:3 1224:6 1:47 1224:1 1:3 1224:3 1:2 1224:24 1:5 1224:78 1:5 1224:3 1:657 1224:5 1:1 1224:18 1:2 1224:6 1:751 543:4 0:22 1:651 0:27 1224:1668 2:5 1224:46 2:4 1224:6 2:2 1224:200 2:4 1224:385 642:5 1224:1 642:5 1224:3 642:11 1224:667 2:5 1224:1483 1236:9 1224:2 1236:12 1224:5 1236:1 1224:633 1236:23 1224:1 1236:5 1224:427 2:5 1224:91 642:22 1236:1 1224:6 1:5 2:1 1:7 2:1 1:38 2:6…
C	DQY3k141_235888	Aeromonas (taxid 642)	6189	1224:195 0:16 1224:5 0:3 1224:5 0:5 1224:2442 2:1 1224:89 2:3 1224:245 2:5 1224:19 2:2 1224:482 2:29 1224:252 2:5 1224:136 2:5 1224:688 1236:2 0:56 31989:5 0:5 24:7 0:43 1224:5 0:1 1224:5 0:9 24:3 1335048:1 0:3 1224:5 0:2 1224:3 1295366:5 0:5 407:2 0:5 1224:1 0:8 28211:5 0:23 1224:1 0:6 1123269:7 28211:4 287:5 121719:3 1224:7 0:5 1224:15 28211:5 0:6 1224:3 135740:1 1224:5 31989:3 1224:1 31989:5 1…
C	PGL2k141_316092	Aeromonas caviae (taxid 648)	748	0:28 1224:4 0:34 405416:5 0:194 648:11 0:62 648:11 0:45 648:4 0:98 648:3 0:66 648:2 0:6 648:1 0:140
C	XT71k141_25019	Aeromonas hydrophila subsp. hydrophila (taxid 196023)	2013	2:37 1:7 2:661 0:14 717610:5 0:3 1236:853 131567:2 1236:134 196023:24 1224:11 2:89 1224:4 2:5 1224:19 2:111
C	XT7k141_110911	Aeromonas hydrophila subsp. hydrophila (taxid 196023)	1342	1224:19 196023:7 1224:5 196023:15 0:5 1224:57 1236:3 0:3 1636608:3 347:5 0:10 1236:43 0:12 287:5 1236:2 287:12 1224:2 1236:5 287:4 0:339 2591633:5 1236:5 0:1 1236:5 1224:11 1:5 1224:437 2:2 1224:100 0:36 1224:13 0:18 1236:6 1:68 2:5 1:3 2:17 1:4 2:5 1:6
C	C9k141_25055	Aeromonas hydrophila subsp. hydrophila (taxid 196023)	1461	28384:4 1:1 28384:7 1:102 2:20 1:508 1224:1 1:5 1224:5 1:2 1224:5 1:4 1224:7 1:18 196023:21 1224:13 0:36 1224:100 2:2 1224:437 1:5 1224:11 0:6 1236:5 0:7 1236:6 1224:89
C	S21k141_206509	Aeromonas hydrophila subsp. hydrophila (taxid 196023)	1868	1:51 1224:1 1:5 1224:5 1:2 1224:5 1:4 1224:7 1:16 1224:1 0:5 1224:5 0:10 196023:9 0:39 196023:449 1236:10 196023:34 0:21 1236:3 1224:57 0:5 196023:15 1224:5 196023:7 1224:22 196023:7 1224:5 196023:15 1224:58 196023:33 1224:5 196023:3 1224:3 196023:1 1224:2 196023:8 1224:210 196023:1 1224:5 196023:25 1224:125 196023:21 0:29 1224:62 196023:4 1224:1 196023:3 1236:3 196023:6 1224:2 196023:1 1224:7 12…
C	S4k141_157867	Aeromonas hydrophila subsp. hydrophila (taxid 196023)	1938	1236:3 573:4 1236:5 573:1 1236:3 573:8 1236:3 573:7 1236:51 573:15 91347:4 573:8 1236:2 573:1 1236:14 2:3 1236:204 573:9 1236:5 573:18 1236:96 573:31 1236:235 0:19 1236:3 1224:111 196023:7 1224:5 196023:15 1224:58 196023:33 1224:5 196023:3 1224:3 196023:1 1224:2 196023:8 1224:210 196023:1 1224:5 196023:25 1224:125 196023:21 0:29 1224:210 196023:4 1236:1 1224:5 196023:11 1236:6 1224:137 2:5 1:106
C	MYHZ3k141_921738	Aeromonas salmonicida subsp. salmonicida (taxid 29491)	5811	2:24 0:56 2:174 645:22 29491:12 645:10 29491:12 645:19 2:402 1:94 2:116 1:597 2:1 1:5 2:12 1:4 2:8 1:1120 1224:10 2:5 1224:3 2:2597 1236:32 2:215 0:227
C	DQY3k141_107611	Aeromonas salmonicida subsp. salmonicida (taxid 29491)	3687	0:109 2:390 0:4 2:9 0:3 2:4 0:5 2:323 0:56 2:174 645:22 29491:12 645:19 0:5 2:1 0:3 2:1 0:22 2:5 0:11 2:354 1:94 2:116 1:597 2:1 1:5 2:12 1:4 2:8 1:1074 0:210
C	GY2k141_415155	Aeromonas salmonicida subsp. salmonicida A449 (taxid 382245)	3044	2:23 1224:1 469:5 0:809 1224:26 382245:8 1224:1 382245:1 1224:4 382245:12 1224:29 382245:7 1224:7 382245:5 1224:5 382245:3 1224:3 382245:2 1224:18 0:37 1224:56 194:42 1224:3 194:3 1224:69 382245:4 1224:2 382245:13 1224:5 382245:20 1224:1 382245:77 0:29 194:8 1224:42 194:15 1224:53 194:32 2:1530
C	BJ2k141_122973	Aeromonas salmonicida subsp. salmonicida A449 (taxid 382245)	3671	2:105 1224:1 469:5 0:809 1224:26 382245:8 1224:1 382245:1 1224:4 382245:12 1224:29 382245:7 1224:7 382245:5 1224:5 382245:3 1224:3 382245:2 1224:18 0:45 1224:48 382245:6 0:10 382245:3 0:9 194:5 0:12 194:3 1224:5 0:65 194:2 0:3 194:5 0:81 194:4 0:6 194:1 0:14 194:2 0:58 1224:6 0:426 287:5 1224:47 287:7 0:26 1224:457 0:29 1224:331 0:2 1224:3 0:21 1224:340 0:31 1224:5 2:1 1224:113 0:29 1224:182 0:31…
C	PGS4k141_177513	Aeromonas salmonicida subsp. salmonicida A449 (taxid 382245)	5688	1224:40 0:37 1224:18 382245:2 1224:3 382245:3 1224:5 382245:5 1224:7 382245:7 1224:29 382245:12 1224:4 382245:1 1224:1 382245:8 1224:29 0:12 571256:5 0:612 358:3 0:217 546871:5 0:4080 1224:53 382245:15 1224:42 194:8 0:29 382245:77 1224:1 382245:20 1224:5 382245:13 1224:2 382245:4 1224:69 382245:3 1224:3 382245:42 1224:56 0:37 1224:18 382245:2 1224:3 382245:3 1224:4
C	S1k141_344541	Aeromonas salmonicida subsp. salmonicida A449 (taxid 382245)	1069	1224:4 382245:3 1224:3 382245:2 1224:18 0:45 1224:48 382245:6 0:10 382245:3 0:9 194:5 0:12 194:3 1224:5 0:65 194:2 0:3 194:5 0:81 194:4 0:6 194:1 0:14 194:2 0:58 1224:6 0:440 2:5 0:2 2:3 0:5 744872:2 2:1 744872:18 0:9 744872:5 0:3 744872:1 0:26 1236:3 0:5 1236:84
C	S21k141_365588	Aeromonas salmonicida subsp. salmonicida A449 (taxid 382245)	1697	0:999 1224:53 382245:15 1224:42 194:8 0:29 382245:77 1224:1 382245:20 1224:5 0:7 382245:1 0:11 1224:7 0:4 1224:58 382245:3 1224:3 382245:42 1224:56 0:37 1224:18 382245:2 1224:3 382245:3 1224:5 382245:5 1224:7 382245:7 1224:29 382245:12 1224:4 382245:1 1224:1 382245:8 1224:29 0:12 571256:5 0:34
C	S4k141_118351	Aeromonas sp. ASNIH3 (taxid 1636608)	3890	1236:1674 1:466 1236:2 543:2 573:5 0:21 2027290:1 1236:7 0:22 648:13 642:5 648:4 0:7 642:7 0:32 648:4 0:1 642:5 0:3 642:41 648:2 1236:31 1334564:6 1236:8 648:10 0:19 648:1 0:12 1236:6 642:8 1236:5 642:11 1236:49 642:11 1236:5 642:54 1236:7 0:53 1334564:2 0:1 1334564:7 0:20 1334564:5 0:16 642:5 0:3 642:8 0:5 642:2 0:1 642:1 0:1 642:5 0:3 642:112 1636608:1 642:3 1636608:13 1236:3 1636608:13 1236:21…
C	S5k141_470819	Agrobacterium (taxid 357)	610	1224:5 1236:4 0:46 1756988:5 0:13 1736675:5 0:3 28211:12 0:7 192:5 1224:3 0:57 357:5 2565556:3 357:7 28211:5 0:1 2083786:3 0:7 357:5 0:105 1064539:5 265:5 0:3 1224:5 0:2 1224:1 0:89 374:1 1224:5 2498848:3 2:1 0:150
C	XT2k141_190832	Agromyces aureus (taxid 453304)	677	0:34 1642299:2 0:120 67304:2 0:27 2:2 2528035:5 2:5 0:12 1760:5 0:23 1760:1 0:9 399736:3 0:1 1760:5 0:1 453304:5 0:381
C	S4k141_333254	Alcaligenes faecalis (taxid 511)	3123	1:101 2:5 1224:2 1236:18 1224:12 2:4 1224:429 2:5 1224:242 511:25 1224:403 1:1 1224:5 1:3 1224:434 511:18 1224:3 511:5 1224:14 1:5 1224:437 2:2 1224:100 0:36 1224:13 196023:1 0:766
C	C4k141_221296	Alistipes dispar (taxid 2585119)	260409	171549:446 976:7 0:32 171549:235 976:2 171549:16 823:9 171549:5 823:6 171549:3 823:11 171549:148 976:1 171549:64 976:18 171549:262 976:5 171549:132 976:5 171549:33 0:37 171549:27 0:38 171549:20 823:45 0:57 823:42 976:1 171549:7 823:2 976:5 171549:39 823:5 0:7 171549:4 0:2 2:1 976:1 2:8 0:5 171549:5 2:4 171550:1 2:1 239759:2 2:8 171550:3 171549:5 2:20 0:2323 2364787:1 0:16 2364787:2 0:482 2585117:…
C	C10k141_48783	Alistipes megaguti (taxid 2364787)	294351	0:498 2364787:4 0:241 2585119:4 0:2570 2364787:1 0:10 2364787:7 0:7 2364787:5 0:7 2364787:3 0:5 2364787:5 0:2 2364787:5 0:1 2364787:7 0:8 2599640:5 0:90 239759:5 0:431 2511995:3 0:387 2364787:3 0:158 2364787:14 0:40 2364787:6 0:5 2364787:2 0:172 285:5 0:358 2364787:22 0:27 2282656:5 0:2 2364787:5 0:1 2:5 0:1 2364787:22 0:266 2364787:5 0:58 239759:5 0:3 2364787:8 0:4 679935:5 0:320 2364787:6 0:15 …
C	C9k141_91769	Alistipes sp. dk3624 (taxid 2662363)	2460	171549:681 2662363:23 2:40 976:52 2:13 976:32 2662363:35 976:15 2:1 976:7 2:353 0:41 2:5 0:3 2:59 0:36 2:28 0:31 976:1 0:13 976:5 2:1 0:14 2:27 0:39 2:172 976:35 2:3 0:26 0:92 0:5 0:5 0:8 0:1 0:12 0:20 0:91 0:59 0:54 0:5 0:31 0:9 0:16 0:3 0:65 0:38 0:13 0:1 0:30 0:7 0:1 0:68 0:1
C	KDk141_242139	Alkaliphilus oremlandii OhILAs (taxid 350688)	6122	1783272:22 1239:88 1307:8 0:303 2220073:5 0:1555 1239:5 0:1 1239:31 0:68 1485:24 1239:11 1485:6 1239:6 1485:10 0:16 2666127:2 0:11 1239:17 1548:7 1485:1 1548:5 1485:1 0:2 1548:7 1311:1 1491:2 1548:5 0:1 1485:2 0:5 1239:5 1311:2 0:2 1485:12 1239:8 1485:5 1239:40 0:5 1239:4 0:1 1239:13 0:11 1485:3 0:5 1485:1 0:6 186802:1 0:3 2696063:5 0:13 1239:4 186802:9 0:3 2696063:5 0:11 1239:2 0:16 1485:2 1239:…
C	S1k141_635612	Alkaliphilus oremlandii OhILAs (taxid 350688)	13879	84022:26 0:43 1216932:1 0:66 1485:8 0:9 84022:1 0:148 1520:1 0:5 1485:3 0:10 2:5 0:5 2:4 0:28 84022:4 0:38 84022:1 0:20 84022:5 0:28 182710:5 0:122 1520:1 0:1 1520:5 0:24 2033437:5 0:261 186826:9 0:5 1494:3 0:47 644295:2 0:381 444158:5 0:846 1485:2 0:803 350688:9 0:1 350688:4 0:3 350688:3 0:5 350688:1 0:32 848:2 0:1481 1286171:8 0:6 1286171:2 0:25 1286171:4 0:1253 350688:5 0:160 350688:1 0:3 3506…
C	J4k141_165058	Amphibacillus xylanus NBRC 15112 (taxid 698758)	1966	0:82 1385:4 0:128 698758:3 0:5 698758:3 0:9 698758:1 0:7 698758:5 0:2 698758:41 0:3 698758:1 0:9 1421:3 2:16 333849:7 0:26 91061:5 2:598 91061:1 2:6 91061:6 2:1 91061:9 2:3 91061:5 2:686 1280:2 1385:5 1386:4 0:21 1280:5 2:47 91061:29 2:42 91061:21 2:3 91061:10 2:13 91061:26 2:29
C	DQY3k141_700706	Amphibacillus xylanus NBRC 15112 (taxid 698758)	4943	0:6 698758:22 1385:5 0:40 186817:3 0:5 698758:10 1385:3 698758:1 1385:5 698758:18 0:4 698758:3 0:40 698758:5 0:195 2:1887 365659:7 0:28 365659:5 2:250 0:37 2:314 1:1119 2:93 1:159 2:515 0:14 2:2 0:6 1307:5 2:103
C	S2k141_124806	Amphibacillus xylanus NBRC 15112 (taxid 698758)	1334	698758:3 0:9 698758:1 0:7 698758:5 0:2 698758:44 0:1172 2:57
C	SYk141_406181	Amphibacillus xylanus NBRC 15112 (taxid 698758)	3247	0:100 91061:1 0:256 1639:3 0:237 1352:2 1372:5 2:5 0:10 2:57 1352:6 0:54 91061:23 2:89 91061:9 2:39 0:27 2:98 333849:7 0:26 91061:5 2:598 91061:1 2:6 91061:6 2:1 91061:9 2:3 91061:5 2:686 1280:2 1385:5 1386:4 0:21 1280:5 2:47 91061:29 2:42 91061:21 2:3 91061:10 2:13 91061:26 2:44 0:14 698758:51 0:57 698758:5 0:3 698758:1 0:7 698758:1 0:53 1385:3 0:121 1385:5 0:43 1639:2 0:17 698758:1 0:62 698758:…
C	GC2k141_77295	Amycolatopsis (taxid 1813)	1700	0:811 1813:5 0:850
C	S2k141_344342	Amycolatopsis (taxid 1813)	1245	0:152 1813:5 0:962 1760:3 0:56 1827:3 0:30
C	C9k141_108354	Anaerobutyricum hallii (taxid 39488)	3925	186802:15 1239:2 186802:11 1239:5 186802:7 2086584:6 0:5 2086584:1 0:564 186803:4 0:877 44008:5 1239:11 2:375 1239:7 2:5 1239:5 2:5 1239:6 2:98 0:70 2:10 1239:2 2:5 1239:1 2:1 1239:3 2:1 1239:11 2:5 1239:5 2:188 1239:25 2:79 0:36 186802:5 0:9 186802:6 0:7 2:1 0:27 2:4 0:43 1239:5 0:31 292800:3 0:9 1239:5 0:128 39488:1 0:7 39488:2 0:3 39488:7 0:19 39488:7 1239:5 39488:1 1239:1 39488:1 0:18 39488:2…
C	PGS4k141_326480	Anaerococcus mediterraneensis (taxid 1870984)	3507	0:1264 1870984:4 0:852 1491:1 0:921 1435607:5 0:238 1870984:1 0:1 1870984:4 0:8 1870984:3 0:171
C	KDk141_215896	Anaerococcus prevotii DSM 20548 (taxid 525919)	719	0:13 525919:22 0:5 525919:5 0:599 1435607:5 0:36
C	S1k141_470504	Anaerocolumna sp. CBA3638 (taxid 2696063)	3838	1239:2 0:1 1239:7 0:2 1783272:66 1239:53 2696063:5 1239:5 2696063:24 1239:3 2696063:61 1239:7 2696063:7 1239:15 2696063:1 1239:5 2696063:29 1239:5 2696063:7 1239:4 2696063:19 1239:4 2696063:7 1239:33 2696063:9 1239:2 2696063:43 1239:19 2696063:50 1239:5 2696063:1 1239:9 2696063:5 1239:1 2696063:9 1239:3 2696063:5 1239:2 2696063:5 1239:9 2696063:19 1239:21 2696063:4 1239:9 2696063:18 1239:34 17832…
C	KDk141_161024	Anaerotignum propionicum DSM 1682 (taxid 991789)	866	0:410 991789:2 0:420
C	J3k141_136539	Antarcticibacterium flavum (taxid 2058175)	2788	976:39 0:36 976:201 2:2 976:26 49546:1 976:5 49546:5 976:1 0:1 49546:6 976:4 49546:27 0:4 976:5 0:7 2058175:2 0:23 649196:2 976:7 2:5 976:127 0:26 2:1 976:7 2:260 649196:32 2:196 976:43 2:49 976:26 2:1 976:7 2:18 976:60 2:120 976:252 2:107 976:125 0:3 999430:6 0:55 976:3 2:331 0:36 2:49 171549:3 976:7 171549:7 2:5 976:5 2:378
C	XT2k141_438560	Antarcticibacterium flavum (taxid 2058175)	2109	0:209 976:48 0:36 976:201 2:2 976:19 49546:1 976:5 49546:20 976:4 49546:27 0:4 976:5 0:7 2058175:2 0:23 649196:2 976:7 2:5 976:127 0:26 2:1 976:7 2:488 976:43 2:49 976:26 2:1 976:7 2:18 976:60 2:120 976:252 2:107 976:116
C	BJ2k141_315251	Arcobacter cibarius (taxid 255507)	5172	255507:25 1224:372 0:20 86661:2 0:35 1639:7 0:16 527000:7 64104:1 0:5 2:43 1224:32 2:3 1224:36 2:5 1224:104 255507:9 2:100 255507:25 2:260 0:41 2:83 255507:12 2:5 255507:13 2:567 0:37 2:200 1280:2 1385:5 1386:4 0:26 2:76 1385:1 2:2 1385:39 91061:5 1385:54 1482:19 2:1 1482:37 0:28 1639:1 0:2 1639:97 0:26 1639:10 2:18 255507:87 2:59 255507:29 2:10 255507:7 2:5 255507:1 2:1 255507:3 2:5 255507:1 2:5…
C	PGL2k141_48266	Arcobacter skirrowii CCUG 10374 (taxid 1032239)	31803	1236:615 0:42 1236:610 0:59 28197:3 28196:8 28197:14 0:299 1080223:5 0:150 1032241:5 0:243 9606:1 0:62 1032070:2 0:173 913109:5 0:180 1032070:4 0:47 2068654:1 0:24 1032070:5 0:267 1032241:5 0:80 2321108:1 0:7 2321108:12 0:1 663364:5 0:750 1548:2 0:240 1287055:5 0:506 28196:5 1032241:6 2321108:7 28196:3 2321108:3 28196:5 1032070:9 0:4 1032070:3 0:1154 2321108:5 572480:3 0:13 1032241:5 0:79 2321108…
C	XT4k141_250171	Arthrobacter alpinus (taxid 656366)	8885	2:66 1760:5 0:10 2:2 0:16 2:75 0:1 2:1 0:272 656366:1 0:90 115561:1 0:8 2211210:2 0:198 1981174:2 0:505 656366:4 0:2 656366:5 0:60 656366:1 0:1363 656366:8 2:3 656366:5 0:1 656366:1 0:5 656366:3 0:5 2:5 2575374:13 1663:2 2575374:7 1663:7 2575374:6 1663:13 0:1 1663:11 0:29 656366:11 0:7 656366:2 0:6 656366:1 1494608:5 0:39 1663:6 0:132 2184581:5 0:30 2184581:1 0:1 656366:9 0:7 656366:2 0:83 1760:5…
C	GY2k141_392888	Arthrobacter sp. 24S4-2 (taxid 2575374)	7235	0:246 1704044:3 0:57 2594473:5 0:3 1742993:5 0:1 1704044:5 0:3 556325:3 0:11 235627:1 0:68 1742993:3 0:1 1581557:5 0:101 1760:5 0:10 234267:5 0:9 1494608:6 0:5 1704044:2 0:43 2211210:5 0:18 1663:5 0:3 1663:5 1760:5 0:59 2597660:4 0:1 2:5 0:4 1473112:5 0:3 1783272:1 0:18 2161816:2 0:46 1704044:1 0:134 235627:5 0:1 235627:5 2575374:6 1268:3 1760:9 1742993:3 1760:9 216816:2 0:5 1760:2 1268:3 0:9 176…
C	MYHZ3k141_42713	Azoarcus sp. KH32C (taxid 748247)	723	0:41 33057:5 0:5 28216:9 2008794:8 1134435:1 0:44 76114:4 292415:5 0:2 2027405:5 0:4 28216:3 2008794:5 0:5 1224:5 0:26 2008794:5 0:1 748247:7 12960:3 28216:1 748247:3 2008794:4 28216:5 748247:11 28216:5 1224:12 748247:5 2008794:1 748247:7 2008794:2 1224:5 2008794:5 1134435:1 2008794:5 1892855:2 0:55 2008794:3 33057:4 0:36 114615:1 0:5 316:5 0:2 41977:1 0:5 41977:7 33057:1 41977:3 0:7 41977:5 0:1 …
C	XT5k141_227050	Bacillales (taxid 1385)	13596	0:1 1279:5 0:463 9606:1 0:1531 91061:5 0:59 44249:5 0:75 1641:2 0:71 1783272:5 0:231 2005458:4 0:873 1742359:2 0:557 2070463:1 0:65 2201181:4 0:1308 1221500:4 0:282 1750719:3 0:1167 712991:3 0:548 158847:1 1421:2 0:864 2:5 0:819 1185653:6 0:105 1406:5 0:3666 51173:5 0:1 2:4 0:6 1333534:5 0:55 1930764:3 0:3 1385:1 0:421 1283:5 0:5 1385:1 0:12 122277:2 0:285
C	S1k141_753992	Bacillales (taxid 1385)	7926	0:1396 298596:5 0:759 44249:5 0:1988 400634:5 0:1674 186817:5 0:77 1385:1 0:417 1571:3 0:5 1279:1 0:5 1385:1 1581038:7 0:5 122277:2 0:13 2320858:13 0:393 1239:5 1482:1 1239:8 1482:5 1239:5 0:5 1664069:5 0:4 182710:8 0:1066
C	S3k141_457032	Bacillales (taxid 1385)	3304	0:874 1484158:4 0:77 1280:1 0:1281 859143:4 0:258 2583587:5 0:188 985665:5 0:7 186818:5 189381:1 1385:5 0:555
C	XT7k141_212672	Bacilli (taxid 91061)	5096	2:109 91061:254 0:39 91061:544 2:3 91061:5 2:1 91061:7 2:5 91061:60 1239:2 2:5 1239:1 91061:83 2:9 91061:88 1239:8 91061:3 1239:15 91061:150 1239:1 91061:21 2:2 91061:370 2:5 91061:248 1:24 91061:1 1:4 91061:82 0:36 91061:251 0:36 91061:34 2:1 91061:90 1:5 91061:11 2:5 91061:636 2:1 91061:67 2:3 91061:5 2:3 91061:5 2:5 1239:1 91061:100 0:38 91061:715 0:39 91061:63 0:60 91061:45 0:39 91061:56 0:34…
C	BJ1k141_231749	Bacilli (taxid 91061)	1839	0:78 2:1130 91061:71 2:526
C	C3k141_220054	Bacilli (taxid 91061)	1644	91061:10 2:927 1:159 2:93 1:421
C	GC2k141_175284	Bacilli (taxid 91061)	1255	0:492 2:3 0:5 91061:9 1239:4 91061:27 1239:1 91061:23 0:15 2:2 1239:25 2:146 0:7 2:2 0:22 2:11 1239:5 2:5 1239:11 2:1 1239:3 2:1 1239:1 2:5 1239:2 2:10 0:70 2:22 0:26 2:1 0:2 2:47 1239:6 2:5 1239:5 2:5 1239:7 2:72 0:5 2:5 0:18 2:13 0:21 2:4 0:7 2:42
C	S1k141_187082	Bacilli (taxid 91061)	928	91061:749 0:22 91061:123
C	XT11k141_165947	Bacillus atrophaeus (taxid 1452)	22235	0:14 2663022:2 0:1784 335541:5 51515:4 0:428 51515:5 0:18 2507161:4 0:164 59201:1 0:1112 1576550:1 0:1242 44249:5 0:1 1385:5 163877:1 91061:5 1385:2 0:1 1385:5 0:83 1385:5 0:1 1386:1 0:5 2213202:1 0:44 1452:5 0:1 1452:2 653685:2 1452:10 1386:1 186817:4 0:304 1386:1 0:1 1386:5 0:5 1386:10 0:1 1386:6 0:5 1279:1 0:56 1385:5 0:5 1386:5 0:5 91061:5 1385:4 0:8 44249:1 0:5 44249:1 0:31 1385:1 0:2 400634…
C	S31k141_35932	Bacillus cellulosilyticus DSM 2522 (taxid 649639)	12132	0:11 649639:2 0:11 649639:7 0:4 649639:2 0:37 649639:5 0:10 649639:5 0:159 649639:4 0:113 649639:12 0:69 649639:5 0:13 649639:1 0:66 649639:16 0:5 649639:5 0:19 649639:55 0:86 649639:5 0:4 649639:5 0:5 649639:5 0:1 649639:5 0:7 649639:8 0:93 649639:16 0:112 649639:5 0:13 649639:1 0:2 649639:7 0:7 649639:5 0:5 649639:5 0:439 649639:3 0:169 649639:5 0:1118 1386:5 0:240 2017483:6 0:81 400634:8 0:937…
C	HB4k141_243111	Bacillus cereus (taxid 1396)	2635	0:89 1307:11 0:23 1239:58 1783272:14 1239:9 1783272:6 1239:14 1783272:20 1239:1 1783272:3 1239:3 1783272:5 1239:38 1783272:38 1239:2 1783272:5 1239:33 1783272:5 1239:39 0:17 1239:2 0:5 1239:2 0:5 1239:147 1712675:9 1239:2 1712675:5 1239:2 1712675:9 1239:75 1712675:4 1239:3 1712675:16 1239:5 1712675:1 1239:50 1783272:15 1239:5 1783272:1 1239:1 1783272:1 1239:15 0:25 1239:9 1783272:1 1239:3 1783272…
C	J4k141_323975	Bacillus cereus (taxid 1396)	2494	0:463 1239:1 0:45 86661:1 0:88 2:1 0:207 1396:7 0:1647
C	XT9k141_272481	Bacillus cereus (taxid 1396)	1324	1239:5 1783272:28 1396:46 1783272:9 1239:14 1783272:2 1239:39 0:3 1239:3 0:15 1396:1 0:10 1396:3 1239:4 1396:22 1239:5 1396:19 1239:3 1396:12 1239:11 0:15 1396:10 0:8 1396:15 1783272:1 1396:5 1783272:19 1239:9 1783272:4 1396:2 0:10 1396:1 0:5 1396:5 0:13 1396:38 1239:1 1396:23 1783272:71 0:14 1396:1 0:8 1396:28 1239:5 1396:2 1239:5 1396:76 1239:7 1396:33 1239:4 1396:8 1239:10 1396:41 1239:7 1396:…
C	S1k141_526121	Bacillus cereus (taxid 1396)	2616	1239:18 1783272:32 1239:1 1783272:3 1239:25 1783272:4 1239:5 1783272:2 1239:1 0:10 1783272:1 0:19 1239:19 1783272:1 1239:42 0:3 1783272:5 0:29 1301:5 0:6 1783272:9 0:33 1239:1 0:5 1239:41 1783272:5 1239:20 1783272:1 1239:5 1783272:26 1239:81 1783272:12 1239:27 91061:21 1386:6 1239:1 1386:1 1239:33 0:6 1239:5 0:3 1239:1 0:7 1783272:5 0:5 1239:17 1396:6 1239:1 1396:5 1239:5 1396:7 1783272:5 1239:2 …
C	S2k141_7247	Bacillus cereus (taxid 1396)	7798	0:169 762982:1 0:551 754423:1 0:38 589865:2 279058:5 0:12 186826:1 279058:1 0:1 2:1 0:1 1161:5 2:3 888721:2 2:5 1224:3 626937:3 0:1235 2639704:1 0:1500 1717:3 2:5 0:4 1678:7 0:311 1694:2 0:1472 2652307:44 976:2 2652307:7 976:3 2652307:45 976:22 171549:2 817:5 171549:1 820:2 0:23 1239:41 1783272:8 1239:2 1783272:42 131567:2 1783272:26 1239:5 1396:28 1239:48 1783272:12 1239:27 91061:21 1386:6 1239:…
C	XT8k141_101920	Bacillus cereus BGSC 6E1 (taxid 526970)	3754	2:338 91061:71 2:1344 91061:281 0:37 91061:621 1279:6 0:36 765952:5 0:1 1280:3 0:7 1316414:2 91061:6 1352:3 0:32 1292:6 91061:408 1292:3 0:66 91061:83 1292:2 0:71 526970:22 91061:261 0:5
C	DQY3k141_176786	Bacillus cereus BGSC 6E1 (taxid 526970)	6289	0:2 1352:6 2:71 91061:1 2:5 91061:329 0:37 91061:261 526970:22 0:71 1292:2 91061:83 0:66 1292:3 91061:408 1292:6 0:32 1352:3 91061:6 1316414:2 0:7 1280:3 0:1 765952:5 0:36 1279:6 91061:621 0:37 91061:281 2:299 91061:26 2:13 91061:10 2:3 91061:21 2:42 91061:29 2:47 1280:5 0:21 1386:4 1385:5 1280:2 2:686 91061:5 2:3 91061:9 2:1 91061:6 2:6 91061:1 2:598 91061:5 0:26 333849:7 2:164 91061:9 2:80 0:1 …
C	KDk141_132821	Bacillus clausii (taxid 79880)	18835	0:41 2070463:5 0:172 2072025:1 0:423 2211212:5 0:82 1279:5 0:124 1385:5 1565991:5 0:19 1500254:2 0:86 1284:4 0:12 1202962:3 0:76 2:6 1366:5 0:734 2048654:5 0:761 2681766:2 0:417 2283194:5 0:137 76853:7 0:433 76258:3 0:183 192421:4 0:94 680:1 0:5 2:4 0:2758 2:2 1296:5 0:2517 2:3 0:5 1485:3 0:2282 1385:2 0:531 1421:3 0:1033 1354:5 0:465 29341:3 0:197 1670641:2 1386:5 0:506 44250:5 0:1218 1511:11 0:…
C	DQY3k141_596396	Bacillus clausii (taxid 79880)	5495	0:6 2419841:4 0:108 1352:1 0:106 1351:4 0:14 91061:1 0:1 483913:1 0:74 2053832:4 0:9 2053832:5 0:171 1386:4 0:583 119858:4 0:216 1396:1 0:140 2:1 0:498 1385:3 79880:5 0:58 1385:3 79880:7 0:57 79880:4 1385:5 1333534:1 0:121 79880:2 1385:3 79880:5 1462996:5 0:52 486398:6 1385:3 486398:2 0:2 1587:2 0:55 486398:4 0:61 1385:1 486398:5 0:620 1637:3 0:703 486398:5 0:256 450367:2 0:12 152268:9 0:1423
C	XT8k141_145151	Bacillus lentus (taxid 1467)	875	186817:3 0:3 1467:4 0:10 1467:5 0:109 186817:3 1239:5 0:8 851:4 2:5 0:44 1196031:5 0:49 1467:1 0:2 2015076:1 0:15 1239:1 0:2 1239:10 0:28 253703:5 0:3 1467:1 0:5 1467:4 0:10 1467:3 0:69 1467:11 0:3 1467:5 0:27 91061:5 1385:2 0:15 86661:3 0:22 1467:5 0:26 1465:5 0:79 1467:1 0:24 1196031:1 0:10 1196031:1 0:1 44249:3 0:40 1467:2 1386:6 264697:5 0:49 1467:4 0:12 1467:5 0:52
C	XT11k141_39812	Bacillus licheniformis (taxid 1402)	7813	1386:5 0:10 33932:7 0:1 33932:5 0:11 1402:21 0:2 1402:5 86661:5 0:10 1349754:2 1386:5 0:336 91061:1 0:5 91061:90 0:121 1441095:9 0:6 1441095:7 0:194 91061:3 86665:1 1385:2 1239:7 1783272:1 1385:5 1239:4 0:7 1239:1 350688:1 1385:3 0:11 666686:2 0:21 1938374:1 1386:5 1938374:2 1565991:1 186817:2 1565991:5 0:613 1441095:5 0:424 91061:445 0:42 91061:645 0:36 91061:277 0:40 91061:487 0:37 91061:1707 1…
C	MYHZ4k141_54573	Bacillus methanolicus MGA3 (taxid 796606)	1185	186817:6 235909:1 186817:11 235909:4 186817:40 0:1 186817:3 0:9 186817:1 0:15 33938:5 186817:39 0:11 186817:3 0:17 186817:2 0:64 1638788:1 0:161 33940:10 0:58 1385:5 0:1 1385:5 0:5 1450761:5 796606:16 0:7 796606:3 0:1 796606:1 0:14 33940:5 0:90 1426:3 0:14 1426:1 0:123 796606:1 0:20 796606:5 0:10 796606:3 0:351
C	GY2k141_188568	Bacillus pseudomycoides DSM 12442 (taxid 527000)	3783	2:219 0:705 302167:5 0:312 349161:2 0:453 403957:5 0:1629 1404:7 0:2 86661:5 0:2 527000:7 64104:1 86661:3 2:4 0:252 1408:2 0:27 2:5 0:5 2:97
C	PGL2k141_206503	Bacillus sp. FJAT-22090 (taxid 1581038)	12921	0:303 2320858:13 0:13 122277:2 0:5 1581038:7 1385:1 0:5 1279:1 0:5 1571:3 0:417 1385:1 0:77 186817:5 0:1674 400634:5 0:1988 44249:5 0:759 298596:5 0:2547 1421:1 0:211 1750719:4 0:1268 272123:5 0:301 1750719:2 0:15 143223:2 0:623 189381:2 186817:4 0:88 163877:5 0:1002 572479:4 0:3 1239:5 0:143 1752064:5 0:79 526986:2 0:1272
C	XT8k141_193404	Bacillus sp. OxB-1 (taxid 98228)	4030	2:7 1239:1 186826:7 91061:42 186826:11 0:43 44249:2 91061:3 1239:5 91061:4 1239:3 2:29 91061:3 1783272:5 1386:4 0:63 1:3 0:9 2:1 1:2 2:8 1:5 2:2 91061:4 2:6 1911586:4 0:50 119206:4 2:5 240427:1 2:7 1:2 2:15 91061:2 2:5 186826:15 0:27 2:6 1239:4 2:5 1783272:3 2:19 1783272:5 2:1 91061:14 0:58 2:5 1239:2 2:6 1239:6 2:5 91061:3 0:75 1357:4 2:16 186826:6 708126:5 1470540:2 708126:6 0:33 417367:5 17832…
C	S2k141_152806	Bacillus thuringiensis serovar huazhongensis BGSC 4BD1 (taxid 527030)	15195	0:444 2283194:2 0:45 527030:5 0:186 527030:4 0:114 527030:3 0:34 527030:5 0:75 527030:5 0:60 527030:9 0:86 527030:1 0:87 527030:1 0:15 527030:9 0:329 527030:9 0:46 527030:5 0:5 527030:27 0:161 527030:7 0:5 527030:7 0:5 527030:4 0:89 527030:19 0:154 527030:5 0:55 527030:5 0:789 527030:7 0:53 527030:5 0:86 848:5 0:49 527030:1 0:5 527030:5 0:6 527030:12 0:27 527030:14 0:269 527030:19 0:1 527030:2 0:…
C	GY2k141_195483	Bacteria (taxid 2)	3700	1:891 2:29 1:83 2:190 1:1288 2:1185
C	XT5k141_387360	Bacteria (taxid 2)	652	0:4 2:420 0:65 2:45 0:9 2:3 0:20 2:6 0:5 2:2 0:17 2:22
C	XT9k141_219803	Bacteria (taxid 2)	1095	1:61 2:9 1:1 2:36 0:7 2:1 0:71 1:8 0:60 1:17 0:3 1:5 0:11 1:7 0:4 1:87 0:6 1:5 0:13 1:3 0:4 1:19 0:43 1:9 0:14 1:5 0:9 1:89 0:2 1:5 0:10 1:1 0:54 1:5 0:17 1:2 0:3 1:5 0:9 1:1 0:3 1:10 0:33 1:9 0:4 1:23 0:19 1:5 0:3 1:2 0:4 1:5 2:29 1:19 0:1 1:2 0:7 1:2 0:17 1:12 0:23 1:90 2:18
C	BJ2k141_142915	Bacteria (taxid 2)	2773	0:323 2:603 0:1 2:1 0:11 2:5 0:13 2:1782
C	C5k141_473094	Bacteria (taxid 2)	1257	1:110 2:5 1:2 2:113 1:305 2:3 1:5 2:2 1:2 2:5 1:5 2:4 1:231 2:23 1:271 2:26 1:111
C	DQY3k141_233540	Bacteria (taxid 2)	1168	28384:1 1:1 28384:7 1:100 2:918 1:107
C	S21k141_219270	Bacteria (taxid 2)	1448	2:1026 0:388
C	S2k141_95293	Bacteria (taxid 2)	866	28384:1 1:1 28384:7 1:100 2:562 1:5 2:5 1:3 2:2 1:5 2:34 1:107
C	S31k141_257500	Bacteria (taxid 2)	1308	2:71 1:49 0:8 1:2 0:8 1:79 0:207 1:58 0:1 1:5 0:3 1:5 0:13 1:1 0:10 1:82 0:5 1:4 0:5 1:5 0:15 1:3 0:107 1:34 0:95 1:3 0:2 1:5 0:43 1:3 0:47 1:6 0:11 1:1 0:79 1:50 0:30 1:19 0:3 1:5 0:38 2:1 0:5 2:7 0:7 2:34
C	KDk141_34101	Bacteroidales (taxid 171549)	5494	976:19 2:5 976:419 131567:4 976:319 2:5 976:38 171549:7 976:1 171549:1 976:2 171549:16 976:5 171549:1 976:110 171549:23 976:5 171549:3 0:22 976:5 0:1 976:5 171549:20 976:4 171549:8 976:15 171549:31 976:5 171549:1 976:5 171549:1 976:128 171549:31 976:44 171549:1 976:5 171549:1 976:4 171549:18 976:51 171549:5 976:1 171549:10 976:10 171549:1 976:135 171549:7 976:1 171549:23 976:24 171549:13 976:1 17…
C	XT2k141_132727	Bacteroidales (taxid 171549)	1190	0:369 171549:5 0:143 976:5 0:58 171549:13 976:5 171549:11 0:269 171549:5 0:1 171549:7 0:52 976:15 0:198
C	S2k141_224935	Bacteroidales (taxid 171549)	2894	171549:325 976:2 171549:66 0:5 171549:1 0:23 171549:363 0:8 9606:2 0:39 171549:15 976:445 0:3 976:5 0:41 171549:5 0:1 171549:7 0:52 976:140 0:4 976:3 0:21 976:490 0:794
C	S31k141_594704	Bacteroidales (taxid 171549)	1107	0:20 9606:5 0:72 171549:22 976:51 0:1 171549:5 0:5 171549:6 0:27 2:390 976:5 2:5 171549:7 976:7 171549:3 2:49 0:36 2:78 976:6 2:3 976:6 2:6 976:10 2:222 976:3 0:23
C	S5k141_300230	Bacteroidales (taxid 171549)	4700	976:91 0:36 976:114 171549:19 976:3 171549:3 976:40 171549:29 976:31 171549:1 976:1 171549:1 976:4 171549:12 976:5 171549:7 976:73 171549:3 976:5 171549:11 976:4 171549:40 976:132 171549:12 976:1 171549:5 976:1 171549:1 976:3 171549:5 976:88 171549:7 976:5 171549:5 976:1 171549:16 976:10 171549:46 976:9 171549:27 976:61 171549:11 976:1 171549:17 976:89 171549:10 976:2 171549:23 976:35 171549:2 97…
C	S7k141_126624	Bacteroidales (taxid 171549)	4589	171549:14 976:1 171549:105 976:5 171549:18 976:1 171549:7 976:5 171549:2 976:4 171549:5 976:1 171549:47 976:20 171549:4 976:3 171549:5 976:3 171549:36 976:11 171549:23 976:3 171549:85 976:2 171549:5 976:4 171549:19 976:5 171549:12 976:1 171549:5 976:3 171549:12 976:5 171549:85 976:5 171549:4 976:5 171549:1 976:9 171549:7 976:11 171549:1 976:5 171549:5 976:3 171549:179 976:114 171549:3 976:13 1715…
C	GY2k141_332664	Bacteroides coprosuis DSM 18011 (taxid 679937)	1214	1034807:7 0:1 1034807:5 0:27 1034807:1 0:11 2:54 0:7 1355330:5 0:37 679937:104 0:59 2:7 679937:5 2:4 679937:4 2:5 679937:2 2:22 679937:273 0:18 679937:1 0:8 679937:58 0:35 679937:217 0:40 679937:9 0:5 679937:9 0:41 679937:5 0:5 679937:9 0:80
C	KDk141_249183	Bacteroides coprosuis DSM 18011 (taxid 679937)	3234	2:111 1236:2 469:156 0:44 469:254 2:2 469:452 2:496 976:43 2:49 976:26 2:1 976:7 2:18 976:60 2:120 976:252 2:107 976:122 49546:5 76832:1 49546:4 0:106 679937:167 976:1 679937:10 976:8 679937:311 976:5 679937:3 976:257
C	XT11k141_8050	Bacteroides coprosuis DSM 18011 (taxid 679937)	5680	679937:3 2:5 679937:2 2:22 679937:79 0:52 679937:29 0:5 679937:1 0:48 679937:3 0:176 679937:61 0:9 679937:7 0:1 679937:5 0:3 679937:131 0:40 679937:143 0:843 1458492:3 0:1209 1458492:3 0:1494 1036672:5 0:1264
C	XT11k141_87820	Bacteroides coprosuis DSM 18011 (taxid 679937)	13624	2:67 0:5 2:5 0:55 679937:40 0:13 679937:5 0:5 679937:7 0:13 679937:2 0:9 679937:3 0:5 679937:5 0:35 679937:37 0:6 679937:3 0:14 679937:4 0:6 679937:7 0:9 679937:31 0:22 679937:3 0:2 679937:46 0:12 679937:1 0:10 679937:4 0:114 679937:9 0:339 2033435:1 0:488 2681766:2 0:1217 63186:5 0:93 2173169:1 0:928 49546:1 0:285 688270:4 0:2 688270:9 0:6 1347342:5 0:519 2:5 0:762 49546:5 0:45 196858:5 0:1 2570…
C	XT2k141_385051	Bacteroides coprosuis DSM 18011 (taxid 679937)	3493	0:422 679937:9 0:5 679937:5 0:41 679937:9 0:5 679937:9 0:40 679937:217 0:35 679937:358 2:22 679937:2 2:5 679937:4 2:4 679937:5 2:7 679937:9 817:21 0:122 679937:104 0:33 1041826:2 0:6 976:3 679937:98 0:319 2049305:5 0:1533
C	XT4k141_136657	Bacteroides coprosuis DSM 18011 (taxid 679937)	13915	0:210 1562970:5 0:90 1562970:7 171549:9 2:27 1:5 2:6 171549:5 2:2 0:18 679937:40 0:40 679937:205 171549:3 679937:820 0:9 679937:2 0:8 679937:1 0:13 679937:132 0:27 679937:7 0:5 679937:1 0:46 679937:1 0:10 679937:2 0:14 679937:78 0:12 679937:2 0:20 679937:424 171549:5 679937:3156 2:5 679937:620 0:38 679937:308 976:9 679937:64 976:5 679937:34 976:2 679937:19 976:14 679937:188 976:1 679937:13 2:2 67…
C	XT5k141_226286	Bacteroides coprosuis DSM 18011 (taxid 679937)	8703	679937:34 976:1 679937:13 2:2 679937:169 976:5 679937:282 976:1 679937:6 976:5 679937:30 976:5 679937:37 976:32 679937:44 976:5 679937:184 976:1 679937:48 976:5 679937:124 976:5 679937:7 976:13 679937:50 976:13 679937:6 976:2 679937:5 976:2 679937:9 976:4 679937:82 976:1 679937:13 976:27 679937:46 976:5 679937:76 976:5 679937:18 976:3 679937:12 976:7 679937:5 976:5 679937:28 976:5 679937:3 976:5 …
C	XT8k141_50347	Bacteroides coprosuis DSM 18011 (taxid 679937)	3352	679937:11 0:3 679937:5 0:7 679937:9 0:3 679937:466 0:38 679937:308 976:9 679937:64 976:5 679937:34 976:2 679937:19 976:14 679937:188 976:1 679937:13 2:2 679937:169 976:5 679937:282 976:1 679937:6 976:5 679937:30 976:5 679937:37 976:32 679937:44 976:5 679937:184 976:1 679937:48 976:5 679937:124 976:5 679937:7 976:13 679937:50 976:13 679937:6 976:2 679937:5 976:2 679937:9 976:4 679937:82 976:1 6799…
C	BJ1k141_167022	Bacteroides coprosuis DSM 18011 (taxid 679937)	2026	0:51 9606:5 0:621 679937:9 0:5 679937:5 0:41 679937:9 0:5 679937:9 0:40 679937:217 0:35 679937:358 2:22 679937:2 2:5 679937:4 2:4 679937:5 2:7 679937:9 817:21 0:122 679937:104 0:33 1041826:2 0:6 976:3 679937:98 0:135
C	BJ1k141_314284	Bacteroides coprosuis DSM 18011 (taxid 679937)	13190	679937:107 0:9 679937:2 0:8 679937:1 0:13 679937:781 171549:5 679937:3156 2:5 679937:620 0:38 679937:308 976:9 679937:64 976:5 679937:34 976:2 679937:19 976:14 679937:188 976:1 679937:13 2:2 679937:169 976:5 679937:282 976:1 679937:6 976:5 679937:30 976:5 679937:37 976:32 679937:44 976:5 679937:184 976:1 679937:48 976:5 679937:124 976:5 679937:7 976:13 679937:50 976:13 679937:6 976:2 679937:5 976…
C	C6k141_978	Bacteroides coprosuis DSM 18011 (taxid 679937)	5963	0:1318 679937:3 0:12 679937:7 0:55 679937:7 0:20 679937:2 0:250 679937:2 0:32 679937:2 0:52 679937:5 0:105 679937:5 0:3 679937:5 0:25 679937:2 0:357 679937:5 0:112 679937:1 0:8 679937:2 0:1 679937:9 0:104 679937:15 0:9 679937:1 0:77 679937:5 0:5 679937:22 0:54 679937:12 0:42 679937:3 0:15 679937:7 0:57 679937:13 0:1069 247:118 0:3 247:1 0:46 247:5 0:64 247:28 0:29 247:1 0:73 679937:24 976:13 6799…
C	S1k141_567550	Bacteroides coprosuis DSM 18011 (taxid 679937)	2129	0:23 679937:2 0:20 679937:1 0:7 679937:3 0:9 679937:5 0:4 679937:123 0:35 679937:217 0:104 679937:5 0:5 679937:9 0:621 9606:5 0:897
C	S2k141_189248	Bacteroides coprosuis DSM 18011 (taxid 679937)	810	679937:211 0:35 679937:217 0:40 679937:143 0:130
C	SYk141_368193	Bacteroides coprosuis DSM 18011 (taxid 679937)	3213	0:1979 2:5 976:5 0:27 976:3 2:331 0:36 2:434 679937:2 2:5 679937:4 2:4 679937:5 2:7 679937:9 817:21 0:122 679937:104 0:65 866536:3 0:8
C	SYk141_452062	Bacteroides coprosuis DSM 18011 (taxid 679937)	893	976:134 49546:1 34085:5 0:45 679937:5 0:21 679937:88 0:73 679937:5 0:6 679937:2 0:1 679937:50 0:2 679937:3 0:22 679937:36 0:11 679937:5 0:5 679937:5 0:13 679937:4 0:140 679937:49 0:12 679937:4 0:9 679937:3 0:48 679937:1 0:5 679937:16 0:2 679937:1 0:27
C	J3k141_654603	Bacteroides fragilis (taxid 817)	12849	0:957 818:5 0:734 820:1 0:9 171549:1 0:257 820:2 0:4335 29471:5 0:2859 171549:8 820:5 0:6 820:1 0:51 171549:3 0:1 171549:64 0:4 171549:5 0:5 171549:5 0:16 171549:5 0:1 171549:4 0:2 171549:5 0:5 171549:91 0:51 171549:26 0:5 171549:5 0:31 171549:2 0:7 171549:61 0:6 171549:5 0:7 171549:9 0:7 171549:57 0:41 171549:1 0:9 171549:1 0:3 171549:3 0:3 171549:8 0:5 817:1 0:15 817:4 0:5 817:4 171549:58 0:30 …
C	KDk141_231323	Bacteroides fragilis (taxid 817)	867	817:276 816:1 817:207 0:5 817:5 0:10 47678:3 817:9 0:3 817:156 0:27 976:68 0:54 976:5 0:4
C	PGL1k141_426787	Bacteroides fragilis (taxid 817)	2145	0:20 976:35 0:6 976:1 0:22 976:18 2:5 976:24 0:34 976:210 0:5 976:4 0:36 2:53 28251:13 0:36 28251:26 0:20 2:5 0:30 28251:9 2:13 0:32 2:3 0:11 2:9 0:12 2:1 0:5 2:5 0:5 2:1 0:5 2:48 0:41 2:5 0:3 2:59 0:36 2:28 0:31 976:1 0:13 976:5 2:1 0:14 2:27 0:39 2:30 0:1 2:1 0:5 2:3 0:19 2:7 49546:19 0:99 976:3 0:1 976:5 0:3 976:11 2:5 0:22 2:1 976:6 2:5 0:40 976:5 0:3 1562970:5 0:35 2:5 976:73 0:15 976:5 0:26…
C	PGL2k141_103009	Bacteroides fragilis (taxid 817)	4418	171549:7 0:27 2093856:2 0:6 171549:11 2093856:4 171549:33 817:3 171549:1 817:5 171549:1 817:3 171549:7 817:8 171549:4 817:12 171549:5 817:5 0:83 171549:5 0:31 171549:7 817:5 0:3 171549:7 0:3 817:5 0:11 2093856:5 171549:21 2093856:26 171549:8 2093856:1 171549:6 2093856:5 171549:1 2093856:5 171549:3 2093856:5 0:3 2093856:5 817:5 0:7 817:3 171549:5 817:4 171549:5 817:7 171549:2 0:19 171549:4 0:4 171…
C	XT1k141_17646	Bacteroides fragilis (taxid 817)	9863	0:444 823:2 0:9 817:11 171549:4 817:17 0:7 817:1 0:19 817:1 171549:80 0:2 47678:5 171549:5 47678:1 171549:1 47678:3 0:19 816:5 0:31 817:14 171549:86 817:33 171549:9 817:22 171549:1 817:20 171549:5 817:9 171549:5 817:1 171549:5 817:11 171549:4 817:5 171549:7 817:73 171549:4 817:5 171549:11 817:6 171549:3 817:15 171549:85 817:6 171549:5 817:13 171549:3 817:5 171549:446 976:5 171549:1864 0:21 823:2 …
C	XT3k141_412810	Bacteroides fragilis (taxid 817)	1583	0:143 171551:3 0:31 1562970:5 2:5 976:5 0:27 976:3 2:240 976:12 2:1 976:5 2:6 976:7 2:17 976:5 2:7 976:9 2:7 976:6 2:9 0:36 2:469 817:25 171549:7 976:12 171549:106 976:103 0:6 976:7 0:18 976:3 2:13 976:40 0:11 976:1 0:7 976:5 0:9 976:12 34085:2 2:5 1562970:5 0:5 1562970:2 0:87
C	XT4k141_324654	Bacteroides fragilis (taxid 817)	2093	2:198 0:36 2:49 976:17 2:5 976:5 2:216 0:1 2:3 0:1 2:7 0:20 2:145 817:25 171549:7 976:12 171549:106 976:116 171549:26 2:116 976:16 2:9 976:3 2:16 976:70 0:59 976:11 171549:35 976:136 171549:19 976:3 171549:7 976:25 171549:136 976:9 171549:11 976:6 171549:2 976:10 171549:13 976:1 171549:1 976:5 171549:110 976:11 171549:1 976:5 171549:19 976:2 171549:7 976:18 171549:9 976:1 171549:16 976:1 171549:4…
C	XT4k141_335552	Bacteroides fragilis (taxid 817)	10476	171549:3 2093856:7 171549:5 2093856:6 171549:8 0:5 171549:1 0:5 171549:4 0:17 171549:11 0:9 171549:5 0:17 171549:2 817:10 0:27 171549:23 0:50 817:19 171549:48 817:7 0:9 2093856:1 0:14 2093856:5 171549:6 2093856:1 171549:5 2093856:3 171549:19 0:5 816:5 0:1 817:5 0:16 171549:16 0:5 171549:3 0:5 816:5 0:5 817:17 171549:5 2093856:9 171549:1 2093856:1 171549:5 2093856:12 0:5 171549:9 817:15 171549:28 …
C	XT8k141_24803	Bacteroides fragilis (taxid 817)	4457	0:22 816:5 0:9 816:5 0:12 171549:5 0:2 816:16 0:11 816:5 0:13 816:88 821:26 816:12 0:33 816:2 0:14 821:1 0:19 821:5 816:16 171549:5 816:1 171549:5 816:38 667015:7 816:3 667015:19 816:23 0:17 816:5 0:10 816:59 171549:171 816:1 171549:3 816:1 171549:1 816:17 171549:51 838:11 0:4 171549:4 838:9 0:2 171549:1047 0:21 171549:5 0:7 171549:19 976:1259 171549:15 0:39 9606:2 0:8 171549:57 28131:5 0:22 817:…
C	C3k141_430859	Bacteroides fragilis (taxid 817)	11908	976:29 0:36 976:43 0:29 171549:37 976:5 171549:9 976:1 171549:3 976:1 171549:30 976:1 171549:52 976:5 171549:48 2:5 171549:255 976:7 171549:436 2:71 0:41 171549:5 2:5 171549:5 2:1 171549:14 2:88 817:3 0:2 817:5 0:24 976:1 171549:2 976:7 171549:143 976:1 171549:23 976:3 171549:5 0:8 976:5 0:16 171549:33 817:2 171549:5 976:5 0:7 976:19 171549:17 817:11 171549:9 817:1 171549:1 817:7 171549:20 976:5 …
C	C5k141_197286	Bacteroides fragilis (taxid 817)	719	976:1 0:31 2:28 0:36 2:434 817:18 0:10 976:16 817:1 0:110
C	DQY3k141_8560	Bacteroides fragilis (taxid 817)	1414	0:37 2:14 0:28 817:17 2:4 817:9 2:4 817:5 2:304 0:86 2:488 131567:1 0:17 2:1 0:1 2:5 0:7 2:7 0:19 2:3 0:5 2:130 0:38 2:150
C	GC1k141_630961	Bacteroides fragilis (taxid 817)	3533	976:184 0:36 976:225 2:1 976:149 76832:7 0:67 76832:4 976:112 0:35 976:111 0:73 976:632 76832:4 0:27 76832:2 976:242 2:3 976:35 2:240 976:12 2:1 976:5 2:6 976:7 2:17 976:5 2:7 976:9 2:7 976:6 2:9 0:36 2:469 817:25 171549:7 976:12 171549:106 976:137 2:13 976:52 2:40 34085:1 200644:5 0:316
C	PGS4k141_373979	Bacteroides fragilis (taxid 817)	15923	0:275 171549:18 131567:1 171549:344 976:2 171549:458 0:8 9606:2 0:39 976:940 171549:36 976:298 171549:1386 817:49 171549:5 817:48 171549:22 817:43 171549:5 817:9 171549:2 817:48 171549:2 817:3 171549:110 817:1 171549:4 817:4 171549:5 817:47 171549:22 817:33 171549:53 817:19 171549:2 817:7 171549:5 817:4 171549:5 817:28 171549:4 817:4 171549:2 817:1 171549:9 817:34 171549:21 817:25 171549:10 817:5…
C	S31k141_204027	Bacteroides fragilis (taxid 817)	7015	171549:155 817:1 171549:1 817:107 171549:10 817:38 171549:10 817:6 171549:9 817:7 171549:5 817:12 171549:5 817:5 171549:9 817:2 171549:22 817:9 171549:5 817:20 171549:8 817:5 171549:3 817:19 171549:58 817:33 171549:6 817:1 171549:2 817:45 171549:1 817:1 171549:3 817:10 171549:86 0:9 171549:5 0:1 171549:7 0:7 171549:18 817:2 171549:11 817:2 0:31 171549:78 0:10 171549:5 0:20 2093856:26 171549:5 209…
C	PGL2k141_186294	Bacteroides ovatus (taxid 28116)	15311	28116:64 0:5 28116:1 0:8 818:5 28116:7 0:7 28116:54 0:5 28116:5 371601:5 0:2 28116:7 0:9 28116:9 0:13 28116:5 0:1 28116:11 0:3 816:15 28116:26 0:1 28116:7 0:2 1796613:5 0:4 28116:1 0:13 28116:9 0:23 28116:5 0:10 28116:12 816:4 28116:22 816:5 0:6 28116:3 0:17 1796613:3 0:7 816:4 0:12 1796613:8 816:1 1796613:7 816:5 1796613:5 816:5 1796613:1 816:15 0:13 1796613:3 816:4 0:6 816:9 28116:16 816:1 2811…
C	PGL1k141_67531	Bacteroides salanitronis DSM 18170 (taxid 667015)	11140	0:93 435591:2 171549:18 131567:1 171549:344 976:2 171549:458 0:49 171549:15 976:925 171549:36 976:298 171549:283 0:14 171549:9 0:5 171549:345 0:4 171549:5 0:1 171549:2 0:4 171549:1 0:7 171549:1 0:5 171549:257 0:33 171549:7 0:7 171549:5 0:15 171549:9 667015:3 0:6 171549:3 821:10 171549:7 0:30 171549:5 667015:9 171549:1 667015:6 171549:6 0:5 171549:4 0:15 171549:3 0:5 171549:29 0:21 171549:1 0:1 17…
C	XT71k141_420052	Bacteroides salanitronis DSM 18170 (taxid 667015)	5870	976:121 171549:6 976:3 171549:5 976:1 171549:1 976:2 171549:7 976:2 171549:5 976:107 0:36 976:114 171549:19 976:3 171549:3 976:34 171549:19 976:5 171549:9 976:2 171549:5 976:4 171549:34 976:5 171549:14 976:5 171549:13 976:250 171549:12 976:1 171549:5 976:1 171549:1 976:3 171549:5 976:88 171549:7 976:5 171549:5 976:1 171549:16 976:10 171549:46 976:9 171549:27 976:61 171549:11 976:1 171549:17 976:8…
C	PGS4k141_400177	Bacteroides salanitronis DSM 18170 (taxid 667015)	3015	0:17 976:5 0:34 976:5 0:16 976:20 0:5 171549:1 0:68 976:18 0:1 976:5 0:15 976:3 0:11 976:5 0:22 976:5 0:3 976:17 0:9 976:5 0:16 976:31 0:31 976:6 0:24 976:2 0:10 976:9 0:18 171549:5 0:187 976:2 0:66 976:1 0:1 976:4 0:2 976:11 0:5 976:26 171549:5 0:26 976:1 0:44 976:7 0:133 667015:8 0:8 667015:5 816:2 0:798 2133944:2 171549:4 0:325 633807:1 0:865
C	XT9k141_11984	Bacteroides xylanisolvens (taxid 371601)	14705	371601:305 0:33 371601:295 0:12 371601:2 0:16 371601:420 0:39 371601:277 0:8 371601:1 0:19 371601:110 0:7 371601:3 0:5 371601:5 0:963 226186:3 816:5 0:1247 817:5 171549:718 0:59 435591:7 171549:199 2:1 171549:945 838:1 171549:3 838:5 171549:5 838:15 171549:2608 838:15 171549:3 838:14 171549:200 838:21 171549:1878 838:23 171549:24 838:15 171549:4 838:16 171549:1 838:6 171549:28 838:1 171549:3 838:…
C	XT2k141_406246	Bacteroidetes (taxid 976)	2227	976:116 0:3 999430:6 0:55 976:3 2:331 0:36 2:506 0:1137
C	DQY3k141_667036	Bacteroidetes (taxid 976)	994	2:435 0:36 2:9 976:6 2:7 976:9 2:7 976:5 2:17 976:7 2:6 976:5 2:1 976:12 2:240 976:35 2:5 0:118
C	XT7k141_204334	Blautia sp. N6H1-15 (taxid 1912897)	8099	0:145 186803:5 0:185 2587161:2 0:44 2570561:5 49546:2 2320868:5 0:587 1783272:1 0:117 720554:5 0:440 572511:2 0:35 1898203:1 0:79 572511:7 0:32 1912897:5 0:13 572511:1 0:219 1042156:5 0:180 1042156:5 0:309 553973:1 0:8 553973:7 0:16 59843:5 1980674:2 0:18 553973:1 0:3 1042156:5 0:246 186802:5 0:2205 1301:3 2:1141 0:8 2:5 0:7 2:3 0:7 2:928 1:5 2:248 0:37 2:609 0:41 2:14 1239:9 717960:14 0:28
C	J3k141_655182	Blautia sp. SC05B48 (taxid 2479767)	2322	2:376 0:38 2:195 131567:1 2:488 0:86 2:171 1783272:3 2:6 1783272:35 2:5 1783272:32 2:15 1783272:5 2:3 1783272:23 2:22 1783272:6 2:1 1783272:28 2:1 1783272:3 2:140 1783272:38 1604:4 0:27 1239:5 0:6 1239:5 0:1 2:4 0:25 2479767:5 0:5 2479767:3 1239:5 2479767:9 2:5 2479767:3 1239:9 0:16 2479767:2 0:5 2479767:5 0:11 2:2 0:36 2:5 0:5 2:11 0:5 2479767:18 0:18 2479767:4 0:46 2479767:2 0:6 2479767:2 0:5 2…
C	C4k141_552895	Blautia sp. SC05B48 (taxid 2479767)	3250	2:88 1239:15 2:3 1239:13 2:20 1239:54 2:5 0:41 1239:5 0:1 1239:1 0:5 1239:1 0:1 1239:5 0:7 2:1 0:25 9606:2 0:22 2:13 1239:19 2:1 1239:3 2:2 1239:5 2:5 0:11 1239:5 2:5 0:14 2479767:3 1239:5 0:17 1239:5 0:3 1239:17 0:17 1239:1 0:5 1239:2 0:6 1239:18 2:33 0:13 2:3 0:7 1239:139 0:5 1239:4 0:4 1239:5 0:5 1239:447 0:38 1239:50 0:32 1239:300 0:44 1239:535 0:31 1239:70 2:1 1239:5 0:5 1239:3 0:22 1239:6 0…
C	XT5k141_190019	Brachybacterium sp. VR2415 (taxid 2017485)	4788	2017485:72 0:9 2017485:2 0:18 2017485:24 0:385 629680:5 0:45 593907:5 0:7 593907:5 0:131 1170318:5 0:819 1813:5 0:755 2017485:2 85006:7 0:9 85006:1 0:6 85006:2 0:11 85006:9 0:18 85006:3 1883:5 0:2 85006:1 0:5 1760:4 85006:87 1760:5 85006:10 1760:5 85006:91 0:5 85006:11 0:10 85006:2 0:3 85006:106 1760:5 85006:42 0:31 85006:10 0:18 85006:2 0:9 1760:5 85006:20 1760:1 85006:8 1760:1 85006:1 1760:9 85…
C	GC1k141_653921	Brachybacterium sp. VR2415 (taxid 2017485)	13933	0:61 85698:5 0:9 2017485:9 446465:3 0:12 1760:2 0:373 556288:1 0:2 556288:2 1760:2 0:263 556288:3 0:7 556288:5 0:130 1658665:5 0:186 2017484:2 2017485:5 43668:2 2623841:7 0:34 43668:8 0:16 1282737:7 43668:3 0:7 43668:5 1760:6 43668:5 446465:5 0:93 43668:2 1268:5 0:8 1760:5 0:9 2:5 0:3 43668:10 0:24 201174:3 0:5 43668:2 0:31 85020:6 1760:5 85020:3 1760:5 43668:12 0:70 1903186:2 1783272:5 0:20 8500…
C	XT3k141_437567	Brevibacillus laterosporus (taxid 1465)	1864	0:7 2026:5 0:279 29341:2 0:1 29341:13 1239:1 0:705 1465:4 0:6 1465:5 1352:5 0:8 1465:5 0:234 1239:21 0:6 1464:2 0:46 1465:5 0:120 1619311:2 0:124 1224:4 0:107 1352:1 0:1 1352:5 0:2 1352:5 1465:5 0:10 1465:5 0:1 1465:5 0:15 1465:2 0:56
C	C5k141_56631	Brochothrix thermosphacta (taxid 2756)	38914	2756:236 0:1 2756:5 0:25 2756:16 0:5 2756:28 0:9 2756:3 0:2 2756:8 0:7 2756:113 0:13 2756:5 0:7 2756:91 0:17 2756:5 0:1 2756:1 0:5 2756:196 0:68 2756:44 0:5 2756:5 0:79 2756:9 0:48 2756:2 0:3 2756:152 0:20 2756:95 0:39 2756:364 0:23 2756:3 0:3 2756:117 0:41 2756:528 0:101 2756:156 0:40 2756:15 0:10 2756:2 0:10 2756:1 0:8 2756:17 0:18 2756:1 0:7 2756:133 1385:1 2756:1 1385:5 2756:20 91061:6 2756:4…
C	DQY3k141_62739	Burkholderia multivorans (taxid 87883)	8929	0:224 1883:5 1760:10 0:5 2593676:5 2498704:1 0:44 2072590:2 0:82 1896961:2 0:53 273677:2 0:11 904291:2 0:20 1047172:4 0:8 1047172:5 0:11 1760:4 0:5 2:7 0:170 1760:5 1883:1 0:5 201174:2 0:1 68270:3 0:112 1938334:1 0:2 82380:5 0:27 589382:4 0:92 85006:2 0:209 1823:5 0:35 234612:4 0:89 326424:2 0:209 1760:5 0:43 2072505:5 0:164 1760:5 443156:5 521096:6 0:160 1760:2 0:592 2585118:2 0:144 1796921:15 0…
C	XT11k141_13332	Burkholderiales (taxid 80840)	2680	28384:4 1:1 28384:7 1:94 1224:3 1:5 80840:22 1224:19 2:10 1224:59 2:31 1224:17 2:2 1224:2 2:7 1224:1 2:43 1224:14 2:5 1224:1 2:3 1224:7 2:60 1224:22 2:220 1224:7 2:5 1224:20 2:5 1224:4 2:2 1224:7 2:51 1224:4 2:3 1224:5 2:1 1224:15 2:702 1224:36 2:28 1224:9 2:4 1224:19 2:72 1224:24 2:95 1:5 2:1 1:1 2:5 1:13 2:196 1:5 2:11 1:8 2:76 1:9 2:43 1:2 2:80 1:25 2:9 1:1 2:9 1:1 2:7 1:19 2:237 1:106
C	J3k141_878928	Butyricimonas faecalis (taxid 2093856)	6621	171549:65 2093856:7 171549:1 2093856:48 171549:2 2093856:9 171549:5 2093856:40 171549:25 2093856:48 171549:5 2093856:44 171549:5 2093856:1 171549:45 0:7 816:19 0:67 171549:26 823:7 0:3 171549:1 0:19 171549:4 0:66 171549:25 0:24 171549:32 0:62 171549:4 47678:5 0:14 1313172:5 762982:1 0:78 171549:2 0:38 762982:13 0:70 1796613:2 0:140 171549:15 667015:1 816:5 0:8 816:3 47678:1 0:16 762982:4 0:46 171…
C	PGL1k141_120223	Campylobacter (taxid 194)	4216	0:722 2109688:1 0:397 630515:5 0:41 33035:5 0:144 44249:3 2660554:3 0:48 572511:5 0:336 2094242:1 0:11 1760:3 0:88 1883:6 0:9 1028800:3 356:1 2:5 0:1 2:6 356:5 2:3 356:3 348824:5 0:380 194:65 0:13 194:3 0:389 749414:2 0:405 194:1 0:47 194:5 0:8 194:2 0:7 194:33 0:5 194:1 0:10 194:4 0:7 194:1 0:1 194:5 0:5 194:5 0:19 194:113 0:12 194:3 0:11 194:1 0:37 194:23 0:12 194:1 0:5 194:3 0:11 194:70 0:33 1…
C	PGL1k141_350608	Campylobacter (taxid 194)	5500	0:4399 1224:36 194:8 1224:1 194:1 1224:4 194:12 1224:29 194:7 1224:7 194:5 1224:5 194:3 1224:3 194:2 1224:18 0:37 1224:56 194:42 1224:3 194:3 1224:67 194:5 1224:3 194:13 1224:5 194:20 1224:1 194:114 1224:42 194:15 1224:53 382245:9 0:438
C	PGL2k141_45452	Campylobacter (taxid 194)	1421	0:573 1224:26 194:8 1224:1 194:1 1224:4 194:12 1224:29 194:7 1224:7 194:5 1224:5 194:3 1224:3 194:2 1224:18 0:37 1224:56 194:42 1224:3 194:3 1224:67 194:5 1224:3 194:13 1224:5 194:20 1224:1 194:114 1224:42 194:15 1224:53 382245:9 0:195
C	XT71k141_89553	Campylobacter (taxid 194)	1551	1496:25 186802:5 1496:40 0:17 1496:1 0:10 1496:6 0:11 1496:1 0:46 1496:6 0:94 1496:17 0:19 2:1 0:2 2:6 1496:42 0:15 1224:36 194:8 1224:1 194:1 1224:4 194:12 1224:29 382245:7 1224:7 382245:5 1224:5 382245:3 1224:3 382245:2 1224:18 0:37 1224:56 382245:6 0:10 382245:3 0:9 194:5 0:12 194:3 1224:5 0:65 194:2 0:3 194:5 0:81 194:4 0:6 194:1 0:14 194:2 0:58 1224:6 0:426 287:5 1224:47 0:33 1224:1 0:1 1224…
C	C10k141_78137	Campylobacter (taxid 194)	4357	194:19 0:29 194:13 0:222 1938607:5 0:216 33035:5 0:144 44249:3 2660554:3 0:48 572511:5 0:336 2094242:1 0:11 1760:3 0:88 1883:6 0:9 1028800:3 356:1 2:5 0:1 2:6 356:5 2:3 356:3 348824:5 0:346 194:1 0:21 194:122 0:768 194:1 0:47 194:5 0:8 194:2 0:7 194:33 0:5 194:1 0:10 194:4 0:7 194:338 0:33 194:116 0:15 194:9 0:7 194:152 0:7 194:2 0:18 194:1 0:6 194:249 0:7 194:5 0:21 194:26 0:38 1239:5 0:6 186802…
C	S1k141_586811	Campylobacter (taxid 194)	3622	194:43 0:796 194:1 0:47 194:5 0:8 194:2 0:7 194:33 0:5 194:1 0:10 194:4 0:7 194:1 0:1 194:5 0:5 194:5 0:19 194:113 0:12 194:3 0:11 194:1 0:37 194:23 0:12 194:1 0:5 194:3 0:11 194:70 0:33 194:85 0:1 194:14 0:12 194:4 0:15 194:9 0:7 194:152 0:7 194:2 0:18 194:1 0:6 194:48 0:9 194:5 0:8 194:28 0:51 194:46 0:2 194:7 0:23 194:22 0:7 194:5 0:21 194:26 0:32 186802:5 0:1 1239:5 2109688:1 186802:15 292800…
C	HB3k141_159231	Campylobacter coli (taxid 195)	2877	1496:16 0:1 1496:49 186802:2 1496:39 0:6 1496:5 0:2 1496:5 0:257 1:300 91061:27 1279:26 0:21 1279:51 1:41 2:3 1:5 2:15 1:5 2:5 0:39 1:1229 91061:29 1352:14 0:32 1352:10 0:63 195:71 0:37 195:271 2:1 195:1 2:165
C	PGL1k141_292764	Campylobacter coli (taxid 195)	10410	0:107 384:3 0:63 1643824:5 0:92 35814:1 0:635 1643824:9 0:1 853:1 0:300 192:2 0:23 1871022:5 0:3 131567:5 0:4 713030:5 0:2354 1643824:5 0:25 1643824:8 0:64 1643824:13 0:5 84998:4 0:3 84998:3 0:1 84998:3 0:30 1643824:14 0:47 1643824:1 0:1 1643824:40 0:88 1643824:56 0:2 1643824:1 0:85 1643824:2 0:5 1643824:15 0:17 1643824:2 0:60 1643824:1 0:42 1643824:6 0:4 1643824:20 0:5 1643824:1 0:2683 1643824:5…
C	BJ1k141_515356	Campylobacter coli (taxid 195)	4400	2:4 1224:7 2:502 0:29 84998:5 0:47 1643824:5 0:5 1643824:7 0:335 1643824:3 0:14 78344:5 0:34 1384484:2 0:117 84998:5 0:1 1384484:5 0:44 1643824:3 0:1 1643824:5 0:18 1384484:2 84998:5 0:1 1384484:9 0:24 1643824:2 2003188:1 84998:5 1384484:7 84998:2 1643824:1 0:18 1643824:5 0:42 303:5 0:13 1643824:2 0:32 84998:3 0:6 1643824:5 301301:3 1286171:1 0:90 1643824:5 0:34 75293:5 0:116 1384484:2 84998:5 0:…
C	C9k141_147710	Campylobacter coli (taxid 195)	1220	1496:66 186802:5 1496:40 0:17 1496:1 0:10 1496:6 0:11 1496:1 0:46 1496:6 0:94 1496:17 0:19 2:1 0:2 2:6 1496:42 0:15 1224:36 194:8 1224:1 194:1 1224:4 194:12 1224:29 194:7 1224:7 194:5 1224:5 194:3 1224:3 194:2 1224:18 0:37 1224:56 194:42 1224:3 194:3 1224:67 194:5 1224:3 194:13 1224:5 194:20 1224:1 194:114 1224:42 194:15 1224:53 194:14 0:15 195:12 2:31 195:6 2:5 195:21 2:5 195:24 0:18 195:5 0:5
C	S5k141_22488	Campylobacter coli (taxid 195)	3442	2:143 0:25 2:3 0:6 2:36 0:86 2:488 131567:1 2:195 0:38 2:272 0:3 2:5 0:6 2:2 0:11 2:5 0:3 2:672 0:5 2:1 0:7 2:2 0:12 2:3 0:1 2:306 0:21 1871021:5 2:429 195:7 2:1 195:9 2:5 0:11 2:2 0:11 2:5 0:2 2:450 0:25 2:88
C	BJ2k141_112091	Capnocytophaga cynodegmi (taxid 28189)	588	0:444 28189:2 0:108
C	XT71k141_393801	Carnobacterium sp. CP1 (taxid 1564681)	4602	0:1819 2545455:7 0:712 2419841:5 0:721 186822:2 0:233 976:5 0:798 1239:5 0:3 1511:3 0:158 1564681:2 0:5 186826:15 0:75
C	S4k141_87057	Carnobacterium sp. PL17GRE32 (taxid 2592355)	6701	0:115 381764:5 0:504 1520:1 0:5 562:2 2:25 0:14 1485:7 0:3 1485:5 0:3 2:3 1485:1 0:7 1485:5 0:4 2:2 0:324 1520:2 0:225 1216932:3 0:7 1216932:7 0:106 84022:2 0:13 1485:1 0:46 1216932:1 0:99 1520:5 0:36 1754:2 0:146 1520:5 0:136 84022:5 0:22 84022:2 0:7 1485:5 84022:12 0:32 84022:6 0:30 84022:6 0:37 84022:5 0:4 84022:6 0:32 1520:4 0:9 1485:6 1239:5 1216932:5 1485:1 0:23 1485:4 0:43 84022:1 0:5 8402…
C	XT1k141_114322	Cellulosilyticum sp. WCF-2 (taxid 2497860)	4255	0:471 186802:1 0:152 2594789:5 0:48 2497860:2 0:5 2497860:22 0:5 2497860:6 0:100 853:2 0:271 853:5 0:76 536231:3 0:116 186802:3 0:7 186802:1 0:647 186802:6 0:12 186802:1 0:9 186802:7 0:12 1736:1 186802:4 1783272:20 2:5 1783272:18 2:50 1783272:5 2:5 1783272:1 2:1 1783272:5 2:2 1783272:21 2:3 1783272:2 2:7 1783272:18 2:40 1783272:1 2:5 1783272:17 2:5 1783272:1 2:11 1783272:5 2:3 1783272:22 2:5 1783…
C	BJ1k141_470156	Cellvibrio japonicus (taxid 155077)	1309	0:254 155077:18 0:213 1224:14 2:34 1224:26 2:566 1:119 28384:7 1:1 28384:13 1:10
C	HB3k141_273044	Christensenella sp. Marseille-P3954 (taxid 2086585)	1291	2086585:162 2:96 1239:25 2:188 1239:5 2:5 1239:11 2:1 1239:3 2:1 1239:1 2:5 1239:2 2:10 0:70 2:98 1239:6 2:5 1239:5 2:5 1239:7 2:375 1239:11 2086585:32 1783272:12 2086585:6 1239:21 1783272:22 1239:49 1783272:1 1239:17
C	XT4k141_377991	Christensenella sp. Marseille-P3954 (taxid 2086585)	3719	2086585:3 0:159 421767:5 0:528 2086585:196 186802:1 2086585:10 186802:5 2086585:294 2:96 1239:25 2:188 1239:5 2:5 1239:11 2:1 1239:3 2:1 1239:1 2:5 1239:2 2:10 0:70 2:98 1239:6 2:5 1239:5 2:5 1239:7 2:375 1239:11 44008:5 0:877 186803:4 0:564 2086584:1 0:5 2086584:6 186802:7 1239:5 186802:11 1239:2 186802:62
C	XT8k141_46855	Christensenella sp. Marseille-P3954 (taxid 2086585)	3364	0:365 186802:63 2086585:27 186802:8 186801:9 186802:4 186801:32 186802:53 2086585:4 186802:5 2086585:9 186801:134 2086585:24 1239:46 2086585:5 1239:5 2086585:5 1239:1 2086585:3 1239:6 2086585:7 1239:32 2086585:17 1239:22 2086585:2 1239:12 2086585:7 1239:2 2086585:8 1239:8 2086585:6 1239:5 2086585:16 1239:2 2086585:2 1239:20 2086585:13 1239:3 2086585:12 1783272:5 1239:6 2086585:3 1239:1 2086585:3 …
C	GY2k141_142725	Chryseobacterium antarcticum (taxid 266748)	1515	2:84 1236:5 0:28 104268:3 266748:5 0:97 49546:7 0:727 37372:1 0:211 470:3 0:310
C	XT5k141_503846	Citrobacter (taxid 544)	4757	1:33 0:14 1:1 0:16 1:87 0:2 1:5 0:13 544:5 0:174 1236:5 0:4260 1:108
C	XT9k141_27968	Citrobacter (taxid 544)	1771	1:108 1236:3 543:2 0:22 1236:155 543:3 562:3 0:27 562:2 1236:99 562:6 0:29 562:6 1236:774 544:17 1236:1 544:10 1236:359 1:111
C	GY2k141_332869	Citrobacter freundii (taxid 546)	3031	0:1249 136849:1 0:1 136849:5 0:843 2:6 1224:5 2:2 1224:5 0:39 2:5 0:54 1:10 0:7 1:2 0:5 1224:2 0:18 543:5 0:2 2:1 0:16 546:3 0:13 1:20 0:7 1:5 0:20 91347:4 0:50 1224:5 543:11 0:21 543:1 0:1 543:1 0:8 543:3 0:99 1224:5 0:15 546:10 1:3 546:2 1:2 546:7 543:9 1:3 0:41 1224:8 0:41 1224:2 0:1 1224:22 1:7 1224:2 0:5 1:11 0:22 1224:17 2:10 1:13 2:5 1:1 2:1 1:5 2:3 1224:5 1:1 0:5 2:2 0:6 1:5 0:32 1224:5 0…
C	S3k141_632610	Citrobacter freundii (taxid 546)	1585	0:16 1224:5 225992:19 1224:77 573:6 543:4 0:21 543:10 1224:73 1236:5 1224:5 1236:11 1224:7 1236:7 1224:762 1236:8 1224:3 0:10 1224:68 0:27 1:5 0:1 1:1 2:5 0:23 1224:16 0:2 543:6 0:65 2:7 0:34 1224:8 0:14 2:6 546:4 2:9 1:20 546:7 1:2 546:2 1:3 546:24 0:28 546:5 0:2 546:5 0:11 1:1 0:10 1:9 546:3 1:1 546:9 1:7 546:34 1224:5 546:1 1224:9 546:3
C	HB4k141_435985	Citrobacter freundii complex (taxid 1344959)	1032	544:49 543:5 544:68 543:1 544:62 543:4 544:27 543:4 544:17 91347:5 544:54 543:2 544:80 543:1 544:1 543:15 544:1 91347:5 544:20 543:4 544:163 1344959:2 544:19 543:11 544:130 543:2 544:53 1344959:25 544:1 1344959:5 544:97 543:5 544:8 543:1 544:47 91347:4
C	HB4k141_37060	Citrobacter portucalensis (taxid 1639133)	362123	543:10 544:10 543:2 544:14 543:179 544:3 0:16 543:2 0:10 543:39 544:3 0:1 544:5 0:7 544:5 0:11 543:69 0:4 543:5 0:2 543:1 0:14 543:2 544:12 543:5 544:11 543:248 0:10 543:1 0:17 543:72 91347:4 543:18 544:6 543:1 544:13 543:1 544:1 543:11 544:14 543:9 544:1 1639133:1 544:5 543:68 544:28 2:1 543:222 544:6 543:7 544:28 543:20 1236:5 543:14 1224:5 91347:5 543:15 1344959:6 544:2 543:1 1344959:3 544:2 1…
C	HB4k141_39024	Citrobacter portucalensis (taxid 1639133)	91326	544:89 91347:15 544:2 91347:5 0:1 91347:8 1224:5 91347:3 543:7 544:2 0:5 544:16 91347:4 544:48 543:3 544:44 543:3 544:12 91347:1 543:5 91347:1 543:4 544:6 543:6 544:112 543:4 544:118 543:5 544:13 543:5 544:8 543:1 544:2 543:5 544:32 91347:5 544:12 543:3 544:1 2644389:2 544:6 2644389:5 544:2 2644389:5 544:5 2644389:2 544:1 543:1 544:18 133448:2 1344959:7 0:5 1344959:1 0:1 1639133:5 544:2 1224:3 54…
C	HB4k141_44832	Citrobacter portucalensis (taxid 1639133)	303325	544:15 1236:4 544:79 543:2 544:6 543:3 544:95 1639133:5 544:5 1639133:17 544:2 1639133:1 544:2 91347:5 544:44 1344959:6 1639133:9 544:1 1639133:11 544:35 1344959:13 544:4 1344959:15 544:29 543:7 544:2 1344959:6 544:4 1344959:3 544:6 1344959:5 543:1 544:41 543:5 544:1 543:5 544:7 1224:6 544:9 1224:1 544:3 91347:7 544:1 1224:7 544:5 543:5 544:16 543:4 544:12 543:4 544:2 1639133:1 543:5 1639133:1 54…
C	HB4k141_49640	Citrobacter portucalensis (taxid 1639133)	90064	544:504 2:1 544:14 1344959:1 544:5 1344959:5 544:3 1344959:1 544:7 1344959:1 544:64 1224:2 544:55 1639133:3 544:6 1639133:6 0:8 1639133:1 0:25 1639133:12 544:496 1344959:6 544:3 1344959:5 544:8 1344959:6 2:2 544:238 0:5 544:5 0:19 544:152 2644389:11 2:5 2644389:15 544:1 2644389:2 544:37 543:2 544:484 91347:10 544:300 1639133:29 544:8 1344959:20 544:1 1344959:10 544:26 1344959:8 544:4 1344959:1 54…
C	HB4k141_55779	Citrobacter portucalensis (taxid 1639133)	124780	91347:4 1:5 91347:10 1:78 91347:11 544:22 543:19 544:13 1344959:7 544:5 1344959:8 544:56 1236:5 543:1 1344959:8 544:5 1344959:29 544:19 1639133:7 544:6 0:3 1639133:5 544:2 1344959:3 544:7 1344959:3 544:6 1344959:13 544:1 1344959:2 544:111 0:6 543:5 0:23 2644389:25 544:3 2644389:5 544:45 543:3 544:27 543:5 544:42 543:5 544:51 543:6 544:46 1639133:5 1344959:11 1639133:14 544:3 1639133:5 544:1 16391…
C	HB4k141_94625	Citrobacter portucalensis (taxid 1639133)	72813	91347:76 543:36 544:30 543:44 544:6 543:1 544:7 91347:5 544:9 543:9 544:1 543:16 91347:6 544:1 543:81 91347:15 1236:1 91347:10 543:2 2:3 1236:6 544:22 91347:6 544:1 543:40 1236:2 543:33 91347:10 543:1 91347:5 543:1 91347:5 543:1 91347:2 543:15 91347:2 543:7 91347:26 543:14 544:3 543:5 544:2 543:19 1236:7 543:6 1236:9 543:31 2:1 543:19 544:11 543:47 91347:6 544:1 543:5 544:5 543:2 544:9 543:5 544:…
C	HB4k141_135800	Citrobacter portucalensis (taxid 1639133)	241178	544:12 543:5 544:3 543:26 544:67 543:10 544:1 91347:5 544:3 543:1 544:12 543:3 544:5 1344959:3 543:4 544:2 1639133:2 1344959:10 544:4 1344959:1 544:1 1344959:18 544:70 1639133:2 0:5 544:7 0:9 544:9 0:3 544:67 543:6 544:1 543:5 544:7 543:7 91347:5 543:28 544:53 91347:5 544:56 543:5 544:1 543:14 544:34 1236:2 544:62 1639133:4 544:4 1639133:5 544:103 1224:5 544:55 543:4 544:3 543:1 544:27 543:4 544:…
C	HB4k141_137856	Citrobacter portucalensis (taxid 1639133)	85258	544:12 543:5 544:8 1344959:3 544:9 1344959:3 544:11 543:51 1344959:7 543:7 1344959:3 543:26 544:19 543:5 544:5 543:21 1224:7 2:1 543:13 1236:6 543:36 91347:7 543:6 91347:13 543:87 1344959:4 543:5 1639133:3 543:1 1639133:5 543:22 1344959:1 544:5 1344959:23 544:39 0:1 544:5 0:1 544:5 0:9 543:3 0:5 544:5 1344959:5 543:2 1344959:1 543:5 544:13 543:1 544:1 543:5 544:7 543:5 544:2 543:12 0:5 544:5 0:7 …
C	HB4k141_160979	Citrobacter portucalensis (taxid 1639133)	95285	544:56 1236:1 543:7 544:6 543:5 91347:4 1236:5 544:8 543:5 544:4 543:5 544:7 543:7 1344959:5 91347:3 544:4 1344959:2 544:5 1344959:2 544:19 91347:5 544:5 543:8 544:18 133448:11 0:5 1224:9 133448:1 0:5 2697370:3 0:2 1344959:7 2697370:1 1344959:5 544:1 1639133:22 544:3 1639133:33 1236:5 544:6 543:1 544:9 1236:2 544:17 1236:5 544:7 543:2 544:22 1236:38 544:4 543:1 544:8 1236:1 543:3 1236:1 543:23 54…
C	HB4k141_182546	Citrobacter portucalensis (taxid 1639133)	87940	91347:49 543:29 91347:2 543:5 91347:2 543:2 91347:5 543:12 91347:72 543:13 91347:5 543:5 91347:5 543:45 91347:8 543:7 91347:3 543:5 91347:1 543:1 1236:4 91347:2 1224:1 1236:9 543:8 544:2 543:5 544:5 91347:14 544:1 91347:12 544:7 543:5 544:3 543:1 544:10 1344959:3 543:5 1344959:1 544:5 1344959:1 544:11 543:7 544:4 543:5 544:6 91347:5 544:9 1236:9 91347:10 1236:2 91347:8 2:1 91347:11 1236:1 91347:5…
C	HB4k141_203290	Citrobacter portucalensis (taxid 1639133)	132581	544:111 1703250:5 544:6 1703250:38 544:4 1703250:1 544:57 0:24 2077147:5 0:1 1344959:5 544:1 1344959:1 544:63 1344959:1 544:5 0:10 1344959:5 0:9 544:3 0:15 543:1 0:15 544:40 2077149:1 1344959:2 544:5 2077149:27 544:9 2077149:41 543:11 2077149:39 1344959:5 2077149:8 1344959:6 2077149:6 1344959:1 2077149:46 1344959:49 2077149:5 1344959:3 543:6 2077149:5 543:1 2077149:34 1344959:10 2077149:7 1344959…
C	HB4k141_215535	Citrobacter portucalensis (taxid 1639133)	30012	543:1 91347:5 543:3 91347:38 1236:2 91347:1 1236:10 543:62 544:3 543:5 544:1 543:7 544:22 543:5 544:1 543:5 544:1 543:5 544:5 543:3 544:94 91347:5 544:4 91347:4 543:18 544:7 543:7 544:5 543:5 544:1 543:5 544:11 91347:5 544:4 543:1 544:3 1236:5 544:7 1236:3 91347:5 544:1 543:3 544:5 543:54 91347:40 544:45 543:2 544:9 543:14 1236:4 0:21 91347:2 0:11 575:1 543:28 1344959:1 544:6 1344959:5 544:1 1344…
C	HB4k141_223387	Citrobacter portucalensis (taxid 1639133)	171708	1344959:5 543:51 544:11 1344959:3 544:9 1344959:3 544:8 543:5 544:12 1639133:5 544:1 0:11 544:1 0:7 544:9 1344959:11 543:6 544:5 1344959:5 544:29 1639133:5 544:1 1639133:2 543:2 1639133:15 544:5 1639133:3 544:38 543:5 0:15 91347:1 0:12 544:6 543:5 544:6 0:1 544:3 0:3 544:1 0:15 2562449:4 544:34 543:3 544:2 543:10 91347:3 2487150:5 91347:1 546:5 91347:5 0:13 1703250:5 543:3 2153354:5 0:8 548:5 0:2…
C	HB4k141_277741	Citrobacter portucalensis (taxid 1639133)	47450	91347:4 543:6 1236:7 543:27 91347:90 1236:5 91347:5 543:1 91347:5 1236:1 543:5 1236:10 91347:5 1236:5 91347:2 1236:12 543:10 1236:2 91347:3 1236:5 91347:80 543:24 91347:28 1236:4 91347:7 1236:1 91347:5 1236:3 543:1 1236:17 543:8 1236:1 91347:2 543:4 91347:8 543:50 91347:5 543:9 1236:5 91347:12 1236:6 91347:37 543:29 91347:4 543:24 91347:45 543:5 91347:4 543:5 0:1 573:4 0:24 1344959:5 543:1 544:1 …
C	HB4k141_307638	Citrobacter portucalensis (taxid 1639133)	5851	1344959:4 544:3 1344959:12 544:5 1344959:2 544:81 543:3 544:46 1344959:30 544:51 543:10 544:24 543:2 544:124 0:33 544:115 1639133:24 0:11 544:5 2562449:2 544:64 543:5 544:20 0:17 544:5 0:7 544:37 91347:2 543:5 544:33 543:5 544:3 543:5 544:125 1639133:9 544:1 1639133:1 544:5 1344959:3 544:13 1236:1 544:10 543:2 544:5 543:1 544:10 543:8 544:16 1639133:16 544:3 1639133:1 544:10 1344959:1 544:5 13449…
C	HB4k141_386866	Citrobacter portucalensis (taxid 1639133)	109116	1236:3 91347:1 1236:6 91347:5 1236:2 91347:2 1236:6 91347:2 1236:5 91347:9 543:11 91347:5 543:15 91347:26 543:14 544:72 543:3 544:13 543:8 544:3 543:5 544:9 1344959:3 543:24 1344959:5 544:1 1344959:1 544:5 0:1 544:5 0:1 544:2 543:5 544:15 543:25 544:1 543:5 544:3 543:12 544:4 543:3 544:5 543:36 544:5 543:2 544:2 543:38 91347:5 543:8 544:8 543:8 544:2 543:3 544:17 543:2 544:4 543:14 544:29 543:10 …
C	HB4k141_448347	Citrobacter portucalensis (taxid 1639133)	50901	543:14 1236:6 543:15 91347:2 543:8 91347:64 543:4 544:113 543:5 544:33 543:5 544:5 1236:5 543:3 544:10 543:2 91347:3 543:5 544:5 543:5 91347:4 544:5 91347:2 1236:1 544:6 91347:11 544:3 91347:3 543:5 91347:3 544:18 543:3 544:5 543:34 1236:1 544:10 543:3 544:4 1344959:7 543:4 1344959:1 543:5 1344959:24 544:2 1344959:4 544:7 543:1 544:57 0:5 544:2 0:5 544:1 0:15 544:20 1344959:11 1224:16 2:1 1236:1 …
C	S21k141_147908	Cloacibacillus porcorum (taxid 1197717)	8626	0:110 201174:5 0:45 1205910:1 0:3 1205910:1 0:47 59737:1 0:11 768066:1 0:9 1197717:23 2:1 1197717:30 2:17 1197717:84 2:46 1197717:109 2:13 1197717:17 2:1 1197717:5 2:1 1197717:1 2:7 1197717:1 2:41 1197717:1 2:3 1197717:28 2:141 1197717:6 2:5 1197717:17 2:710 1197717:5 2:3 1197717:26 2:135 1197717:3 2:3 1197717:5 2:5 1197717:13 2:3 1197717:13 2:16 1197717:8 2:2 1197717:1 2:7 1197717:9 2:14 1197717…
C	HB4k141_349321	Clostridiales (taxid 186802)	3746	0:157 186802:445 2:1 186802:301 0:35 186802:231 0:52 186802:136 0:1839 9606:4 0:511
C	XT2k141_188452	Clostridiales (taxid 186802)	3794	0:23 1550024:4 0:1 2594789:2 0:44 2086585:15 0:5 2086585:5 0:156 2086585:6 0:76 53442:11 0:86 186826:2 1783272:1 2:36 1239:37 2:5 1239:6 0:22 1229621:1 0:17 1229621:10 1239:3 2:3 1239:8 0:21 1239:5 0:8 186803:1 1239:5 186803:10 1239:2 186803:4 2:9 1239:57 2:871 0:20 2:3 0:7 2:928 1:5 2:74 1783272:1 2:4 1783272:10 2:7 1783272:10 2:142 0:37 2:609 0:41 2:14 1239:9 717960:14 0:38 33959:14 2:38 0:44 2…
C	XT5k141_299920	Clostridiales (taxid 186802)	1719	186802:147 0:52 186802:231 0:35 186802:301 2:1 186802:587 0:331
C	C6k141_436984	Clostridiales (taxid 186802)	4553	0:13 9606:2 0:83 9606:3 0:62 9606:5 0:22 9606:2 0:84 9606:5 0:208 2213226:3 0:439 639282:5 0:996 1318466:2 0:1388 186802:136 0:52 186802:231 0:35 186802:301 2:1 186802:441
C	S2k141_291076	Clostridiales (taxid 186802)	6307	186802:131 0:52 186802:231 0:35 186802:301 2:1 186802:586 0:888 2109692:2 0:362 1134687:1 0:904 1313:1 0:2778
C	S7k141_432410	Clostridiales (taxid 186802)	1772	0:158 2:2 0:7 186802:5 0:1 1239:7 0:120 374:5 0:40 186802:4 1239:50 0:17 1239:1 0:16 1239:1305
C	S7k141_688490	Clostridiales (taxid 186802)	1901	0:85 186802:3 0:27 186802:558 2:1 186802:301 0:35 186802:231 0:52 186802:136 0:438
C	GY2k141_336928	Clostridioides difficile (taxid 1496)	5728	1239:288 186804:25 0:100 1520:11 1485:5 1239:27 186802:6 0:14 9606:4 0:13 186802:1 0:1 1239:19 186802:20 1239:236 0:40 1239:34 0:3 1502:3 0:21 1485:5 0:4 1239:871 0:86 1239:338 2:3 1239:188 2:2 1239:33 1783272:3 1239:223 0:35 1239:547 0:39 1239:81 186802:4 1239:5 186802:12 1239:2 186802:5 1239:440 186802:1 1239:5 186802:3 1239:5 186802:13 1239:3 186802:2 1239:176 0:35 931276:4 1239:397 1496:7 123…
C	J3k141_856279	Clostridioides difficile (taxid 1496)	7206	1239:1389 186802:8 1496:55 186802:53 1496:5 0:44 1496:80 0:8 9606:1 0:1 9606:5 0:1 9606:5 0:1 9606:8 0:84 1239:2 0:613 2080742:1 0:26 186928:1 0:5 186802:5 0:58 1239:12 186802:5 0:2 186802:5 0:3 186802:5 0:453 1239:1 0:21 572511:4 0:14 2:5 0:298 1239:4 0:273 670487:5 0:673 1534:7 186802:2 0:157 1871021:5 0:754 374:5 0:120 1239:7 0:1 186802:5 0:7 2:2 0:277 186803:5 0:349 186803:5 0:1 186803:5 1834…
C	KDk141_150183	Clostridioides difficile (taxid 1496)	9555	194:7 2:48 194:4 2:9 194:19 2:5 194:3 2:5 194:20 2:17 194:1 2:1 194:13 2:1 194:2 2:110 301301:5 0:42 2:3007 0:1 2:1 0:19 2:1 0:39 2:26 0:38 2:6 0:53 2:264 0:25 2:1 0:84 2:5 0:18 2:23 0:9 2:1 0:1 2:5 0:1 2:1 0:13 2:66 0:35 2:3 0:7 2:1 0:16 2:9 0:17 2:24 0:26 2:1 0:6 2:3 0:4 2:14 0:41 2:38 0:44 2:22 0:42 2:7 0:5 2:26 0:49 2:19 0:7 2:7 0:114 1:4 0:11 1:2 0:14 2:15 1:5 2:5 0:93 1:5 0:69 189381:5 0:78…
C	PGL2k141_491367	Clostridioides difficile (taxid 1496)	13591	1:28 2:5 1239:13 1:5 1239:1 2:5 1239:9 2:17 1:2 2:5 1:13 2:21 1783272:6 2:5 1783272:1 1239:1 1783272:5 0:14 1239:36 2:3 0:35 1:5 0:41 1239:25 2:9 1:10 2:8 1:1 2:2 1239:1 2:3 1239:26 2:5 1239:3 2:68 1239:29 2:5 1239:12 2:16 1:10 2:12 1:5 2:9 1:5 2:1 1:5 2:46 1:1 2:5 1:10 1316414:13 0:3 1:1 2:5 0:5 2:10 0:9 2:38 1:5 2:16 1239:75 2:3 1239:117 1496:49 2:3 1239:111 1:4 1239:9 1:1 1239:5 1:1 1239:16 1:…
C	XT1k141_906224	Clostridioides difficile (taxid 1496)	1968	0:226 1239:1393 186802:8 1496:55 186802:53 1496:5 0:44 1496:80 0:8 9606:1 0:1 9606:5 0:1 9606:5 0:1 9606:5 0:1 9606:5 0:1 9606:5 0:1 9606:5 0:1 9606:5 0:1 9606:5 0:1 9606:5 0:1 9606:5 0:1
C	XT2k141_433438	Clostridioides difficile (taxid 1496)	14639	0:3217 1783272:16 2:5 1783272:18 2:50 1783272:5 2:5 1783272:1 2:1 1783272:5 2:2 1783272:21 2:3 1783272:2 2:7 1783272:18 2:40 1783272:1 2:5 1783272:17 2:5 1783272:1 2:11 1783272:5 2:3 1783272:22 2:5 1783272:7 2:27 1783272:64 2:50 1783272:5 2:3 1783272:28 2:53 1783272:4 2:5 1783272:14 2:1 1783272:5 2:6 1783272:5 2:3 1783272:32 2:5 1783272:5 2:5 1783272:21 2:5 1783272:1 2:2 1783272:6 2:198 1783272:3…
C	XT5k141_197806	Clostridioides difficile (taxid 1496)	3550	1239:2 0:15 1239:8 1496:5 186802:3 1239:5 186802:7 2:1 0:5 186802:1 0:7 2:42 1239:3 2:9 1239:11 2:5 1239:1 2:5 1239:1 2:6 717960:4 2:6 717960:10 2:9 717960:2 2:8 186802:23 2:1 186802:4 1239:18 186802:5 1496:1 0:1 1239:3 0:1 1239:5 0:1 1496:4 0:23 1496:7 0:2 1496:6 2:5 1239:12 2:1 1239:2 2:11 1239:1 2:15 0:7 208479:12 1239:5 0:11 717960:6 0:29 1239:25 1783272:1 1239:5 1783272:7 1239:8 2:36 186802:…
C	BJ2k141_324150	Clostridioides difficile (taxid 1496)	6166	0:248 1496:1 0:1298 1485:1 186802:1 1239:292 186804:25 0:100 1520:11 1485:5 1239:27 186802:6 0:14 9606:4 0:13 186802:1 0:1 1239:19 186802:20 1239:236 0:40 1239:34 0:3 1502:3 0:21 1485:5 0:4 1239:871 0:86 1239:338 2:3 1239:188 2:2 1239:33 1783272:3 1239:223 0:35 1239:547 0:39 1239:81 186802:4 1239:5 186802:12 1239:2 186802:5 1239:440 186802:1 1239:5 186802:3 1239:5 186802:13 1239:3 186802:2 1239:1…
C	C4k141_216870	Clostridioides difficile (taxid 1496)	2928	1239:20 186802:4 2:5 186802:3 1239:3 186802:30 1496:3 186802:7 1496:7 1239:5 186802:6 1239:4 2:5 1239:5 2:12 1239:11 186802:5 1239:5 186802:4 1239:4 186802:17 2:1 186802:17 2:17 186802:3 1496:8 186802:5 1496:15 2:5 1496:13 2:35 186802:26 1239:3 186802:11 1239:1 186802:11 1239:4 2:2 1239:15 1496:7 1239:5 186802:5 1496:2 186802:10 1239:5 2:4 1239:3 2:5 1496:5 1239:2 1496:24 1239:19 2:4 1239:14 1496…
C	C5k141_205833	Clostridioides difficile (taxid 1496)	6044	1239:274 186802:29 1239:28 0:38 1496:13 1239:5 1496:7 1239:397 931276:4 0:35 1239:176 186802:2 1239:3 186802:13 1239:5 186802:3 1239:5 186802:1 1239:440 186802:5 1239:2 186802:12 1239:5 186802:4 1239:81 0:39 1239:547 0:35 1239:223 1783272:3 1239:33 2:2 1239:188 2:3 1239:338 0:86 1239:871 0:4 1485:5 0:21 1502:3 0:3 1239:34 0:40 1239:236 186802:20 1239:19 0:1 186802:1 0:13 9606:4 0:14 186802:6 1239…
C	C9k141_91322	Clostridioides difficile (taxid 1496)	18663	0:340 698758:5 0:11 186826:3 0:104 98794:2 0:41 2747:5 0:27 1903686:5 0:3 1903686:1 0:3 1903686:5 2747:1 257487:2 0:13 2747:1 0:21 1571:5 0:95 1903686:1 0:2329 51668:8 0:863 51669:5 0:515 9606:2 0:308 79880:2 0:9 1351:7 0:1 91061:5 84406:4 0:681 158847:5 0:478 1496:5 0:2 1239:36 186802:14 1239:5 186802:5 1239:5 186802:1 1239:60 186804:24 1239:133 186802:29 1239:28 0:38 1496:13 1239:5 1496:7 1239:…
C	DQY3k141_810842	Clostridioides difficile (taxid 1496)	1958	2:45 1239:4 1496:100 0:44 1496:5 186802:53 1496:55 186802:8 1239:1391 0:9 208479:5 0:1 208479:5 186802:1 208479:6 1239:5 186802:4 0:13 1131462:2 0:12 186802:28 0:1 186802:16 0:1 186802:8 0:38 0:7 0:5 0:7 0:5 0:3 0:34 1239:3
C	PGS4k141_488100	Clostridioides difficile (taxid 1496)	1625	0:372 1476873:5 0:267 1:5 0:107 1496:2 0:5 1496:4 0:151 538220:5 0:186 1:5 0:141 1:3 0:231 1:3 0:5 1:5 0:89
C	S3k141_183995	Clostridioides difficile (taxid 1496)	5003	0:501 670487:5 0:273 1239:4 0:298 2:5 0:14 572511:4 0:21 1239:1 0:453 186802:5 0:3 186802:5 0:2 186802:5 1239:12 0:58 186802:5 0:5 186928:1 0:26 2080742:1 0:613 1239:2 0:84 9606:8 0:1 9606:5 0:1 9606:5 0:1 9606:1 0:8 1496:80 0:44 1496:5 186802:53 1496:55 186802:8 1239:1391 853:2 0:895
C	XT7k141_103712	Clostridioides difficile M120 (taxid 699035)	1718	1502:18 186802:31 0:38 186802:1 1783272:2 186802:17 1502:1 186802:7 1502:7 186802:1 1502:16 186802:204 0:52 186802:231 0:35 186802:301 2:1 186802:445 0:231 699035:45
C	C3k141_528560	Clostridioides difficile M120 (taxid 699035)	1825	0:372 186802:446 2:1 186802:301 0:35 186802:231 0:52 186802:204 1502:16 186802:1 1502:7 186802:7 1502:1 186802:17 0:41 186802:31 699035:28
C	S1k141_162515	Clostridioides difficile M120 (taxid 699035)	28329	1496:45 2:1 1496:43 0:15 1224:36 194:8 1224:1 194:1 1224:4 194:12 1224:29 194:7 1224:7 194:5 1224:5 194:3 1224:3 194:2 1224:18 0:37 1224:56 194:42 1224:3 194:3 1224:67 194:5 1224:3 194:13 1224:5 194:20 1224:1 194:114 1224:42 194:15 1224:53 194:11 0:21 1496:212 2:5 1496:112 2:6 1496:4 2:5 1496:141 0:69 1496:2 0:21 1496:1 0:3 1496:29 186802:3 1496:3 186802:6 1496:11 186802:5 1496:1 186802:5 1496:11…
C	XT5k141_127797	Clostridioides difficile QCD-76w55 (taxid 479832)	35883	0:153 223919:5 0:319 1295642:5 0:107 1490:5 0:194 1505:3 0:140 1505:5 0:33 1505:5 0:26 1490:3 0:40 2:5 0:7 1496:4 0:68 44000:2 0:30 1490:2 186804:9 0:30 1496:5 0:26 1490:7 0:29 1490:1 0:21 1505:5 0:1 1496:1 0:1 1505:18 0:45 1578:5 0:63 1502:5 0:22 41673:3 0:25 89152:7 0:2 1490:3 0:3 1490:5 0:19 666686:4 2:5 0:21 2:7 204536:5 2:14 31979:1 2599308:5 0:2 2:3 1505:1 186802:7 2:4 0:1 1502:3 0:1 2:2 63…
C	PGL2k141_325816	Clostridium aceticum (taxid 84022)	1338	0:220 562:2 0:43 1239:9 0:3 1239:5 0:108 182710:3 1239:5 0:32 1216932:3 0:82 2:3 562:4 0:7 84022:5 0:30 562:5 0:5 562:3 0:2 562:23 0:95 84022:7 0:151 1485:1 0:5 1216932:4 1485:4 1239:4 2:4 1485:5 1216932:7 2:1 0:6 84022:1 0:10 1520:1 0:38 653685:5 0:57 84022:4 2:5 0:23 1520:16 1485:1 84022:5 0:55 29552:5 0:182
C	PGL2k141_461171	Clostridium aceticum (taxid 84022)	13761	0:1001 44000:2 0:157 2704465:5 0:466 1074889:5 0:1934 2419772:2 0:1766 9606:5 0:570 2:23 0:29 2:56 0:230 1216932:3 0:7 1216932:7 0:106 84022:2 0:3 1485:4 84022:5 0:1 1485:4 84022:3 0:140 1520:5 0:36 1754:2 0:146 1520:4 0:6 1520:1 0:130 84022:5 0:22 84022:2 0:7 1485:5 84022:12 0:32 84022:6 0:21 84022:4 0:5 84022:6 0:36 84022:6 0:4 84022:9 0:20 2:5 84022:4 1520:4 0:9 1485:6 1239:5 1216932:5 1485:1 …
C	XT5k141_337891	Clostridium aceticum (taxid 84022)	4168	0:199 929506:4 0:484 84022:2 0:84 1485:5 0:119 1520:5 0:69 1485:7 0:3 1485:5 0:3 2:3 1485:1 0:7 1485:5 0:4 2:2 0:319 1520:5 0:2 1520:8 0:219 1216932:3 0:7 1216932:7 0:106 84022:2 0:3 1485:4 84022:5 0:1 1485:4 84022:3 0:140 1520:5 0:184 1520:5 0:27 84022:5 0:97 84022:12 0:22 84022:2 0:7 1485:5 84022:12 0:32 84022:6 0:72 84022:6 0:4 84022:9 0:20 2:5 84022:4 1520:4 0:9 1485:6 1239:5 1216932:5 1485:1…
C	C5k141_73283	Clostridium aceticum (taxid 84022)	112396	0:59 471:5 0:978 1147129:5 0:25 29391:1 0:1 1239:2 0:14 1297617:3 991789:5 0:10 991789:3 0:62 693746:5 0:2 186802:2 0:93 138119:5 0:6 186802:1 0:1278 712357:1 0:247 1550024:2 0:17 0:5 0:195 9606:5 0:362 1295826:4 0:1841 1485:4 0:347 1452:1 0:5 33035:2 0:1236 1871021:5 0:99 241244:3 0:891 1239:2 0:729 645991:5 0:741 1534:5 0:82 1582259:2 0:2596 991789:1 0:16 991789:6 0:1353 991789:5 0:250 1639:1 0…
C	S1k141_489462	Clostridium aceticum (taxid 84022)	2465	2:23 0:91 1239:15 0:135 2507161:4 0:122 86416:1 0:119 2507161:2 0:457 2582419:1 0:21 2582419:1 0:51 1834196:1 1239:5 0:5 2582419:5 1834196:1 0:5 2582419:1 0:4 573061:5 0:242 0:1 0:90 1239:5 1297793:9 1239:5 186803:5 0:1 1239:1 0:128 1520:5 0:1 1520:1 0:59 1485:4 0:92 84022:5 0:20 84022:1 0:62 2:2 0:5 2:5 0:5 2:5 0:10 1485:3 0:5 1520:1 0:25 1216932:3 0:204 1520:1 0:43 84022:34 1239:4 84022:10 0:32…
C	XT10k141_19721	Clostridium argentinense (taxid 29341)	694	0:223 29341:5 0:5 1239:3 0:152 2026:2 0:45 1352:7 0:14 2026:5 0:141 29341:5 0:1 186807:1 0:51
C	XT4k141_339660	Clostridium baratii str. Sullivan (taxid 1415775)	10400	0:89 1415775:5 0:3 536227:1 0:6 1491:1 0:7 186802:5 0:107 9606:3 0:358 1496:14 0:106 1491:6 0:346 1490:5 0:914 9606:3 0:331 9606:2 0:707 1485:14 0:5 1485:5 0:197 1485:5 1492:1 1485:3 1492:1 1485:9 1492:2 0:2 1492:5 0:138 1485:1 0:11 1485:5 0:23 1485:2 0:9 1485:5 0:109 1492:1 0:7 1492:1 0:1 1492:20 1485:3 1492:2 1485:4 0:5 1485:4 0:186 1491:5 0:1 1485:5 1491:5 0:8 1491:1 0:102 1485:5 169679:1 1485…
C	BJ2k141_289860	Clostridium beijerinckii (taxid 1520)	3256	1239:7 2507161:1 1239:5 0:36 1239:1 0:175 1520:3 0:45 1239:9 2:5 0:82 84022:5 0:1 84022:1 0:5 84022:14 0:2 1239:1 0:3 1239:5 1216932:1 0:1 2:5 182710:4 0:7 182710:3 0:19 182710:4 2:5 562:2 2:4 562:3 2:5 562:5 2:1 562:11 0:11 562:2 0:5 1216932:5 0:7 1485:7 1216932:5 0:49 1520:5 0:5 562:11 0:5 84022:7 0:30 1520:2 0:1 84022:8 1485:1 1520:3 2:1 1485:8 1216932:16 0:6 1216932:5 84022:27 0:12 1520:3 0:4…
C	S2k141_295548	Clostridium beijerinckii (taxid 1520)	6806	0:686 2608254:5 0:138 1491:4 0:47 469601:1 0:5 1496:1 0:4 2:5 0:143 186802:4 0:6 1491:4 31979:3 186802:5 0:9 1492:5 0:43 29379:1 0:104 1485:3 0:5 1485:1 0:1 1485:11 0:1 1504:5 0:1 1504:1 0:2 46867:5 1505:5 0:666 186802:7 1239:274 186802:29 1239:28 0:38 1239:422 931276:4 0:35 1239:176 186802:2 1239:3 186802:13 1239:5 186802:3 1239:5 186802:1 1239:440 186802:5 1239:2 186802:12 1239:5 186802:4 1239:…
C	XT4k141_275889	Clostridium beijerinckii NRRL B-598 (taxid 1428454)	5363	0:219 1679721:10 0:575 1679721:2 0:5 1679721:11 0:557 1679721:3 0:144 1485:6 186802:2 1485:7 186802:6 1239:18 1485:19 131567:5 1520:3 1485:5 1520:49 1485:6 1520:14 1485:12 186802:1 1239:15 1520:15 1485:3 1520:20 1485:5 1520:7 1485:3 1520:9 1485:5 1520:2 1485:1 1520:71 1485:9 1520:67 186802:2 1520:53 186802:5 1520:7 186802:5 1520:10 1485:2 1520:9 1239:3 1485:6 1520:35 1485:8 1239:13 1485:1 1520:31…
C	GY2k141_397579	Clostridium bornimense (taxid 1216932)	8000	1712675:26 0:20 1712675:1 0:16 1712675:4 0:11 1712675:3 0:6 1712675:9 0:19 1712675:5 0:3 1712675:15 0:1 1712675:5 0:1 1712675:1 0:35 1712675:1 0:3 1712675:5 0:19 1712675:2 0:1 1712675:5 0:13 1712675:1 0:2 1712675:106 0:2 1712675:5 0:28 1712675:1 0:6 1712675:129 0:13 1712675:3 0:7 1712675:3 0:4 1712675:43 0:13 1712675:2 0:19 1712675:86 131567:1 1712675:112 0:8 1712675:1 0:40 1712675:2 0:2 1712675:…
C	XT4k141_357089	Clostridium bornimense (taxid 1216932)	8390	0:3610 29391:2 0:1902 1216932:3 1520:9 0:16 1485:2 2:9 1485:18 2:3 1216932:8 1485:5 1216932:38 2:5 1216932:37 2:1 1216932:6 0:19 1520:5 0:19 1216932:2 1485:3 1216932:15 1485:5 1520:5 0:4 1485:5 1520:2 0:7 1520:5 0:8 1485:2 1520:6 0:80 1216932:3 0:24 1520:7 0:110 1520:2 0:84 84022:2 1216932:5 0:13 1216932:5 0:86 2:3 0:51 84022:2 0:54 1216932:5 0:2 562:1 1520:9 0:5 2:1 1520:1 2:3 1520:7 2:7 1520:10…
C	BJ1k141_184745	Clostridium bornimense (taxid 1216932)	1656	2:4 0:3 562:2 0:5 1216932:5 0:12 1216932:1 0:43 1520:1 0:5 1520:1 0:74 1216932:16 1485:4 1216932:14 0:6 1216932:1 0:58 1216932:159 0:20 1216932:1 0:11 1216932:1 0:1 1216932:38 1485:5 1216932:181 1485:19 1239:5 1216932:11 1239:5 1216932:17 1485:10 1216932:51 2:1 1216932:7 1485:5 2:4 1239:4 1485:4 1216932:4 0:5 1485:1 0:151 84022:7 0:95 562:23 0:2 562:3 0:5 562:5 0:30 84022:5 0:7 562:4 2:3 0:82 121…
C	C5k141_472579	Clostridium bornimense (taxid 1216932)	1536	1520:1 2:7 1520:10 2:9 84022:3 1520:1 0:328 84022:2 0:7 84022:16 0:131 84022:4 0:53 84022:6 0:8 1216932:7 0:11 1520:1 0:6 1216932:9 1520:4 0:9 1485:6 1239:5 1216932:11 1239:5 1216932:17 1485:10 1216932:51 2:1 1216932:7 1485:5 2:4 1239:4 1485:4 1216932:4 1485:7 1216932:34 1485:1 1216932:82 1485:7 1216932:3 1485:2 1216932:8 1485:13 1216932:11 1485:5 1216932:32 1485:8 1216932:133 1485:7 1216932:136 …
C	S1k141_331692	Clostridium bornimense (taxid 1216932)	17270	0:1598 1519:11 0:6 1239:1 0:11 1239:17 1216932:19 0:2 51173:30 1239:9 51173:5 1385:2 1239:4 91061:2 1239:7 51173:7 1216932:5 0:2 1216932:5 0:3 1216932:1 0:25 1216932:1 0:10 1216932:9 0:9 1216932:2 0:3 1216932:59 2:4 1216932:11 1239:6 1216932:31 0:15 1216932:3 0:35 1216932:13 0:31 1216932:38 0:7 1216932:7 0:2 1216932:4 0:1 1216932:3 0:5 1216932:14 0:15 1216932:3 0:3 1216932:7 0:12 1216932:4 0:13 1…
C	S2k141_292602	Clostridium bornimense (taxid 1216932)	4576	1712675:143 0:1 1712675:7 0:11 1712675:5 0:3 1712675:15 0:5 1712675:1 0:1 1712675:1 0:3 1712675:5 0:690 1216932:23 2:3 1239:10 1216932:6 1239:4 1216932:5 1239:18 1216932:134 1485:5 1216932:13 1485:1 1239:5 2:3 1239:24 1485:4 1239:2 1216932:50 1485:15 1216932:136 1485:7 1216932:133 1485:8 1216932:32 1485:5 1216932:11 1485:13 1216932:8 1485:2 1216932:3 1485:7 1216932:82 1485:1 1216932:34 1485:7 121…
C	PGL2k141_315904	Clostridium botulinum F (taxid 36831)	11335	0:978 1491:7 1239:1 1491:7 1485:9 1239:5 1485:3 1239:12 1485:1 1239:5 0:13 1491:5 0:5 1485:2 0:4 1485:28 1239:5 1485:5 0:19 1239:5 0:1 1485:1 0:4 1239:5 1485:13 1491:9 1485:5 1491:1 1485:5 0:3 1491:3 0:5 1491:6 1485:9 1491:5 1485:3 0:33 1485:5 1239:10 1491:17 1485:12 0:5 1485:5 0:36 1491:28 0:21 1239:32 1485:5 1239:2 186802:1 1239:2 1485:5 1239:2 1485:52 0:7 1485:2 0:37 235279:5 0:9 1239:7 1485:2…
C	XT4k141_535737	Clostridium botulinum F (taxid 36831)	29881	1:111 1236:3 573:2 0:23 1239:14 0:62 1491:3 186802:5 1485:17 1491:21 1485:2 1491:6 1485:2 1491:7 1485:2 1491:3 1485:78 1239:7 1485:7 1239:7 1485:1 1491:4 1239:21 1485:19 186802:1 1491:6 1485:5 1491:3 1485:11 1239:5 1485:1 0:34 36831:4 2:5 0:27 1485:9 1491:1 1239:13 0:13 1239:5 0:5 1485:7 0:3 1485:15 1239:9 0:13 1297793:3 0:1 186802:3 0:9 1485:12 1239:1 0:28 36745:6 1485:16 0:9 1485:5 0:14 1239:2 …
C	C6k141_476516	Clostridium botulinum F (taxid 36831)	3698	1:111 1236:3 573:2 0:23 1239:14 0:62 1491:3 186802:5 1485:17 1491:21 1485:2 1491:6 1485:2 1491:7 1485:2 1491:3 1485:78 1239:7 1485:7 1239:7 1485:1 1491:4 1239:21 1485:19 186802:1 1491:6 1485:5 1491:3 1485:11 1239:5 1485:1 0:34 36831:4 2:5 0:27 1485:9 1491:1 1239:13 0:13 1239:5 0:5 1485:7 0:3 1485:15 1239:9 0:13 1297793:3 0:1 186802:3 0:9 1485:12 1239:1 0:28 36745:6 1485:16 0:9 1485:5 0:14 1239:2 …
C	PGS1k141_275029	Clostridium butyricum (taxid 1492)	6087	0:7 1182263:5 0:248 75985:1 0:37 1491:5 0:101 1077464:12 0:1 1077464:5 0:11 1492:5 0:497 469616:5 0:3 1128398:3 0:9 186803:3 0:786 394958:5 0:16 1485:5 0:94 2:1 1783272:5 57320:2 0:7 2:34 1485:1 31979:1 2:5 0:399 51669:3 0:9 1485:3 0:60 1239:1 2:4 1239:5 2:6 1561:3 1783272:1 2:5 2320868:1 0:1 182773:1 0:6 2:5 0:84 1783272:5 0:134 182773:1 0:6 182773:5 0:93 1492:1 0:15 182773:2 0:6 1505:5 0:4 6987…
C	XT3k141_413641	Clostridium butyricum (taxid 1492)	875	0:200 1228987:2 0:97 9606:5 0:148 1492:2 0:5 1492:10 0:23 1301:1 0:348
C	XT1k141_36025	Clostridium cellulovorans 743B (taxid 573061)	3808	573061:61 0:2 573061:5 0:17 573061:3 0:4 573061:516 2:434 32022:1 2:7 32022:1 2:5 32022:11 2:1573 1:5 2:74 1783272:1 2:4 1783272:10 2:7 1783272:10 2:142 0:37 2:609 0:41 2:14 1239:9 717960:14 0:38 33959:14 2:43 0:39 2:23
C	XT1k141_72777	Clostridium chauvoei (taxid 46867)	2737	0:160 1301:1 0:23 1492:10 0:5 1492:2 0:54 1069534:5 0:89 9606:5 0:97 1228987:2 0:241 1128398:3 0:5 1128398:3 0:229 9606:5 0:221 46867:1 0:2 1485:9 0:1 2320868:5 0:101 46867:2 0:102 46867:3 0:41 46867:5 0:80 46867:1 0:36 46867:5 0:6 1552:1 0:33 46867:3 0:43 46867:5 0:22 46867:3 0:13 46867:26 0:8 46867:2 0:17 46867:38 0:15 46867:1 0:51 46867:5 0:82 46867:1 0:130 46867:1 0:2 46867:3 0:238 46867:1 0:…
C	S1k141_308289	Clostridium cochlearium (taxid 1494)	2085	0:475 1239:2 1534:3 0:52 9606:5 0:92 1494:16 0:3 1494:7 0:52 1494:108 0:9 1494:1 0:26 1494:6 0:8 1494:4 0:8 1494:14 0:27 1761012:5 1494:97 0:12 1494:9 0:5 1494:9 186802:5 1494:41 0:5 1494:8 0:28 1494:5 0:3 1494:5 0:24 1494:34 0:5 1534:1 1494:9 0:13 1494:31 186802:1 1494:18 0:143 1761012:5 0:3 1761012:5 0:143 1783272:5 0:28 755731:5 0:97 254247:5 0:121 1301:1 31979:3 0:43 1424294:1 0:152
C	GY2k141_147715	Clostridium perfringens (taxid 1502)	6273	186802:15 699035:5 186802:5 699035:8 186802:3 699035:6 186802:34 699035:2 186802:5 699035:3 186802:5 699035:8 186802:1 699035:9 186802:89 0:34 186802:10 0:5 186802:5 0:15 186802:20 0:42 1502:7 186802:5 1502:18 186802:16 699035:40 186802:5 699035:5 186802:43 1502:1 186802:11 1502:7 186802:1 1502:17 186802:15 1502:4 186802:5 0:7 186802:3 0:13 186802:4 0:6 1502:5 0:28 186802:20 1502:7 186802:5 1502:…
C	HB4k141_378147	Clostridium perfringens (taxid 1502)	2802	699035:1 186802:5 699035:5 186802:3 0:11 186802:3 0:35 186802:3 1502:7 186802:1 1502:17 186802:15 1502:4 186802:5 0:7 186802:3 0:13 186802:4 0:6 1502:33 186802:20 1502:7 186802:5 1502:4 0:28 186802:79 0:1 699035:7 0:27 699035:2 186802:21 699035:6 186802:7 699035:5 186802:3 699035:10 186802:24 1502:9 186802:1 1502:8 0:2 1502:9 0:3 186802:5 0:28 186802:170 0:13 186802:5 0:5 186802:3 0:5 186802:7 0:…
C	J3k141_525139	Clostridium perfringens (taxid 1502)	2535	0:65 1239:5 1502:29 1239:4 1502:131 0:39 9606:5 0:21 748727:5 0:30 1502:38 1239:5 1502:5 0:7 9606:3 0:12 186802:31 1239:6 186802:9 1239:42 186802:31 1239:7 1502:32 186802:1 1239:11 1502:11 1239:1 1502:23 1239:5 1502:2 1485:5 1239:3 1502:2 1485:5 1502:9 1485:5 1502:2 1485:1 1502:19 1239:2 1502:5 1239:9 1502:7 1239:15 1485:14 1502:18 1239:7 1502:92 1239:4 186802:5 1502:38 1239:8 186802:8 1502:38 14…
C	J5k141_294106	Clostridium perfringens (taxid 1502)	22274	0:1666 871963:5 0:84 203119:5 0:540 43080:4 0:1291 1386:2 0:642 1494:5 0:81 1494:12 0:795 1311:4 0:967 1379:5 0:486 335541:1 0:119 95641:5 0:216 1041504:1 0:51 1288971:5 84135:5 1288971:5 1239:2 0:3 335541:7 0:7 335541:3 0:2 1288971:5 0:44 335541:5 0:427 1679721:1 0:9 1679721:3 0:1065 1502:5 0:7 1502:3 2:8 0:1113 1008459:5 0:303 1485:4 0:68 2:1 0:751 511:1 0:5 2528020:1 0:232 2507161:5 1239:3 0:3…
C	KDk141_79909	Clostridium perfringens (taxid 1502)	5281	1502:13 186802:5 1502:1 186802:4 1502:6 186802:60 1502:40 186802:21 1502:1 186802:1 1502:5 186802:1 1502:62 186802:31 0:38 186802:1 1783272:2 186802:17 1502:1 186802:7 1502:7 186802:1 1502:16 186802:204 0:52 186802:231 0:35 186802:301 2:1 186802:540 0:12 186802:1 0:5 186802:6 0:2 186802:20 0:1409 28251:4 0:886 1354304:5 0:135 1870984:1 0:3 1239:3 2:5 1239:3 2:26 1239:15 236753:5 0:4 1301:1 0:10 5…
C	PGL1k141_140054	Clostridium perfringens (taxid 1502)	5160	0:141 9606:3 0:615 2109692:1 0:763 637914:3 0:296 663364:2 0:38 216934:2 0:74 1032241:3 0:150 186802:116 0:122 1423778:2 0:760 9606:2 0:135 9606:2 0:571 186802:445 2:1 186802:301 0:35 186802:231 0:52 186802:204 1502:16 186802:1 1502:7 186802:7 1502:1 186802:17 1783272:2 186802:1 0:4
C	PGL1k141_140339	Clostridium perfringens (taxid 1502)	2926	0:15 46867:5 1485:1 46867:7 1485:10 1561:3 0:18 1485:5 0:1 1485:4 1502:5 0:218 1504:5 0:38 538220:1 0:74 1502:4 0:1 573061:2 0:248 1502:2 1561:1 0:61 1502:5 0:188 182773:1 0:13 1502:5 0:14 182773:5 0:100 128827:6 641107:7 0:22 182773:5 0:409 9606:3 0:265 935198:5 0:1 1502:3 0:5 935198:1 0:35 51665:5 0:139 1239:5 0:9 46867:5 0:21 1504:1 0:23 1485:5 0:3 36745:1 0:4 1485:5 36745:1 1485:5 1504:4 1485…
C	PGL1k141_340069	Clostridium perfringens (taxid 1502)	12840	0:1203 1505:2 0:46 1505:5 0:635 9606:5 0:1183 1239:5 0:330 1216932:3 0:99 1502:5 0:6 2:1 0:61 1496:5 0:63 1491:3 0:18 1502:5 0:985 2587161:5 0:140 1485:1 0:38 1485:4 0:73 1485:7 0:1 1485:1 0:5 186801:3 0:1 1485:4 0:9 2619626:2 0:3 1491:5 1513:5 0:68 1239:4 2068654:5 536227:4 31979:3 2082193:1 31979:5 0:14 31979:5 0:19 1754:5 0:52 186802:7 0:1 84022:4 28895:5 0:9 2483110:2 0:32 2:2 0:9 1496:1 0:5 …
C	PGS1k141_387806	Clostridium perfringens (taxid 1502)	3161	699035:10 186802:9 0:6 186802:5 0:1 186802:1 0:47 186802:1 0:2 186802:1 0:8 186802:8 1502:1 186802:7 1502:7 186802:1 1502:16 186802:204 0:52 186802:231 0:35 186802:301 2:1 186802:590 0:520 9606:5 0:1057
C	XT3k141_603306	Clostridium perfringens (taxid 1502)	2149	1502:55 0:100 1502:61 0:39 1502:53 1485:8 1502:4 1485:2 1502:5 1485:2 1502:13 1239:5 1502:7 1239:1 1502:5 1239:5 1502:3 1239:5 1502:8 1485:4 1502:3 1485:6 1502:45 1485:5 1502:14 1485:5 1502:2 1485:6 1502:279 1239:9 1502:9 1239:1 1502:4 0:1 1239:391 0:7 1239:5 0:20 1239:5 0:11 1239:246 0:4 1485:5 0:21 1502:3 0:63 1712675:151 0:66 1712675:110 0:21 1712675:81 0:5 1712675:4 0:11 1712675:5 0:4 1712675…
C	XT71k141_26546	Clostridium perfringens (taxid 1502)	5455	0:154 699035:22 0:6 699035:9 0:21 699035:1 0:3 699035:5 0:24 1502:5 0:4 1502:23 0:2 1502:7 0:62 186802:3 699035:6 0:7 186802:5 0:21 186802:8 1502:5 186802:1 0:5 186802:1 0:9 186802:2 0:8 699035:6 186802:18 699035:5 186802:5 699035:8 186802:3 699035:6 186802:34 699035:2 186802:5 699035:3 186802:5 699035:8 186802:1 699035:9 186802:180 0:42 699035:7 186802:5 699035:18 186802:16 699035:40 186802:5 69…
C	XT8k141_207986	Clostridium perfringens (taxid 1502)	4435	186802:123 0:58 186802:231 0:35 186802:301 2:1 186802:445 0:20 699035:49 0:6 699035:9 0:21 699035:1 0:3 699035:5 0:24 1502:5 0:4 1502:23 0:2 1502:7 0:62 186802:3 699035:6 0:7 186802:5 0:21 186802:8 1502:5 186802:1 0:5 186802:1 0:9 186802:2 0:8 699035:6 186802:18 699035:5 186802:5 699035:8 186802:3 699035:6 186802:34 699035:2 186802:5 699035:3 186802:5 699035:8 186802:1 699035:9 186802:3 0:20 1868…
C	XT9k141_214643	Clostridium perfringens (taxid 1502)	4628	1502:2 186802:5 1502:13 186802:5 1502:7 186802:76 1502:5 186802:1 1502:25 186802:2 1502:17 0:39 186802:17 1502:25 186802:32 1502:41 186802:6 1502:11 186802:3 1502:39 186802:75 1502:7 186802:1 0:41 186802:7 1502:1 186802:15 1502:17 186802:11 1502:10 186802:5 1502:10 186802:6 1502:2 186802:46 0:4 699035:9 0:24 1502:8 186802:63 1502:11 186802:5 1502:9 186802:5 1502:3 186802:7 1502:10 186802:283 1502…
C	XT9k141_235020	Clostridium perfringens (taxid 1502)	16469	1239:108 0:39 1520:13 0:5 1428454:4 0:19 1239:1 0:15 1239:38 0:11 1239:1 0:5 1239:1 0:34 1239:16 0:7 1239:4 0:13 1488:5 1239:4 0:5 1502:1 1239:5 0:1 1239:2 0:6 1502:5 0:3 1239:2 0:1 1502:8 1488:1 0:32 1239:5 0:4 1239:29 0:38 1239:5 1502:1 0:6 1502:5 0:21 1239:4 0:46 1239:5 0:2 1239:2 0:4 1239:9 0:9 1239:1 0:17 1239:1 0:29 1239:36 0:1 1239:3 0:13 1520:5 0:5 1239:1 0:5 1485:2 1502:1 0:5 1239:4 1502…
C	BJ1k141_293095	Clostridium perfringens (taxid 1502)	8546	0:222 663364:2 0:38 216934:2 0:74 1032241:3 0:150 186802:587 2:1 186802:301 0:35 186802:231 0:52 186802:204 699035:16 186802:1 699035:7 186802:25 1783272:2 186802:1 0:38 186802:31 699035:19 0:2 1502:1 0:6 1502:34 186802:1 1502:5 186802:1 1502:1 186802:8 0:53 186802:60 1502:6 186802:4 1502:1 186802:5 1502:16 186802:39 1502:41 186802:5 1502:3 186802:16 0:13 186802:5 0:12 186802:26 0:3 186802:5 0:6 …
C	C4k141_463046	Clostridium perfringens (taxid 1502)	1962	0:150 869209:3 0:248 186802:20 0:2 186802:6 0:5 186802:1 0:12 186802:105 0:85 186802:350 2:1 186802:301 0:35 186802:231 0:52 186802:204 1502:16 186802:1 1502:7 186802:7 1502:1 186802:17 1783272:2 186802:1 0:38 186802:27
C	C5k141_84654	Clostridium perfringens (taxid 1502)	5065	0:415 186802:447 2:1 186802:301 0:35 186802:231 0:52 186802:204 1502:16 186802:1 1502:7 186802:7 1502:1 186802:17 1783272:2 186802:1 0:38 186802:31 699035:19 0:2 1502:1 0:6 1502:34 186802:1 1502:5 186802:1 1502:1 186802:8 0:53 186802:60 1502:6 186802:4 1502:1 186802:5 1502:16 186802:39 1502:41 186802:5 1502:3 186802:16 0:13 186802:5 0:12 186802:26 0:3 186802:5 0:6 186802:8 0:5 186802:184 1502:10 …
C	C6k141_87664	Clostridium perfringens (taxid 1502)	4241	0:301 2107:3 0:492 186802:40 699035:16 186802:1 699035:7 186802:25 1783272:2 186802:1 0:38 186802:31 699035:19 0:2 1502:1 0:6 1502:34 186802:1 1502:5 186802:1 1502:1 186802:8 0:53 186802:60 1502:6 186802:4 1502:1 186802:5 1502:16 186802:39 1502:41 186802:5 1502:3 186802:16 0:13 186802:5 0:12 186802:26 0:3 186802:5 0:6 186802:8 0:5 186802:184 1502:10 186802:7 1502:3 186802:5 1502:9 186802:5 1502:1…
C	PGS4k141_3040	Clostridium perfringens (taxid 1502)	2359	1485:3 1502:199 0:100 1502:61 0:39 1502:25 0:28 1485:8 1502:4 1485:2 1502:5 1485:2 1502:13 1239:5 1502:7 1239:1 1502:5 1239:5 1502:3 1239:5 1502:8 1485:4 1502:3 1485:6 1502:45 0:7 1502:5 0:13 1502:1 1485:6 0:1 1502:278 1239:9 1502:9 1239:1 1502:5 1239:5 1502:14 1485:6 1502:8 1485:1 1502:11 1485:1 1502:36 1485:5 1502:25 1485:4 1502:7 1485:8 1502:1 1239:27 1485:1 1239:13 1485:3 1502:38 186802:8 123…
C	PGS4k141_198982	Clostridium perfringens (taxid 1502)	2452	0:38 2303538:5 0:11 1239:5 0:112 186802:5 0:309 2:5 0:95 1:5 0:129 186802:5 0:194 186802:5 0:32 1502:2 0:3 1502:4 186802:5 1502:3 186802:7 1502:8 0:9 186802:5 0:7 186802:7 0:1 186802:5 0:89 186802:5 0:9 2479767:5 0:13 2479767:2 0:89 186802:5 0:79 699035:2 0:99 186802:5 0:142 699035:5 0:146 186802:5 0:697
C	S7k141_181707	Clostridium perfringens (taxid 1502)	6611	0:36 1490:5 0:3 89152:3 0:54 2:7 0:267 1754:3 0:68 1239:5 1502:29 1239:4 1502:131 0:39 9606:5 0:21 748727:5 0:30 1502:38 1239:5 1502:30 186802:13 1239:1 186802:45 1239:4 186802:1 1502:26 1485:14 1502:28 1485:5 1502:3 186802:7 1502:37 186802:5 1502:5 186802:1 1502:3 186802:1 1239:5 1502:32 1485:3 1502:17 1520:5 1502:8 1239:1 1502:6 0:1236 1336796:5 0:1357 186802:5 1239:25 1502:4 186802:2 1239:1 15…
C	XT5k141_274602	Clostridium scatologenes (taxid 1548)	3278	0:371 1239:2 0:1 1239:31 0:68 1485:21 0:52 2666127:2 0:11 1239:17 1548:7 1485:1 1548:5 1485:1 0:2 1548:7 1311:1 1491:2 1548:5 0:1 1485:2 0:5 1239:5 1311:2 0:2 1485:12 1239:8 1485:5 1239:40 0:5 1239:4 0:1 1239:13 0:11 1485:3 0:5 1485:1 0:6 186802:1 0:3 2696063:5 0:13 1239:4 186802:9 0:3 2696063:5 0:11 1239:2 0:16 1485:2 1239:1 0:8 1485:9 1239:1 0:5 1311:6 0:8 1485:5 0:9 1485:1 0:11 1485:5 0:5 1485…
C	GC1k141_264545	Comamonadaceae (taxid 80864)	1205	2:8 1:13 2:5 1:1 2:1 1:5 2:95 1224:4 80864:9 1224:21 2:34 1224:26 2:505 1224:13 2:2 1224:10 2:2 1224:4 2:6 1224:5 0:21 1224:381
C	XT9k141_120364	Comamonas testosteroni TK102 (taxid 1392005)	3330	0:46 285:5 0:64 283:5 285:1 0:12 285:22 0:13 285:5 0:13 285:3 0:27 285:2 0:7 285:53 1224:5 285:26 28216:2 285:61 283:2 285:75 283:9 285:6 0:9 285:5 0:7 285:1 0:5 285:5 0:2 285:29 0:13 1392005:5 285:1 1392005:12 285:42 0:5 285:3 0:7 285:3 0:1 285:1 0:33 283:5 0:18 285:21 80864:3 0:47 285:5 0:1 285:40 0:11 285:5 0:9 285:9 0:7 285:5 0:19 285:5 0:2 285:18 0:49 285:20 0:1 285:5 0:42 285:4 0:1 80840:11…
C	MYHZ4k141_96467	Corynebacterium callunae DSM 20147 (taxid 1121353)	3742	1705:2 1760:8 1705:5 0:29 1121353:41 1716:9 1121353:51 0:4 1121353:1 0:5 1121353:3 0:15 1121353:1 0:1 1121353:12 0:29 1121353:5 0:35 1716:5 1121353:23 0:34 1716:7 1285583:12 1705:1 1285583:4 0:753 2:1492 35760:7 2:2 35760:8 2:5 35760:1 2:9 35760:3 2:763 35760:12 2:5 35760:10 2:17 0:43 1121362:3 0:50 44139:5 0:3 1716:1 0:11 1121362:4 0:5 1121362:5 0:71 1121362:5 0:1 1121362:6 0:53 1121362:2 0:11
C	J4k141_317765	Corynebacterium casei LMG S-19264 (taxid 1285583)	2909	0:25 1285583:16 0:4 1285583:16 0:40 1285583:36 0:21 1285583:10 0:22 1285583:4 0:5 1285583:17 1716:4 1285583:5 0:5 1285583:3 0:12 1285583:4 0:58 1285583:3 0:8 1285583:21 0:22 2:2288 0:26 2:107 0:32 1285583:2 0:7 110937:3 1285583:35 0:14
C	XT1k141_298125	Corynebacterium casei LMG S-19264 (taxid 1285583)	9830	1760:121 2:5 1760:62 0:5 1760:8 0:7 1760:4 0:1 1760:5 0:1 1760:189 1717:5 1760:5 1717:1 1760:1 1717:5 1760:74 1717:1 1760:7 1717:1 1760:2 1717:5 1760:4 1717:9 1760:312 0:2 1760:179 0:28 1760:24 0:1 1760:6 0:25 1760:242 0:11 1760:3 0:14 1760:36 1661:5 1760:7 1661:1 1760:4 0:6 1661:5 0:16 1760:11 1661:15 0:10 1661:1 0:11 1661:5 0:7 1760:2 1661:1 2161816:10 0:33 2161816:48 0:1 2161816:3 0:22 2161816…
C	S1k141_28660	Corynebacterium casei LMG S-19264 (taxid 1285583)	2752	1760:113 556325:3 1760:5 556325:21 1760:88 556325:18 1760:270 1678:3 1760:2 1678:7 1760:1559 0:30 1760:295 0:31 1285583:149 201174:5 1760:3 1285583:10 2:1 1285583:11 1716:3 1285583:91
C	C10k141_227632	Corynebacterium crudilactis (taxid 1652495)	4327	1716:7 0:8 1716:14 0:12 1716:25 1760:4 0:263 2:1492 35760:7 2:2 35760:8 2:5 35760:1 2:9 35760:3 2:763 35760:12 2:5 35760:10 2:17 0:27 1716:6 1652495:32 1716:27 1652495:56 1716:3 1652495:1 1716:1 1652495:5 1716:5 1652495:5 1716:1 1652495:57 1716:38 1652495:79 1716:1 1652495:5 1716:3 1652495:13 1716:76 1652495:38 1716:240 1652495:7 1716:3 1652495:17 1716:5 1652495:17 1716:119 1652495:3 1716:7 16524…
C	XT4k141_544970	Corynebacterium diphtheriae (taxid 1717)	9691	0:228 797303:5 0:191 306537:3 0:1 131567:5 0:3 131567:5 0:13 1725:2 0:261 2663824:1 201174:5 85006:1 0:4 2496836:1 0:170 83656:4 0:11 53358:2 0:1602 1760:2 0:49 1760:5 0:97 1661:12 1760:20 1661:9 1760:1 1661:11 1760:1 1661:9 1760:8 0:26 1661:15 0:21 1164002:1 0:10 1661:2 1760:55 1661:5 1760:12 1661:7 1760:8 1661:7 1760:1 1661:1 1760:5 1661:5 1760:46 1661:3 1760:5 1661:17 1760:3 1661:3 1760:1 1661…
C	S2k141_20416	Corynebacterium diphtheriae (taxid 1717)	9942	0:2035 1717:1 0:165 1716:5 0:24 1717:10 0:1181 1717:8 0:93 1717:10 0:35 1717:2 0:19 1717:11 0:3 1717:5 0:5 1717:5 0:121 1717:5 0:5 1717:38 0:11 1717:1 0:23 1717:2 0:29 1717:5 0:5 1719:5 0:28 1717:91 0:7 1717:1 0:5 1717:3 0:15 1717:57 0:56 1717:2 0:10 1717:11 0:13 1717:4 0:5 1717:2 0:7 1717:5 0:64 1717:60 0:146 1717:10 0:41 1717:1 0:37 1717:4 0:2 1717:31 0:159 65058:5 0:9 65058:3 0:54 1717:40 0:9 …
C	KDk141_95151	Corynebacterium glutamicum (taxid 1718)	6824	1716:158 0:10 1716:1 0:9 1716:3 0:11 1716:5 0:1 2506452:8 1716:4 2506452:5 1716:68 0:29 1179673:5 0:3 1760:1 0:13 412690:9 0:1 1716:2 0:8 1716:13 0:7 1716:9 0:7 1716:1 0:2 2506452:5 0:4 1718:5 0:9 1718:1 0:8 1718:15 1716:11 1718:1 1716:7 1718:48 1716:5 1718:2 0:1 1716:5 0:4 1716:5 1718:5 0:1 1718:1 0:19 1716:5 0:29 1718:1 0:25 1716:1 0:5 1716:1 0:14 1716:10 0:7 1716:5 0:14 1716:5 0:175 2506452:5 …
C	C5k141_4060	Corynebacterium glutamicum (taxid 1718)	5326	1:176 2:3 1:1 2:3 1:5 2:5 1:5 2:1 1:91 28384:13 1:1 28384:7 1:100 2:214 1224:5 2:5 1224:3 2:1 1224:5 2:312 287:15 1236:36 1:9 1236:25 287:4 0:28 1:8 1224:1 0:22 1716:5 1718:1 1716:6 0:3 1716:2 0:6 1716:7 0:15 1716:912 0:5 1716:7 0:1 1716:5 0:14 1716:448 0:23 1224:121 1236:8 1224:4 1236:5 1224:5 1236:11 1224:348 323850:2 0:36 1224:23 543:23 1224:2 2:95 1:5 2:1 1:1 2:5 1:13 2:196 1:5 2:11 1:8 2:76 …
C	C5k141_422532	Corynebacterium glutamicum (taxid 1718)	4837	2:2329 556325:3 1270:2 0:672 1718:5 0:1 1718:1 0:64 1718:2 0:243 1718:2 0:75 1718:35 0:37 1718:5 0:540 1718:5 0:6 1718:2 0:11 1718:5 0:408 401472:5 306537:2 0:65 1718:4 0:274
C	C9k141_58502	Corynebacterium glutamicum (taxid 1718)	5309	556325:1 1760:270 1678:3 1760:2 1678:7 1760:1549 0:23 1716:11 0:2 1716:3 0:8 1718:5 0:51 1718:9 0:7 1718:5 0:1 1718:3 0:48 1718:9 0:7 1718:3 0:19 1718:14 0:53 1718:11 0:8 1716:1 0:22 1716:5 0:3 1718:1 0:5 1718:1 1716:5 0:78 1716:4 0:4 1716:38 0:35 1716:29 0:5 1716:1 0:11 1716:3 0:5 1716:95 0:5 1716:1 0:21 1716:2 0:12 1716:6 0:2 1716:2 0:5 1716:2 0:15 1716:7 0:11 1716:5 0:67 1716:5 0:3 1716:2 0:16…
C	S4k141_93619	Corynebacterium glutamicum (taxid 1718)	5337	0:338 1270:4 2:2424 0:1805 1718:15 0:556 2:161
C	S31k141_83037	Corynebacterium halotolerans YIM 70093 = DSM 44683 (taxid 1121362)	7323	2:1620 35760:7 2:2 35760:8 2:5 35760:1 2:9 35760:3 2:807 0:43 1121362:3 0:50 44139:5 0:3 1716:1 0:11 1121362:4 0:5 1121362:5 0:71 1121362:5 0:1 1121362:6 0:53 1121362:2 0:38 1121362:5 0:34 1716:3 0:99 1716:3 0:62 1121362:1 0:71 1121362:5 0:30 1725:2 0:167 1121362:3 0:61 1121362:3 0:5 1121362:1 0:11 1121362:2 0:33 1716:2 0:5 1716:5 0:46 1716:1 0:83 1121362:18 0:54 1121362:18 0:111 1121362:5 0:7 11…
C	MYHZ3k141_929924	Corynebacterium maris DSM 45190 (taxid 1224163)	5544	0:36 1716:5 0:3 1224163:4 0:17 1725:1 0:54 754502:5 0:2 1725:5 0:7 1224163:5 0:84 1224163:15 1725:10 0:111 1224163:3 0:11 1224163:31 1716:5 1224163:9 0:175 1224163:5 0:8 1224163:6 0:23 1224163:3 0:4 1224163:19 0:21 1224163:1 0:3 1224163:5 0:14 1224163:6 0:21 1285583:3 0:10 1716:7 1224163:6 0:9 1224163:1 0:13 1224163:1 0:49 1224163:4 0:3 1224163:5 0:24 1224163:3 0:33 1224163:3 0:17 1224163:1 0:3 1…
C	BJ2k141_144464	Corynebacterium sp. 1959 (taxid 2675216)	6552	0:811 1109743:5 0:149 66425:5 0:1006 2528024:3 0:1028 1760:1 0:3402 1716:27 2675216:5 1716:5 2675216:13 1716:58
C	S3k141_447646	Corynebacterium sp. 1959 (taxid 2675216)	3442	2:437 1:138 2:34 1:416 2:57 1:32 2:31 1:143 2:9 1:1 2:19 1:62 0:1 1:1 0:20 1:154 2675216:1 2:4 2675216:336 0:37 2675216:351 0:1017 1716:26 2675216:5 1716:5 2675216:13 1716:58
C	PGS4k141_429125	Corynebacterium striatum (taxid 43770)	3001	0:22 2:477 1:365 2:3 1:5 2:2 1:2 2:5 1:5 2:4 1:231 2:23 1:62 2:25 1:2 2:3 1:31 2:5 1:5 2:38 1:1 2:9 1:43 0:25 1716:5 1760:9 1716:3 1760:2 1716:6 1760:18 0:19 1760:3 0:5 1760:2 43770:20 1716:16 1760:5 1716:6 1760:40 1716:5 43770:7 1716:5 43770:3 1716:5 43770:1 0:6 1716:5 43770:1 1716:5 43770:6 2:4 43770:12 1716:1 1760:5 2:4 1760:1 1716:2 1760:2 2:5 1760:29 1716:5 1760:9 1716:20 1760:5 1716:1 1760:…
C	BJ2k141_126504	Corynebacterium xerosis (taxid 1725)	9017	0:100 2590869:1 0:275 698973:11 0:395 2613769:5 0:876 1798224:5 0:228 1714373:2 0:328 222805:5 0:88 1760:5 0:2 1714373:5 0:2 2509457:2 1760:5 85006:3 0:354 1714373:3 0:227 33050:5 0:324 1714373:3 0:4 2609250:3 0:259 2161816:3 0:5 2609255:1 0:32 1760:5 0:157 2161816:1 0:9 1760:1 2161816:9 1760:20 0:17 1760:3 0:47 37929:5 2161816:2 37929:2 0:7 2161816:1 37929:9 1760:21 0:7 37929:5 0:1 37929:3 0:24 …
C	KDk141_113510	Cyclobacterium amurskyense (taxid 320787)	1749	2:355 976:5 2:5 976:17 2:49 0:36 2:325 1562970:1 2:5 0:31 976:5 2:4 0:380 976:5 0:3 320787:45 0:7 320787:1 0:47 320787:5 0:1 320787:8 0:9 320787:5 0:18 320787:4 0:7 320787:1 0:74 320787:5 0:4 320787:8 0:14 320787:1 0:106 320787:5 0:114
C	GC2k141_44275	Dermabacter vaginalis (taxid 1630135)	5293	0:293 2161816:2 0:33 2161816:2 0:71 135487:5 0:169 72763:1 399497:5 629680:5 0:1 1760:5 0:3 2161816:2 0:503 1270:2 0:5 1270:7 0:34 1760:5 0:9 1760:34 85006:3 1696:5 1136497:2 0:75 1760:46 85006:4 273384:14 1696:2 85006:9 1760:6 1696:5 85006:5 1696:1 85006:14 0:1 1630135:11 1760:4 2161816:5 0:37 1270:3 85006:5 0:1 1136497:1 0:8 85006:1 1630135:1 1136497:5 85006:3 1136497:6 85006:1 1136497:5 0:18 1…
C	XT71k141_19605	Desulfobacterium autotrophicum HRM2 (taxid 177437)	1057	0:134 2:452 1:28 2:48 0:19 2:1 0:10 2:2 1123862:4 0:78 1224:15 177437:5 1224:1 177437:14 1224:4 177437:10 1224:13 177437:18 1224:3 177437:13 1224:13 0:3 1224:2 0:14 1224:2 0:2 1224:5 0:2 1224:108
C	KDk141_118953	Desulfovibrio piger (taxid 901)	6819	0:2426 901:1 0:4358
C	S5k141_293619	Dietzia sp. DQ12-45-1b (taxid 912801)	2235	0:79 912801:130 0:34 912801:1 0:21 912801:22 0:29 2:68 1:1181 2:33 1:420 28384:26 1:157
C	BJ1k141_49820	Dysosmobacter welbionis (taxid 2093857)	8729	0:158 1352:7 0:723 1352:5 0:453 0:2 0:205 2041044:1 0:298 2041044:11 0:34 186802:23 0:84 186802:15 0:5 1239:11 0:5 1239:3 0:12 0:1 0:3 0:7 0:1 0:1 0:1 0:12 186802:1 0:3 186802:5 0:3 1239:3 186802:2 1239:3 186802:20 0:3 186802:1 0:5 186802:1 0:46 186802:5 0:1 186802:7 0:1 186802:2 0:9 186802:6 0:28 186802:15 0:23 1239:3 0:790 2093857:10 0:4 2093857:9 0:771 2093857:1 0:724 2093857:4 0:147 2093857:3…
C	GY2k141_16622	Empedobacter brevis (taxid 247)	5391	0:2 679937:3 0:13 679937:3 0:36 679937:39 0:10 679937:1 0:7 679937:9 0:1 679937:36 0:5 679937:6 0:6 679937:9 0:1 679937:65 0:12 679937:2 0:9 679937:5 0:2 679937:41 0:64 679937:12 0:1 679937:11 0:39 679937:5 0:127 679937:1 0:8 679937:5 0:1 679937:7 0:474 1562970:3 820:5 0:1 1562970:16 0:2 1562970:1 0:35 1562970:32 0:34 1562970:11 0:5 1562970:3 0:67 1562970:66 0:5 1562970:5 0:7 1562970:5 0:653 1642…
C	KDk141_117760	Empedobacter brevis (taxid 247)	1172	0:68 247:4 0:555 9606:1 0:429 247:5 0:13 84566:1 0:62
C	MYHZ3k141_105199	Empedobacter brevis (taxid 247)	8964	0:17 1642646:2 0:7 1642646:9 0:59 1642646:5 0:1 1642646:11 0:236 247:392 976:13 247:83 976:2 247:12 976:7 247:7 976:3 247:5 976:5 247:5 976:5 247:3 976:44 247:5 976:5 247:28 976:5 247:5 976:7 247:12 976:3 247:18 976:5 247:76 976:5 247:8 0:27 247:1 0:1 247:9 976:25 247:13 976:3 247:82 976:4 247:9 976:2 247:5 976:2 247:6 976:13 247:50 976:13 247:11 976:1 247:124 976:5 247:48 976:1 247:184 976:5 247…
C	XT5k141_653898	Empedobacter brevis (taxid 247)	6085	0:877 1562970:1 171551:22 171549:23 171551:6 171549:9 171551:14 171549:4 1562970:27 171549:89 1562970:4 171549:10 1562970:11 171549:1 1562970:4 171549:34 1642647:11 0:37 171549:5 976:672 76832:16 976:1 76832:10 976:340 76832:23 976:5 76832:2 976:78 0:27 247:34 976:9 247:65 976:5 247:34 976:2 247:19 976:16 247:186 976:1 247:13 2:5 247:1 2:5 247:160 976:5 247:282 976:1 247:6 976:5 247:32 976:3 247:…
C	XT7k141_9896	Empedobacter brevis (taxid 247)	4147	0:2 562:6 2:43 131567:2 2:976 976:2 0:24 2:5 976:5 0:27 976:3 2:240 976:12 2:1 976:5 2:6 976:7 2:17 976:5 2:7 976:9 2:7 976:6 2:9 0:36 2:49 976:17 2:5 976:5 2:398 976:2 1562970:30 976:93 2:2 976:5 0:7 976:2 0:5 976:1 0:6 976:31 2:7 976:5 34085:6 2:1 34085:2 976:12 34085:2 2:5 0:502 49546:1 59732:9 2593645:4 59732:1 2593645:5 59732:1 2487073:5 0:36 536441:2 0:1079 1312072:2 0:1 2594269:1 0:11 2594…
C	XT7k141_66904	Empedobacter brevis (taxid 247)	7460	247:111 0:26 49546:162 702745:1 49546:1 702745:1 49546:6 702745:25 49546:7 702745:5 49546:3 702745:2 49546:2 702745:13 49546:3 702745:5 49546:139 702745:7 49546:1 702745:1 49546:5 702745:3 49546:5 702745:5 49546:1 702745:5 49546:44 28251:32 49546:148 702745:7 49546:5 702745:21 49546:229 976:1 49546:4 68336:1 49546:5 976:16 49546:9 0:1934 247:201 976:9 247:65 976:5 247:34 976:2 247:19 976:16 247:1…
C	BJ1k141_650600	Empedobacter brevis (taxid 247)	3082	247:32 976:9 247:65 976:5 247:34 976:2 247:19 976:16 247:186 976:1 247:13 2:5 247:1 2:5 247:160 976:5 247:282 976:1 247:6 976:5 247:32 976:3 247:37 976:32 247:44 976:5 247:184 976:1 247:48 976:5 247:124 976:1 247:11 976:13 247:50 976:13 247:6 976:2 247:5 976:2 247:9 976:4 247:82 976:3 247:13 976:25 247:9 0:1 247:1 0:27 247:8 976:5 247:76 976:5 247:18 976:3 247:12 976:7 247:5 976:5 247:28 976:5 24…
C	C5k141_220982	Empedobacter brevis (taxid 247)	3325	0:1376 247:1 0:3 247:5 0:120 247:5 0:5 247:9 976:7 0:7 976:3 0:5 976:5 0:5 976:5 679937:3 976:26 0:20 679937:1 0:11 679937:24 976:5 679937:5 976:7 679937:6 0:144 247:5 0:32 976:3 0:194 976:3 0:61 679937:25 0:40 247:11 0:11 247:3 0:5 247:5 0:7 247:7 0:7 247:5 679937:1 0:1 679937:5 976:1 679937:14 0:2 247:5 0:94 247:4 0:20 247:1 0:4 247:5 0:4 247:9 0:85 976:1 0:6 976:11 247:28 0:5 247:1 0:40 976:3 …
C	C5k141_425485	Empedobacter brevis (taxid 247)	4591	0:533 679937:1 0:7 679937:5 0:113 679937:9 0:7 679937:1 0:74 679937:1 0:9 679937:24 0:3 679937:2 0:20 679937:18 0:190 679937:5 0:110 679937:5 0:128 679937:2 0:290 1250231:3 0:44 679937:2 0:4 679937:5 0:7 679937:7 0:6 679937:3 0:425 679937:5 0:37 679937:5 0:77 679937:1 0:121 679937:2 0:10 2:5 679937:20 0:427 9606:1 0:226 247:7 0:3 976:8 679937:4 0:45 247:16 976:5 247:34 976:2 247:19 976:16 247:186…
C	S2k141_295301	Empedobacter brevis (taxid 247)	6570	976:109 0:6 76832:5 0:150 817:5 820:3 0:649 1562970:3 820:5 0:1 1562970:16 0:2 1562970:1 0:35 1562970:32 0:34 1562970:11 0:5 1562970:3 0:67 1562970:66 0:5 1562970:5 0:7 1562970:5 0:653 1642646:2 0:7 1642646:9 0:59 1642646:5 0:1 1642646:11 0:236 247:392 976:13 247:83 976:2 247:12 976:7 247:7 976:3 247:5 976:5 247:5 976:5 247:3 976:44 247:5 976:5 247:28 976:5 247:5 976:7 247:12 976:3 247:18 976:5 2…
C	S7k141_595657	Empedobacter brevis (taxid 247)	1074	0:145 247:11 0:593 84566:5 0:207 247:6 0:15 332999:2 0:14 247:1 332999:5 0:36
C	HB4k141_487075	Enterobacter (taxid 547)	665	543:20 91347:40 1236:6 91347:4 543:12 91347:2 543:2 91347:8 543:1 91347:40 543:2 91347:3 543:9 1236:7 543:4 547:9 543:3 91347:9 547:5 543:5 91347:3 1236:12 547:2 881260:1 547:14 543:3 547:5 543:22 91347:2 543:41 547:6 91347:9 1236:1 91347:8 547:5 543:3 91347:2 1236:9 91347:5 547:5 543:5 1236:2 547:1 91347:1 547:19 1236:5 547:45 543:5 547:9 543:2 547:26 543:6 91347:4 543:5 1236:2 547:3 1236:5 9134…
C	XT7k141_5743	Enterobacter (taxid 547)	9588	1:50 547:7 0:3440 1236:3 1224:14 1236:37 1224:5 1236:1 1224:5 1236:5 1224:1 1236:13 1224:127 1236:43 1224:1 1236:22 1224:5 1236:5 1224:80 1236:4 1224:5 1236:1 1224:1 1236:5 1224:3 1236:13 1224:18 1236:2 2:5 1224:1 1236:1 1224:5 1236:1 1224:5 1236:5 1224:3 1236:8 1224:2 1236:5 1224:2 1236:6 1224:50 1236:5 1224:7 1236:23 1224:1 1236:5 1224:3 1236:3 1224:3 1236:5 1224:1 1236:56 1224:25 1236:11 1224:…
C	HB4k141_284942	Enterobacter cancerogenus (taxid 69218)	1170	1224:1 91347:3 1224:8 543:5 1236:1 1224:11 204037:5 0:2 71655:5 91347:5 0:1 1778540:5 0:5 543:5 547:1 543:6 158836:5 0:3 543:3 0:5 547:1 0:7 543:4 550:5 547:1 550:5 547:10 543:5 547:2 543:5 547:5 543:12 91347:3 543:6 91347:10 2478464:2 547:1 0:5 354276:3 0:4 2500132:5 550:6 543:18 547:1 2500132:7 0:3 547:5 0:1 2500132:5 0:27 61647:4 543:2 0:5 543:18 550:2 547:1 0:7 2071710:7 1812935:1 0:6 2071710…
C	HB4k141_387096	Enterobacter cancerogenus (taxid 69218)	2678	547:6 543:2 547:6 543:7 547:8 543:65 547:6 543:5 547:10 543:1 547:7 543:12 91347:1 543:5 91347:5 543:52 547:43 543:16 547:6 543:5 91347:1 547:5 543:1 547:5 91347:3 547:1 543:2 547:21 91347:2 547:1 91347:5 547:4 91347:6 543:18 547:7 91347:3 547:2 91347:29 547:5 543:5 547:1 543:3 547:45 543:5 547:16 543:5 91347:1 547:21 543:10 547:38 1224:5 543:1 91347:5 543:7 547:1 543:5 91347:3 0:23 543:5 0:1 913…
C	HB4k141_131853	Enterobacter chengduensis (taxid 2494701)	1666	547:5 0:1 91347:5 0:1 1224:5 91347:5 0:1 1236:1 1224:1 0:8 91347:4 0:4 547:10 91347:5 543:13 547:27 1236:5 547:13 91347:5 547:22 543:1 547:5 543:1 547:20 543:2 91347:5 543:1 547:4 91347:5 547:6 543:5 91347:1 547:8 91347:15 547:6 91347:2 543:9 547:1 543:3 547:10 543:1 547:8 543:5 1224:5 543:6 547:28 543:7 547:4 543:7 91347:26 354276:1 1236:5 354276:6 547:5 543:3 354276:4 547:5 354276:1 547:10 3542…
C	HB4k141_333385	Enterobacter cloacae (taxid 550)	5151	543:7 354276:11 547:5 354276:11 1296536:7 547:5 1296536:19 354276:5 547:4 354276:2 547:6 543:84 547:1 543:5 550:2 547:1 550:5 547:1 550:5 547:1 550:17 547:10 543:39 550:1 543:3 550:1 547:28 550:5 547:3 354276:17 543:28 1812935:14 547:23 543:40 547:2 354276:1 543:5 354276:4 547:5 354276:24 547:3 354276:2 543:9 547:3 543:10 547:7 543:3 547:5 543:1 547:3 543:34 547:2 543:5 547:3 543:4 547:1 543:64 5…
C	HB4k141_538828	Enterobacter cloacae (taxid 550)	2107	547:2 354276:5 547:2 354276:11 547:11 543:6 547:4 543:5 547:1 543:9 91347:3 543:4 91347:7 547:21 354276:35 547:7 91347:1 547:55 543:6 547:2 543:13 547:11 543:2 547:20 543:1 547:9 543:5 547:6 91347:1 543:1 91347:5 543:7 91347:3 547:3 91347:1 543:3 547:5 91347:4 547:13 543:9 547:2 543:3 547:11 543:1 547:5 543:3 547:15 91347:5 547:13 543:1 547:2 543:1 547:21 543:6 547:4 543:1 547:28 354276:10 543:2 …
C	HB4k141_99916	Enterobacter cloacae complex (taxid 354276)	2616	547:8 543:2 547:53 543:3 547:5 1224:1 547:88 91347:5 547:20 1224:7 543:13 547:29 543:5 547:1 1224:12 543:5 1236:4 543:6 547:90 91347:9 1236:3 547:1 91347:2 547:25 1224:1 547:11 1236:2 547:28 543:5 547:4 543:1 547:60 1224:7 547:5 543:4 1236:1 91347:5 1236:8 547:4 91347:7 547:4 543:1 547:3 91347:9 543:3 547:2 91347:5 547:16 91347:3 547:9 1224:1 547:108 354276:5 547:5 354276:9 547:6 354276:7 547:111…
C	HB4k141_492805	Enterobacter cloacae complex sp. (taxid 2027919)	2238	547:18 543:15 354276:1 2027919:12 0:8 1812934:7 2027919:5 354276:4 547:70 543:14 158836:9 547:5 158836:7 354276:3 158836:1 354276:5 547:1 354276:5 547:5 543:4 354276:1 547:3 354276:3 547:174 543:6 547:67 2027919:1 0:3 354276:5 0:5 354276:1 0:1 158836:3 547:5 543:1 2027919:1 0:1 547:1 0:7 2027919:12 0:50 2027919:41 547:4 2027919:6 547:2 2027919:54 0:30 2027919:15 0:7 2027919:5 0:5 2027919:2 0:12 2…
C	HB4k141_4592	Enterobacter hormaechei (taxid 158836)	5753	543:14 0:57 543:6 0:9 543:5 61646:2 354276:1 0:7 354276:2 543:7 547:16 543:1 547:7 543:15 547:2 543:5 547:250 543:4 547:6 91347:1 547:66 543:5 91347:5 547:2 91347:2 547:5 543:5 547:58 543:1 547:13 543:1 547:3 543:5 547:20 543:4 547:7 543:5 547:26 543:5 547:65 543:5 547:4 543:8 547:1 543:11 547:26 543:3 547:21 91347:5 543:9 91347:12 543:10 547:5 543:5 547:46 543:9 91347:5 547:15 543:6 547:4 543:3 …
C	HB4k141_112267	Enterobacter hormaechei (taxid 158836)	1697	543:1 547:2 354276:5 547:5 354276:1 547:2 0:7 354276:13 547:44 543:8 547:18 354276:3 547:5 354276:11 547:3 354276:9 547:36 543:1 547:3 543:5 547:49 543:6 547:37 354276:24 543:3 354276:4 543:5 354276:12 91347:2 354276:1 543:14 547:5 91347:1 547:8 91347:4 543:1 91347:5 547:11 543:3 547:57 158836:9 547:5 158836:11 547:143 543:5 547:7 543:1 547:8 543:5 547:3 543:5 547:30 1236:3 547:5 354276:3 547:1 3…
C	HB4k141_435252	Enterobacter hormaechei (taxid 158836)	1236	543:21 547:5 543:3 547:1 543:1 547:7 91347:5 547:13 1236:5 547:19 543:5 547:2 543:6 91347:7 543:6 547:5 91347:5 543:2 91347:2 543:15 91347:10 543:1 547:10 543:4 547:1 543:5 547:5 543:7 547:5 543:29 91347:1 543:30 1224:1 543:5 1236:3 543:6 91347:4 543:5 91347:7 543:5 547:12 543:9 547:15 543:14 547:4 543:5 547:23 543:4 547:12 543:1 547:18 543:19 547:41 158836:24 543:9 547:84 91347:1 543:6 1236:4 91…
C	HB4k141_493807	Enterobacter hormaechei (taxid 158836)	2600	91347:2 547:4 543:5 547:10 543:1 547:7 543:5 91347:1 543:14 547:9 543:9 1224:3 547:9 543:1 547:1 543:2 547:20 543:6 547:5 543:5 547:47 543:1 91347:11 1236:4 91347:1 2:2 91347:5 547:47 543:19 547:1 543:11 547:4 543:3 91347:5 547:28 91347:4 547:13 543:5 547:12 543:1 547:1 543:9 547:1 91347:7 547:1 1224:9 1236:5 1224:6 543:5 1224:4 1236:1 91347:6 547:16 1236:5 547:36 543:7 1224:1 91347:18 1224:11 2:…
C	HB4k141_505166	Enterobacter hormaechei (taxid 158836)	1736	354276:14 547:13 543:3 547:17 1236:2 1224:1 543:1 1224:10 547:7 1224:2 543:5 547:8 543:13 91347:3 547:8 91347:1 543:2 547:5 543:5 547:10 354276:3 547:94 543:4 547:1 2:9 547:25 543:4 547:3 543:5 547:15 2:5 547:13 2:7 1224:1 91347:5 543:5 354276:7 547:20 543:4 547:4 543:5 547:10 543:1 2:1 547:5 1236:1 547:5 91347:3 543:1 91347:4 1236:5 547:11 91347:7 547:57 0:24 543:5 547:2 0:1 547:33 0:17 547:1 35…
C	HB4k141_534575	Enterobacter hormaechei (taxid 158836)	2524	881260:35 543:2 0:6 547:21 543:5 547:1 543:9 547:2 543:1 547:20 0:5 547:5 543:2 547:11 543:6 547:45 543:13 91347:4 543:22 547:11 543:1 547:2 543:16 547:2 543:5 547:56 91347:7 547:45 543:5 547:10 543:5 547:3 1224:1 547:7 543:3 91347:2 547:5 543:2 91347:9 543:11 547:25 543:16 547:71 543:5 547:1 543:8 91347:3 543:5 91347:6 543:5 1224:5 543:29 91347:5 547:27 543:1 547:5 91347:3 543:3 547:6 91347:1 0:…
C	HB4k141_592620	Enterobacter hormaechei (taxid 158836)	1676	547:8 354276:11 547:2 543:2 547:14 2:2 547:7 91347:4 547:13 1236:5 543:2 547:7 543:7 547:18 543:9 547:1 543:5 547:30 91347:3 543:7 547:65 354276:14 547:2 354276:1 547:23 158836:4 0:34 354276:20 547:41 354276:29 547:6 543:5 1236:5 547:48 543:5 91347:5 547:8 543:1 547:3 2:1 547:15 543:1 547:4 91347:5 543:5 0:3 562:3 0:5 641:3 0:3 547:1 0:11 547:9 543:2 547:5 543:4 547:33 543:25 547:6 543:5 547:2 54…
C	HB4k141_216168	Enterobacter hormaechei subsp. hormaechei (taxid 301105)	1301	91347:8 543:41 91347:53 543:29 91347:6 543:3 91347:5 354276:5 543:2 547:8 158836:5 547:1 158836:18 543:34 547:34 543:10 0:4 547:5 543:2 0:11 547:3 1224:1 0:5 301105:1 547:3 543:5 547:9 543:9 547:6 543:5 547:21 543:15 547:4 543:2 547:34 543:2 547:59 543:5 547:6 543:11 547:64 543:7 547:1 543:8 547:7 91347:5 543:5 91347:5 543:3 91347:23 547:20 543:2 547:15 543:5 547:4 543:1 547:23 1236:5 1224:4 547:…
C	HB4k141_551311	Enterobacter hormaechei subsp. steigerwaltii (taxid 299766)	3696	547:42 0:27 354276:12 547:5 354276:10 547:134 543:1 547:15 543:16 547:13 543:11 547:32 543:3 547:41 91347:1 547:25 543:3 547:29 543:3 547:20 91347:5 547:18 1296536:4 547:8 543:16 91347:5 543:4 547:61 543:5 1224:7 547:3 1236:1 547:4 1236:3 547:23 91347:2 547:79 543:1 547:97 91347:5 547:5 91347:5 547:163 543:3 547:46 543:5 547:12 354276:3 547:1 543:5 547:3 354276:1 547:39 543:1 547:29 543:27 547:4 …
C	HB4k141_369894	Enterobacter hormaechei subsp. xiangfangensis (taxid 1296536)	3749	547:12 543:8 547:95 543:2 547:55 1236:5 547:13 543:5 547:47 543:5 547:9 543:2 547:35 543:5 547:9 543:4 547:7 543:1 547:2 543:1 547:22 1236:1 547:50 91347:1 547:72 543:12 547:5 543:4 547:24 0:8 543:1 0:11 547:7 0:6 547:6 543:4 0:34 547:49 543:5 547:3 543:9 547:34 543:54 547:2 543:5 547:69 543:5 547:10 543:9 547:79 354276:5 547:5 354276:27 547:11 91347:8 547:19 543:11 547:18 354276:1 547:17 354276:…
C	C10k141_4520	Enterobacter hormaechei subsp. xiangfangensis (taxid 1296536)	4170	1:109 2:3 1236:1 543:23 1236:394 1920107:2 0:29 1920107:5 1236:81 543:25 1236:50 0:27 91347:2 2:160 91347:840 1224:1 91347:195 1296536:5 0:22 1236:1087 543:27 1236:165 1920107:3 0:34 543:12 1236:697 0:21 59201:1 91347:2 543:5 1:108
C	HB4k141_558564	Enterobacter ludwigii (taxid 299767)	1506	547:2 543:11 547:19 543:1 547:8 543:51 299767:12 543:1 299767:11 543:2 299767:1 543:2 299767:1 543:10 547:65 543:2 547:1 543:28 547:6 543:2 547:2 543:10 91347:1 543:8 547:5 543:16 547:5 543:6 547:165 354276:19 547:4 354276:1 547:3 354276:1 547:5 1224:2 547:1 354276:9 547:5 354276:5 547:2 354276:10 547:21 354276:5 547:3 91347:5 543:5 547:3 543:3 91347:5 543:5 547:6 91347:5 547:2 543:6 547:16 543:2…
C	HB4k141_470759	Enterobacter roggenkampii (taxid 1812935)	1595	543:12 91347:1 543:3 91347:8 543:3 354276:6 543:1 354276:12 543:3 0:1 543:28 547:3 543:7 547:5 354276:5 2494701:8 547:1 543:1 547:5 2494701:1 543:15 547:5 543:3 547:10 543:4 354276:4 550:1 543:5 550:4 543:1 0:1 547:5 0:5 1812935:12 547:1 1812935:5 547:10 1812935:2 0:1 543:15 1907578:5 543:20 91347:4 543:22 0:3 550:1 0:2 547:10 543:1 547:5 543:7 547:1 543:5 881260:2 543:2 881260:8 547:32 543:1 547…
C	HB4k141_544300	Enterobacterales (taxid 91347)	2593	2:627 1:281 0:5 1:13 0:14 1:467 91347:8 1:2 91347:21 1:458 1236:5 1:5 1236:2 2:1 1236:16 1:64 91347:33 1:537
C	KDk141_267751	Enterobacterales (taxid 91347)	1673	1:104 1224:5 91347:23 1236:1 1:2 1236:5 0:1 28384:5 0:29 91347:11 1:53 91347:48 1:18 91347:2 1:1 91347:17 1:2 91347:5 1:1 91347:1 1:5 91347:23 1:5 91347:37 1236:1 91347:10 1236:5 91347:20 1:18 91347:9 1:2 91347:58 1:16 91347:7 1:1 91347:1 1:5 91347:1 1:5 91347:11 1:20 91347:7 1:1 91347:5 1:3 91347:23 1236:1 91347:7 1236:6 1:4 1236:5 1:45 91347:38 1:3 91347:1 1:44 91347:23 1:1 91347:9 1:111 91347:…
C	MYHZ3k141_446420	Enterobacterales (taxid 91347)	1033	0:56 91347:10 0:3 91347:7 0:15 91347:2 0:5 91347:182 0:37 91347:396 0:17 91347:2 0:7 91347:260
C	PGL1k141_67308	Enterobacterales (taxid 91347)	2349	1:87 91347:21 1224:17 131567:1 1224:1963 2:95 1:5 2:1 1:1 2:5 0:119
C	XT11k141_7338	Enterobacterales (taxid 91347)	2444	1:12 28384:13 1:1 28384:7 1:102 91347:19 1224:598 91347:19 2:870 0:22 1224:5 2:542 1224:26 2:34 1224:36 1:104
C	XT2k141_167959	Enterobacterales (taxid 91347)	984	2:87 91347:3 0:2 1224:5 91347:3 1236:1 0:10 1224:11 1:5 1224:437 2:2 1224:100 0:51 1224:12 2:2 1:105 28384:7 1:1 28384:13 1:93
C	XT71k141_296192	Enterobacterales (taxid 91347)	1429	1:83 1224:3 91347:37 1236:3 91347:31 1236:58 91347:5 1236:5 91347:7 1236:5 91347:3 1236:86 91347:29 1236:98 91347:44 1236:2 91347:5 1236:5 91347:9 1236:3 91347:9 1236:6 91347:40 1236:3 91347:3 1236:236 91347:31 1236:5 91347:1 1236:258 91347:23 1236:5 91347:3 1236:5 91347:3 1236:5 91347:23 1236:11 0:33 1236:26 91347:33 1:112
C	XT7k141_7484	Enterobacterales (taxid 91347)	4967	1:111 91347:25 1:11 1236:684 2:5 1224:1 1236:886 2:187 1236:1212 1224:65 1236:1 1224:5 1236:3 1224:1 1236:5 1224:3 1236:5 1224:251 1:1 1224:11 1:24 1224:1 1:3 1224:3 1:2 1224:24 1:5 1224:78 1:5 1224:3 1:59 1224:1 1:15 1224:19 1:302 1224:1 1:5 1224:3 1:3 1224:20 1:23 1224:3 1:5 1224:3 1:1 1224:9 1:1 1224:1 1:5 1224:1 1:177 1224:5 1:1 1224:18 1:2 1224:6 1:138 1224:13 1:2 1224:8 1:3 2:1 1:458
C	XT9k141_267040	Enterobacterales (taxid 91347)	3888	1:107 2:2 91347:29 1236:50 2:5 1236:454 1224:8 1236:698 1224:8 1236:12 1224:5 1236:1273 91347:17 1236:1 91347:11 1236:166 91347:22 1236:3 91347:5 1236:274 1224:5 1236:2 1224:42 1236:76 91347:18 1236:5 1:36 1236:11 1:5 1236:5 1:287 91347:21 1:2 91347:4 1:185
C	C10k141_69495	Enterobacterales (taxid 91347)	3241	2:1240 1:4 2:11 1:23 2:5 1:3 2:5 1:5 2:1 1:7 2:9 1:1 2:81 1:168 2:896 91347:19 1224:598 91347:19 1:102 28384:7 1:1 28384:2
C	C5k141_225509	Enterobacterales (taxid 91347)	8785	2:113 91347:19 1224:5 91347:3 1224:331 2:2 1224:41 2:12 1224:8 2:5 1224:208 2:1 1224:13 2:2 1224:211 2:12 1224:7 2:1 1224:5 2:1 1224:838 2:2 1224:856 2:94 1236:168 1224:5 1236:1 1224:38 1236:43 1224:8 1236:372 0:37 1236:412 1224:2 1236:943 1224:10 1236:5 1224:8 1236:18 1224:7 1236:1337 2:5 1236:548 106654:5 0:32 1236:125 1224:5 1236:5 1224:17 2:2 1224:9 1236:16 1224:5 1236:3 1224:34 1236:62 1224:…
C	C9k141_30880	Enterobacterales (taxid 91347)	5059	1:552 2:3 1:5 2:5 1:1 2:9 1:3 2:5 1:4 2:17 1:3 2:5 1:71 1236:22 1224:234 1236:25 1224:5 1236:1 1224:173 1236:20 1:7 1224:5 1:5 1224:11 1236:295 2:5 1236:5 91347:5 1236:3 91347:1 1236:1 91347:3 1236:2 91347:5 1236:4 91347:8 1236:762 0:36 1236:33 2:5 1236:827 0:37 1236:43 2:5 1236:200 2:4 1236:548 2:24 1236:201 2:4 1236:5 2:2 1236:122 2:9 1236:222 2:9 1236:66 2:2 1236:192 91347:26 1236:4 1:109
C	C9k141_45647	Enterobacterales (taxid 91347)	1449	2:110 1224:2 1236:430 1224:5 1236:15 1224:2 1236:26 1224:3 1236:35 1224:5 1236:417 91347:14 1224:5 1:97 28384:29 1:220
C	DQY3k141_133320	Enterobacterales (taxid 91347)	697	0:98 1224:446 0:27 1224:5 91347:19 2:68
C	S21k141_231784	Enterobacterales (taxid 91347)	1221	28384:4 1:1 28384:7 1:102 1224:5 91347:14 1236:9 91347:21 1236:387 1224:5 1236:35 1224:3 1236:26 0:14 1236:3 0:9 2:542
C	S21k141_231901	Enterobacterales (taxid 91347)	8099	1:42 2:68 1236:26 1224:491 1236:4 91347:22 1236:5 91347:3 1224:3 2:3 1:440 2:5 1:3 2:20 1:2 2:4 1:311 2:15 1:1 2:16 1:414 2:11 1:1 2:10 1:45 1236:9 91347:17 1224:34 1236:37 1224:5 1236:1 1224:5 1236:5 1224:1 1236:13 1224:127 1236:43 1224:1 1236:22 1224:5 1236:5 1224:80 1236:4 1224:5 1236:1 1224:1 1236:5 1224:3 1236:13 1224:18 1236:2 2:5 1224:1 1236:1 1224:5 1236:1 1224:5 1236:5 1224:3 1236:8 1224…
C	GY2k141_111403	Enterobacteriaceae (taxid 543)	7388	1236:780 2:4 1236:21 2:1 1236:5 2:1 1236:6 2:15 1236:5 2:2 1236:1 2:1 1236:7 2:5 1236:7 2:1 1236:3 2:13 1236:43 2:46 1236:1165 1224:5 1236:232 1224:5 1236:43 1224:1 1236:42 1:471 1224:31 1:371 1224:5 1:1 1224:18 1:2 1224:6 1:754 1236:23 1224:228 1236:43 1224:1 1236:22 1224:5 1236:5 1224:837 1236:110 1224:4 1236:365 1224:1 1236:736 543:29 1224:826
C	KDk141_111270	Enterobacteriaceae (taxid 543)	3498	543:1391 91347:1 543:23 91347:6 543:5 91347:4 543:22 91347:2 543:117 2:5 543:12 91347:5 543:224 91347:4 543:219 91347:5 543:254 91347:2 543:578 91347:3 543:278 91347:5 543:190 91347:5 543:1 91347:77 543:26
C	PGL1k141_24243	Enterobacteriaceae (taxid 543)	1407	543:424 2:5 543:51 2:1 543:138 91347:5 543:54 91347:5 543:110 91347:5 543:2 91347:3 543:37 91347:1 543:43 91347:1 543:4 91347:5 543:1 91347:23 543:5 91347:12 543:173 91347:5 543:71 91347:4 543:6 91347:5 543:54 91347:3 543:80 91347:5 543:32
C	PGL1k141_322729	Enterobacteriaceae (taxid 543)	6088	1:104 1224:5 1236:3 543:19 1224:1217 1236:5 1224:1409 543:6 0:27 543:8 1224:933 2:5 1224:811 1236:1364 543:26 1224:5 2:107
C	PGL1k141_370037	Enterobacteriaceae (taxid 543)	950	28384:1 1:1 28384:7 1:102 1224:5 91347:14 1236:417 1224:5 1236:30 0:20 1236:2 0:4 1236:5 0:3 1224:2 1236:15 1224:5 1236:141 543:16 1236:5 543:1 1224:2 1236:4 1:109
C	XT5k141_117974	Enterobacteriaceae (taxid 543)	5165	2:111 1224:838 2:5 1224:933 543:8 0:27 543:6 1224:1409 1236:5 1224:351 0:26 1224:651 0:16 2:7 1224:4 0:7 1224:228 1236:9 1224:1 1236:14 1224:2 1236:1 1224:5 1236:1 1224:466
C	XT71k141_290241	Enterobacteriaceae (taxid 543)	863	1:108 1236:3 543:25 1224:584 1:102 28384:7
C	XT7k141_86356	Enterobacteriaceae (taxid 543)	1244	1:236 91347:33 1236:26 0:33 1236:11 91347:23 1236:5 91347:3 1236:5 91347:3 1236:5 91347:23 1236:258 91347:1 1236:5 91347:31 1236:236 91347:3 1236:3 91347:40 1236:6 91347:9 1236:3 91347:9 1236:5 91347:5 1236:2 91347:44 1236:6 543:23 1236:2 1224:3 2:2 1:108
C	XT9k141_8296	Enterobacteriaceae (taxid 543)	1958	1224:240 2:5 1224:429 2:4 1224:11 1236:25 1224:579 1236:23 2:3 1224:19 2:10 1224:16 1236:3 1224:3 1236:7 2:412 543:21 1236:5 1224:1 1:108
C	XT9k141_13934	Enterobacteriaceae (taxid 543)	3698	1:236 91347:33 1236:26 0:33 1236:11 91347:23 1236:5 91347:3 1236:5 91347:3 1236:5 91347:23 1236:258 91347:1 1236:5 91347:31 1236:236 91347:3 1236:3 91347:40 1236:6 91347:9 1236:3 91347:9 1236:5 91347:5 1236:2 91347:44 1236:98 91347:29 1236:86 91347:3 1236:5 91347:7 1236:5 91347:5 1236:58 91347:11 543:27 1:466 1236:1691 2:107
C	BJ2k141_138855	Enterobacteriaceae (taxid 543)	1252	543:336 2:882
C	C10k141_109377	Enterobacteriaceae (taxid 543)	856	1224:10 1236:25 1224:579 1236:18 1224:2 2:5 1:69 1224:1 91347:5 543:16 1:92
C	C10k141_187260	Enterobacteriaceae (taxid 543)	4179	1:20 28384:26 1:420 2:33 1:1248 2:28 1:548 543:23 1:5 543:5 1:633 1224:16 1:3 1224:13 1:114 1224:9 1:1 1224:1 1:5 1224:6 1:2 1224:10 1:28 1224:52 543:9 1224:5 543:3 1224:5 543:13 1:861
C	C10k141_316966	Enterobacteriaceae (taxid 543)	4250	1:108 1224:1438 543:6 0:27 543:8 1224:933 2:5 1224:838 2:853
C	DQY3k141_115654	Enterobacteriaceae (taxid 543)	1151	0:54 1224:1 0:25 1224:7 0:3 1224:34 2027290:22 91347:4 1:508 1224:1 1:5 1224:5 1:2 1224:5 1:4 1224:7 1:15 1224:3 543:412
C	PGS4k141_31431	Enterobacteriaceae (taxid 543)	5517	2:6 1:597 2:1 1:5 2:12 1:4 2:8 1:1120 1224:10 2:5 1224:3 2:814 0:317 712:2 0:1320 2593676:1 0:106 1224:11 0:26 1236:246 2:2 1236:647 91347:44 543:10 91347:2 543:13 1236:5 543:1 1236:12 543:16 1236:5 543:2 2:5 1:105
C	PGS4k141_228563	Enterobacteriaceae (taxid 543)	2232	1:894 1224:7 1:2 1224:74 1:28 1224:10 1:2 1224:6 1:5 1224:1 1:1 1224:9 1:114 1224:13 1:3 1224:16 1:544 543:24 1:445
C	S1k141_38166	Enterobacteriaceae (taxid 543)	2651	1:86 2:6 1:7 2:1 543:1 2:6 1236:9 2:3 1236:9 2:74 1:5 2:1 1:1 2:5 1:13 2:196 1:5 2:11 1:8 2:76 1:9 2:43 1:2 2:80 1:25 2:9 1:1 2:9 1:1 2:7 1:19 2:211 1224:8 2:542 1224:7 2:5 1224:10 2:2 1236:2 1224:5 2:994 1:103
C	S1k141_39141	Enterobacteriaceae (taxid 543)	2577	0:36 62322:1 1236:61 654:5 0:195 31989:3 0:10 988812:1 0:153 1389004:2 0:143 28211:1 0:79 433:5 0:131 1866325:3 0:19 28211:4 0:1 2293862:5 0:98 543:19 2:824 91347:19 1224:598 91347:19 1:102 28384:6
C	S1k141_647879	Enterobacteriaceae (taxid 543)	6038	1:64 0:6 110937:5 0:15 1:3 0:5 1:40 1224:26 1:1756 1236:174 1224:3 1236:85 1224:18 1236:1 1224:5 1236:294 1224:98 1:1693 543:13 1224:5 543:3 1224:5 543:9 1224:52 1:28 1224:10 1:2 1224:6 1:5 1224:1 1:1 1224:9 1:114 1224:13 1:3 1224:16 1:1335 0:11 1:3 0:9 1:1 0:3 1:34 0:22
C	S31k141_758220	Enterobacteriaceae (taxid 543)	2112	1:67 0:17 1:2 0:13 1:21 2:5 1224:1 543:14 1224:3 543:2 1236:3 543:4 1224:5 1:4 1236:1 1224:1 32033:4 1224:7 1236:1 0:14 543:338 0:38 543:7 2:2 1224:5 543:110 1:2 543:5 1224:5 543:8 1:3 543:49 1:5 543:38 1:1 543:2 1:25 2:35 1224:5 543:53 1:1 543:5 1:1 543:84 1224:6 2:20 1:19 543:9 1:4 543:35 1224:5 543:3 1224:8 1236:5 543:110 1224:1 1236:5 1:1 1224:5 543:4 1:5 543:1 1:19 543:1 1:5 543:93 0:22 1224…
C	S5k141_173774	Enterobacteriaceae (taxid 543)	3581	2:2149 1:4 2:11 1:23 2:5 1:3 2:5 1:5 2:1 1:7 2:9 1:1 2:81 1:168 2:237 1:19 2:7 1:1 2:9 1:1 2:9 1:25 2:80 1:2 2:43 1:9 2:76 1:8 2:11 1:5 2:196 1:13 2:5 1:1 2:1 1:5 2:74 1236:9 2:3 1236:9 2:6 543:1 2:1 1:7 2:6 1:100 28384:7 1:1 28384:13 1:75
C	S7k141_682934	Enterobacteriaceae (taxid 543)	841	1:1 28384:7 1:102 1224:5 543:1 91347:5 0:13 1236:1 0:3 1236:5 0:1 1236:19 0:11 1236:4 0:58 1236:43 0:10 1236:1 0:11 1236:5 0:8 1236:232 1224:5 1236:35 1224:3 1236:26 1224:2 1236:15 1224:5 1236:14 91347:21 0:27 1:108
C	GY2k141_221170	Enterococcus (taxid 1350)	5754	0:338 2:8 0:507 2:2 0:52 2:5 0:11 2:9 0:6 2:5 0:163 2:1 0:614 272558:5 0:43 186826:22 0:5 186826:5 0:70 186826:4 0:4 186826:7 0:17 186826:2 0:8 91061:5 0:84 2663022:8 0:6 2663022:5 0:3 91061:2 0:91 186826:43 0:11 186826:3 0:10 186826:1 0:10 186826:1 1350:2 186826:8 0:6 186826:3 111780:2 0:54 186826:20 0:1 186826:9 0:107 186826:16 0:1 186826:4 0:87 91061:1 186826:9 0:46 186826:5 0:40 91061:4 0:5 2…
C	KDk141_280053	Enterococcus (taxid 1350)	5344	0:120 2507161:1 0:68 9606:2 0:329 2507161:1 0:67 2507161:13 0:32 2507161:2 0:453 2507161:7 0:154 2507161:8 0:5 2507161:41 0:1700 186826:7 0:53 91061:4 2663022:1 0:5 91061:4 0:40 186826:5 0:46 186826:9 91061:1 0:87 186826:4 0:1 186826:16 0:107 186826:9 0:1 186826:20 0:54 111780:2 186826:3 0:6 186826:8 1350:2 186826:1 0:10 186826:1 0:10 186826:3 0:11 186826:43 0:91 91061:2 0:3 2663022:5 0:6 2663022…
C	PGL2k141_296548	Enterococcus (taxid 1350)	7783	0:768 29341:5 0:242 29341:5 0:3 29341:5 0:35 29341:4 0:143 29341:5 0:3 29341:5 0:1 29341:5 0:21 29341:5 0:256 29341:3 0:1692 976:5 2:1 0:2 1783272:5 0:1 1019:3 754423:3 2479767:4 0:1678 272558:5 0:35 91061:5 0:84 2663022:8 0:6 2663022:5 0:3 91061:2 0:91 186826:43 0:11 186826:3 0:10 186826:1 0:10 186826:1 1350:2 186826:8 0:6 186826:3 111780:2 0:54 186826:20 0:1 186826:9 0:107 186826:16 0:1 186826:…
C	XT2k141_151500	Enterococcus (taxid 1350)	3645	186826:3 0:46 186826:9 91061:1 0:87 186826:4 0:1 186826:16 0:107 186826:9 0:1 186826:20 0:54 111780:2 186826:3 0:6 186826:8 1350:2 186826:1 0:10 186826:1 0:10 186826:3 0:11 186826:43 0:91 91061:2 0:3 2663022:5 0:6 2663022:8 0:84 91061:5 0:8 186826:2 0:17 186826:7 0:4 186826:4 0:2907
C	XT71k141_122933	Enterococcus (taxid 1350)	1151	1350:63 0:62 91061:16 0:42 767817:3 0:95 1911587:1 0:29 91061:5 0:7 91061:3 0:1 91061:13 0:10 91061:1 0:32 91061:15 0:83 91061:37 0:25 1385:5 0:16 49338:5 0:72 28031:8 0:4 28031:9 1385:5 0:299 64104:1 0:8 186826:2 91061:5 186826:94 91061:7 186826:1 91061:5 186826:28
C	XT9k141_246783	Enterococcus (taxid 1350)	675	91061:93 1239:3 91061:270 1:2 91061:222 1350:5 91061:1 1350:20 91061:25
C	C9k141_1682	Enterococcus (taxid 1350)	1067	1:50 1239:13 1:1 1239:1 1:3 1239:9 1:33 1350:21 1:788 2:114
C	S1k141_573126	Enterococcus (taxid 1350)	14941	0:485 186826:7 0:53 91061:4 2663022:1 0:5 91061:4 0:40 186826:5 0:46 186826:9 91061:1 0:87 186826:4 0:1 186826:16 0:107 186826:9 0:1 186826:20 0:54 111780:2 186826:3 0:6 186826:8 1350:2 186826:1 0:10 186826:1 0:10 186826:3 0:11 186826:43 0:91 91061:2 0:3 2663022:5 0:6 2663022:8 0:84 91061:5 0:1703 2479767:4 754423:3 1019:3 0:1 1783272:5 0:2 2:1 976:5 0:1692 29341:3 0:256 29341:5 0:21 29341:5 0:1 …
C	S2k141_51653	Enterococcus (taxid 1350)	864	1737405:89 0:32 91061:5 0:84 2663022:8 0:6 2663022:5 0:3 91061:2 0:91 186826:43 0:11 186826:3 0:10 186826:1 0:10 186826:1 1350:2 186826:8 0:6 186826:3 111780:2 0:54 186826:20 0:1 186826:9 0:107 186826:16 0:1 186826:4 0:87 91061:1 186826:9 0:46 186826:5 0:40 91061:4 0:1
C	XT9k141_142129	Enterococcus avium (taxid 33945)	1956	33945:60 1350:4 33945:3 186826:5 33945:4 1350:2 33945:102 0:1 33945:3 0:10 33945:2 0:3 33945:2 0:2 33945:99 186826:13 33945:33 1350:4 33945:1 1350:5 33945:16 1350:1 33945:3 1350:3 33945:21 0:19 33945:1 0:13 33945:195 0:10 33945:1 0:16 33945:1 0:5 33945:20 1350:5 33945:111 1350:5 33945:88 0:34 33945:126 1350:5 33945:133 0:6 33945:3 0:2 33945:2 0:5 33945:579 0:6 33945:7 0:1 33945:3 0:12 33945:23 0:…
C	XT71k141_276312	Enterococcus casseliflavus (taxid 37734)	3283	37734:44 1350:8 37734:41 1350:4 37734:47 1350:3 37734:17 1350:7 37734:18 1350:1 37734:35 1350:2 37734:33 1350:5 37734:22 1350:1 37734:6 0:40 37734:5 1350:5 37734:7 1350:44 37734:3 1350:30 37734:33 1350:5 37734:7 1350:19 37734:29 1350:2 37734:11 1350:5 37734:69 1350:11 37734:45 1350:1 37734:5 1350:12 0:37 37734:14 1350:3 37734:1 1350:1 37734:5 1350:3 37734:9 1350:5 37734:3 1350:5 37734:39 1350:217…
C	XT71k141_291940	Enterococcus casseliflavus EC20 (taxid 565655)	860	0:2 565655:4 1350:5 0:7 1350:31 0:3 1350:5 0:3 1350:1 0:9 1350:5 0:2 1350:140 91061:1 1350:21 565655:32 1350:34 565655:29 1350:71 37734:5 1350:3 37734:3 1350:5 37734:17 565655:2 1350:61 0:5 1350:4 0:52 1350:1 0:9 1350:5 0:2 1350:46 0:41 1350:71 2057791:47 1350:36 2057791:6
C	BJ2k141_182374	Enterococcus casseliflavus EC20 (taxid 565655)	5178	37734:12 1350:2 37734:1 1350:5 0:56 1350:7 37734:9 1350:5 37734:6 1350:8 37734:23 1350:1 37734:1 1350:5 37734:1 1350:59 37734:31 1350:33 37734:16 1350:1 37734:5 1350:12 0:2 1350:5 0:11 1350:3 0:9 1350:26 0:24 1350:2 0:7 1350:96 37734:14 1350:5 37734:7 1350:31 0:1 2608891:3 0:5 1350:2 0:2 1350:5 2608891:6 2060307:3 1350:2 2608891:3 1350:107 37734:6 1350:5 37734:9 1350:1 37734:13 1350:5 37734:9 135…
C	C9k141_51791	Enterococcus casseliflavus EC20 (taxid 565655)	885	1350:41 37734:9 1350:5 37734:9 1350:2 37734:7 1350:2 565655:1 1350:39 2060307:1 1350:141 37734:5 1350:7 37734:32 1350:4 37734:7 1350:28 37734:4 1350:5 37734:13 1350:5 37734:2 1350:55 565655:5 1350:5 565655:17 1350:121 565655:5 1350:2 565655:15 1350:17 37734:35 1350:89 37734:1 1350:51 53345:64
C	HB3k141_105333	Enterococcus cecorum (taxid 44008)	2346	44008:41 0:5 44008:4 0:53 44008:6 0:5 44008:63 0:1 44008:5 0:18 44008:4 0:8 44008:11 0:18 44008:3 0:1 44008:3 0:7 44008:76 0:21 1350:7 91061:5 81852:1 1350:24 44008:37 0:14 44008:5 0:13 44008:27 0:4 44008:2 0:26 44008:63 0:6 1350:1 0:3 1350:16 44008:7 1350:5 44008:15 1350:11 1352:5 1350:3 0:44 1350:6 2:1 44008:4 2:1 44008:7 0:11 44008:4 0:19 44008:2 1352:5 44008:94 1350:2 44008:41 1350:11 44008:5…
C	KDk141_104791	Enterococcus cecorum (taxid 44008)	1624	0:63 44008:1 0:7 44008:14 0:26 44008:1 0:52 44008:5 0:39 44008:5 0:9 44008:4 0:7 44008:2 0:40 44008:27 0:111 44008:5 0:1 44008:5 0:2 44008:59 0:3 44008:1 0:3 44008:4 0:16 44008:9 0:5 44008:5 0:150 44008:118 0:36 1350:7 91061:5 81852:1 1350:24 44008:23 0:4 44008:9 0:27 44008:1 0:5 44008:5 0:1 44008:108 1350:5 44008:15 1350:24 44008:2 1350:3 44008:36 2:5 44008:4 2:1 44008:7 2:2 1350:5 44008:6 91061…
C	KDk141_257255	Enterococcus cecorum (taxid 44008)	880	1352:3 0:5 33945:4 0:13 1350:1 0:173 53345:3 0:19 202752:5 0:89 288681:5 0:9 1350:9 0:165 1352:11 0:37 1350:7 0:79 91061:1 1350:5 53345:3 91061:3 1350:7 91061:5 1350:4 0:7 44008:4 0:33 1352:3 81852:5 0:16 44008:5 0:15 53344:7 0:19 243899:3 0:13 44008:3 0:2 81852:5 44008:6 1350:5 44008:30
C	MYHZ3k141_784402	Enterococcus cecorum (taxid 44008)	2403	0:94 91061:5 1350:8 0:23 1279:1 91061:16 1350:4 0:31 33945:3 0:1 33945:4 1350:5 33945:4 91061:14 2:8 0:128 1350:1 0:49 91061:1 0:32 1350:8 0:5 53346:4 1912064:5 0:34 748449:5 0:17 1350:9 91061:3 1350:2 0:9 1912064:5 0:18 2:5 0:22 44008:5 0:7 1350:3 0:5 1350:6 1:5 1350:3 0:358 1350:5 0:1 1350:1 0:2 1350:1 0:3 1350:5 0:45 1352:1 0:5 2:1 0:8 1350:8 202752:5 0:3 1350:13 0:28 1912064:3 0:15 1352:5 0:1…
C	PGL1k141_70797	Enterococcus cecorum (taxid 44008)	637	44008:116 2:2 44008:7 2:1 44008:4 2:1 1350:24 91061:5 1350:7 81852:3 44008:6 1350:5 44008:144 1350:1 44008:3 1350:5 44008:7 0:7 44008:5 0:10 44008:7 0:18 44008:57 1350:24 81852:1 91061:5 1350:7 44008:121
C	PGL1k141_426246	Enterococcus cecorum (taxid 44008)	784	0:160 1350:16 91061:18 44008:2 0:3 91061:5 44008:21 0:87 44008:67 1350:22 44008:5 0:17 44008:5 0:1 44008:1 0:14 53346:8 0:5 44008:3 0:31 1350:6 2:1 44008:4 2:1 44008:7 0:11 44008:4 0:26 1350:3 0:12 1350:7 0:90 44008:24 1350:11 44008:5 1350:1 44008:40 1350:3 44008:3
C	PGL2k141_336158	Enterococcus cecorum (taxid 44008)	2360	0:519 1350:14 44008:8 1350:1 44008:4 91061:5 81852:2 91061:16 1350:6 44008:12 1350:8 44008:12 1350:1 44008:7 1350:1 91061:10 0:39 44008:5 0:2 44008:5 0:3 44008:5 0:5 44008:18 0:3 44008:6 1350:8 44008:43 1350:5 44008:7 1350:33 44008:41 1350:8 44008:109 91061:4 2:9 91061:9 2:4 1350:5 91061:1 44008:8 91061:2 44008:5 1350:14 1:8 1350:14 1352:20 0:35 44008:38 1350:2 44008:23 1350:1 44008:9 1350:23 440…
C	PGS1k141_313579	Enterococcus cecorum (taxid 44008)	3625	2:84 1239:25 2:188 1239:5 2:5 1239:11 2:1 1239:3 2:1 1239:1 2:5 1239:2 2:10 0:70 2:98 1239:6 2:5 1239:5 2:5 1239:7 2:320 0:147 1497:5 0:332 86416:3 0:1148 349161:2 0:148 2049305:3 0:230 1936081:1 0:555 44008:44 0:2 44008:1 0:23 1492:21 0:36 1492:15 0:18
C	XT2k141_547773	Enterococcus cecorum (taxid 44008)	2112	0:255 1282:5 0:3 1282:5 0:235 1282:5 0:235 1449093:3 0:390 91061:11 0:15 44008:5 0:13 1:11 186826:21 91061:6 186826:8 91061:3 186826:1 91061:1 186826:9 91061:5 0:32 1:2 91061:7 186826:17 91061:8 186826:20 91061:5 186826:10 91061:72 186826:35 91061:2 186826:13 91061:9 0:2 91061:8 0:10 91061:5 0:1 91061:234 0:13 91061:1 0:7 91061:3 0:8 91061:7 0:302
C	XT4k141_216948	Enterococcus cecorum (taxid 44008)	571	44008:8 0:5 44008:2 0:8 44008:5 0:9 44008:5 0:3 1350:2 53346:5 0:7 33945:5 0:16 44008:13 1350:5 2:2 44008:7 2:1 44008:4 2:5 44008:36 1350:3 44008:2 1350:24 44008:15 1350:5 44008:18 1350:5 0:3 1350:1 0:7 44008:75 1350:5 44008:19 0:31 44008:5 0:17 44008:1 0:33 91061:1 0:9 91061:3 0:5 1350:5 0:7 91061:5 1350:7 0:21 44008:52
C	XT4k141_342966	Enterococcus cecorum (taxid 44008)	1992	1783272:2 1042156:5 1783272:1 1042156:11 1239:7 1042156:4 1783272:5 1239:6 0:4 1783272:2 0:2 1783272:1 0:1 1783272:7 0:9 553190:7 0:33 1852373:2 0:3 1783272:5 0:4 1852373:5 1239:5 0:14 1783272:1 243164:11 1852373:2 0:3 1239:5 0:4 1239:3 0:126 91061:11 0:139 2:15 0:40 2:5 0:5 2:2 0:2 2:5 0:1 2:26 0:17 1239:5 0:5 1239:1 0:7 2:3 0:77 2:4 0:9 2:5 0:32 2:27 0:32 1239:4 0:1 2:5 0:3 1239:4 2:14 0:36 2:1…
C	XT4k141_507641	Enterococcus cecorum (taxid 44008)	1087	44008:5 0:3 44008:4 1350:5 0:2 44008:2 0:5 44008:1 0:5 44008:2 0:6 44008:41 0:32 1350:1 0:33 44008:1 0:5 44008:47 1350:24 44008:3 1350:3 44008:22 0:18 1350:1 1239:11 1350:5 44008:41 1350:2 44008:23 0:1 44008:3 0:35 81852:6 0:5 1350:6 0:9 1350:6 0:12 907:2 0:7 44008:9 0:18 2:1 0:3 44008:1 0:7 44008:26 0:2 81852:5 44008:4 1350:2 53346:8 0:5 1350:4 44008:22 1350:5 44008:7 1350:16 0:3 1350:1 0:6 4400…
C	XT5k141_107133	Enterococcus cecorum (taxid 44008)	2773	1783272:52 1239:3 186826:5 44008:6 1783272:1 44008:3 186826:5 44008:4 1239:5 44008:89 1239:1 44008:5 1239:2 44008:7 1239:15 44008:20 186826:4 44008:13 186826:2 44008:8 1239:2 44008:51 1239:49 44008:7 1239:4 44008:6 1239:5 44008:3 1239:1 44008:1 1239:2 44008:5 1239:7 44008:32 1239:5 44008:23 1239:38 44008:3 1239:5 44008:5 1239:5 44008:13 1239:9 44008:1 1239:4 186826:5 44008:35 1239:3 44008:1 1239:…
C	XT5k141_268432	Enterococcus cecorum (taxid 44008)	1784	1783272:45 91061:5 1783272:5 44008:5 1783272:2 44008:5 1239:5 44008:1 1239:6 44008:28 1783272:34 186826:5 1239:5 186826:7 1783272:1 186826:3 1783272:2 91061:8 186826:1 1783272:12 44008:7 1783272:1 44008:5 0:2 1783272:1 0:5 1239:9 2696063:4 0:2 1239:3 0:4 1783272:1 1239:5 44008:1 1239:1 0:1 1239:14 1783272:2 1239:74 0:194 44008:2 0:31 574093:4 0:20 44008:5 0:10 44008:2 0:19 44008:23 1239:11 2:49 0…
C	XT7k141_28380	Enterococcus cecorum (taxid 44008)	1207	0:30 1350:10 0:20 44008:5 0:8 44008:34 0:39 1350:1 0:33 44008:1 0:5 44008:47 1350:24 44008:3 1350:3 44008:40 1350:1 44008:5 1350:11 44008:41 1350:2 44008:82 53346:5 44008:3 0:1 44008:3 33945:5 0:16 44008:7 0:8 2:5 44008:3 2:5 0:11 1350:7 0:11 91061:5 1350:7 81852:3 1350:30 44008:15 1350:5 44008:7 1350:22 44008:80 1350:5 44008:36 0:14 44008:5 0:7 44008:6 0:37 91061:2 0:3 53346:5 0:19 81852:1 91061…
C	XT7k141_52670	Enterococcus cecorum (taxid 44008)	3354	44008:34 1239:3 44008:1 1239:2 44008:28 186826:4 1239:5 186826:3 1239:1 186826:3 1239:5 44008:2 186826:4 44008:72 0:7 44008:9 0:4 44008:2 1424294:1 293826:5 186802:5 1239:10 44008:13 1239:1 44008:30 1239:4 44008:65 1239:26 44008:58 2:5 44008:5 1239:4 44008:24 1239:6 44008:5 91061:6 1239:7 44008:33 1239:17 44008:6 1239:1 44008:5 2:4 44008:4 1239:5 44008:19 91061:5 44008:16 1239:4 44008:3 1239:34 4…
C	XT7k141_217888	Enterococcus cecorum (taxid 44008)	657	2:8 1239:6 2:1 1239:1 91061:12 2:1 186826:6 91061:5 186826:4 44008:1 91061:7 44008:8 186826:4 44008:7 81852:5 44008:18 0:44 44008:17 0:31 1350:1 91061:5 0:15 1350:10 44008:37 0:27 44008:5 0:6 44008:101 0:5 44008:2 1350:5 290335:10 0:7 1350:22 44008:2 1350:3 44008:36 2:5 44008:4 2:1 44008:7 2:2 1350:5 44008:6 91061:7 44008:24 0:14 1350:4 0:5 81852:6 0:35 44008:3 0:1 44008:9
C	XT8k141_411931	Enterococcus cecorum (taxid 44008)	3152	91061:7 2:2 91061:4 2:7 0:72 44008:4 0:133 1350:7 53346:3 1350:8 0:9 53346:2 0:36 186817:3 0:44 290335:11 0:55 53346:1 0:5 91061:12 44008:5 0:3 91061:1 0:5 44008:6 1350:23 0:2 33945:6 1350:1 33945:5 0:459 2747:1 0:428 2072025:5 0:258 1266845:3 0:11 1496:1 0:197 182773:3 0:10 53558:5 0:154 698776:5 0:145 519472:5 0:17 2303505:3 0:50 1834196:5 0:5 633807:1 0:172 708126:8 0:5 708126:1 0:5 708126:5 0…
C	BJ2k141_75304	Enterococcus cecorum (taxid 44008)	2565	0:17 44008:6 0:7 44008:2 0:14 44008:17 0:31 44008:76 1350:22 44008:7 1350:5 44008:15 1350:30 81852:3 1350:7 91061:5 1350:3 0:3 1350:5 0:13 2:1 0:23 44008:4 0:12 907:2 0:12 1350:7 81852:5 1350:10 0:47 1350:10 0:10 1350:5 0:19 44008:24 1350:11 44008:5 1350:1 44008:40 1350:3 44008:3 1350:24 44008:5 1350:1 0:23 1350:8 44008:10 0:5 44008:1 0:82 44008:9 0:4 44008:7 0:5 44008:5 0:1 33945:2 0:5 33945:1 4…
C	C10k141_39437	Enterococcus cecorum (taxid 44008)	8896	0:436 44008:12 0:31 44008:1 0:5 44008:2 0:36 44008:165 0:34 44008:2 0:5 44008:1 0:3 44008:2 0:37 44008:92 0:9 44008:1 0:34 44008:1 0:7 44008:6 0:15 44008:1 0:2 44008:2 0:13 44008:20 0:5 44008:2 0:19 44008:2 0:3 44008:32 0:3 44008:3 0:46 44008:71 0:34 44008:101 0:15 44008:7 0:6 44008:14 0:17 44008:7 0:9 44008:52 0:56 44008:17 0:5 44008:5 0:27 44008:5 0:2 44008:7 0:54 257314:4 0:3 44008:26 0:53 440…
C	C10k141_308284	Enterococcus cecorum (taxid 44008)	680	0:29 81852:6 0:5 1350:4 0:14 44008:10 0:5 44008:2 0:3 44008:11 0:8 2:5 44008:7 2:1 44008:4 2:5 44008:36 1350:3 44008:2 1350:22 0:7 290335:10 1350:5 44008:2 0:5 44008:83 0:5 44008:1 0:31 44008:5 0:2 44008:49 1350:24 81852:1 91061:5 1350:7 44008:39 0:37 44008:68 81852:5 44008:7 186826:4 44008:8 91061:7 44008:1 186826:4 91061:5 186826:6 2:1 91061:12 1239:1 2:1 1239:6 2:8 186826:2
C	C4k141_572932	Enterococcus cecorum (taxid 44008)	4555	2:62 0:15 2:6 0:2 2:3 0:61 2:5 0:14 2:2 0:51 2:1 0:13 2:2 0:222 2:2 0:1 2:3 0:7 2:77 0:23 1239:4 2:10 0:11 2:5 0:19 2:101 0:7 2:2 0:22 2:11 1239:5 2:5 1239:11 2:1 1239:3 2:1 1239:1 2:5 1239:2 2:10 0:70 2:22 0:26 2:1 0:2 2:47 820:6 2:5 820:5 2:5 0:23 2:1 0:5 2:91 0:21 2:4 0:7 2:230 1239:2 0:53 44008:7 1239:10 186802:5 293826:5 1424294:1 44008:2 0:4 44008:9 0:7 44008:72 186826:4 44008:2 1239:5 1868…
C	C5k141_230650	Enterococcus cecorum (taxid 44008)	19450	186826:14 2:8 1239:6 2:1 1239:1 91061:12 2:1 186826:6 91061:5 186826:4 44008:1 91061:7 44008:8 186826:4 91061:7 44008:5 91061:1 44008:2 0:10 44008:17 0:129 44008:6 0:83 44008:1 0:21 44008:90 0:35 44008:15 0:11 44008:7 0:7 44008:5 0:34 44008:3 0:12 44008:5 0:9 44008:5 0:8 44008:48 0:7 44008:1 0:165 44008:31 0:122 44008:86 0:15 44008:5 0:11 44008:22 0:12 44008:1 0:17 44008:7 0:2 44008:43 0:17 44008…
C	C9k141_5025	Enterococcus cecorum (taxid 44008)	3661	44008:245 0:27 44008:5 0:3 44008:612 0:622 44008:14 0:3 44008:7 0:22 44008:5 0:5 44008:55 0:55 44008:58 0:5 44008:3 0:17 44008:41 0:10 44008:6 0:11 44008:5 0:2 44008:164 0:13 44008:5 0:6 44008:2 0:3 44008:152 0:65 44008:5 0:7 44008:3 0:19 44008:3 0:1 44008:5 0:9 44008:9 0:11 44008:3 0:5 44008:45 0:285 1350:7 91061:5 81852:1 1350:24 44008:41 0:34 44008:126 1350:5 44008:57 1350:5 44008:6 81852:3 13…
C	DQY3k141_247693	Enterococcus cecorum (taxid 44008)	1942	0:314 44008:54 1239:11 2:230 0:7 2:4 0:21 2:113 1239:7 2:5 1239:5 2:5 1239:6 2:98 0:70 2:10 1239:2 2:5 1239:1 2:1 1239:3 2:1 1239:11 2:5 1239:5 2:188 1239:25 2:90 1385:2 0:21 84032:2 1239:7 0:5 44249:5 0:32 84032:1 0:17 84032:18 1239:18 0:5 84032:5 0:473
C	GC2k141_171125	Enterococcus cecorum (taxid 44008)	656	0:477 2:1 0:15 1239:1 0:9 1239:1 0:72 44008:5 0:41
C	S1k141_64367	Enterococcus cecorum (taxid 44008)	985	0:29 1239:1 0:12 1239:52 0:9 1239:2 0:20 1239:1 0:3 1239:68 0:5 1239:5 0:1 1239:1 0:42 1534:2 0:207 1491:6 0:50 1783272:16 0:12 1783272:5 0:5 1783272:1 0:2 1239:3 0:19 1783272:1 0:9 1783272:35 1239:5 1783272:1 1239:7 186826:2 1783272:5 186826:3 1239:2 186826:21 1783272:1 44008:5 1783272:21 2086585:6 1239:21 1783272:22 1239:49 1783272:1 1239:21 2086585:9 1783272:5 2086585:7 1239:5 131567:2 1783272…
C	S1k141_216467	Enterococcus cecorum (taxid 44008)	1184	44008:48 0:9 44008:5 0:11 44008:62 0:5 44008:7 0:5 44008:5 0:6 44008:50 0:17 44008:2 0:2 1350:7 91061:5 81852:1 1350:16 91061:18 44008:2 0:3 91061:5 44008:29 0:7 44008:5 0:14 44008:36 1350:5 44008:80 1350:22 44008:7 1350:5 44008:15 1350:30 81852:3 1350:7 91061:5 1350:24 2:1 44008:4 2:1 44008:7 2:2 1350:5 44008:128 1350:2 44008:41 1350:11 44008:5 1350:1 44008:40 1350:3 44008:3 1350:24 44008:5 1350…
C	S1k141_390082	Enterococcus cecorum (taxid 44008)	3450	1424294:15 1239:5 1424294:3 1239:50 0:27 755731:5 1239:24 0:1 1239:1 0:3 1239:1 0:1 1239:5 0:6 1239:45 0:17 1239:5 0:6 1239:10 0:10 1514105:2 0:5 1514105:5 1314:3 0:8 1514105:5 1239:21 0:32 1239:3 0:7 1239:17 1647:6 0:1 1647:5 1648:1 0:31 2496265:5 1648:3 0:2 1239:31 0:16 1424294:24 1239:26 1648:8 1239:37 0:5 1239:7 0:56 1572656:5 1239:7 2496265:1 1239:1 2496265:5 33035:1 1239:1 0:3 1239:5 0:2 33…
C	S21k141_767506	Enterococcus cecorum (taxid 44008)	753	0:105 1350:5 0:1 44008:11 0:49 44008:15 0:5 1350:5 0:26 1352:2 0:21 44008:4 0:40 33945:3 0:1 1352:2 1350:4 0:5 1352:3 0:25 1352:1 0:3 1352:5 0:2 1352:1 0:16 44008:5 0:11 1350:12 53345:5 1350:2 53345:10 0:117 44008:3 1350:18 0:176
C	S2k141_272812	Enterococcus cecorum (taxid 44008)	3032	0:225 1218801:3 0:356 51173:5 0:13 2:86 1239:25 2:188 1239:5 2:5 1239:11 2:1 1239:3 2:1 1239:1 2:5 1239:2 2:10 0:70 2:98 1239:6 2:5 1239:5 2:5 1239:7 2:72 0:5 2:5 0:18 2:13 0:21 2:4 0:7 2:230 1239:11 44008:3 0:21 2:38 44008:9 1239:5 44008:12 2:76 91061:5 1239:1 91061:2 1239:4 91061:5 0:7 91061:6 0:1 91061:3 0:6 91061:4 0:5 44008:4 91061:4 44008:2 1239:34 44008:3 1239:4 44008:16 91061:5 44008:19 1…
C	S7k141_170752	Enterococcus cecorum (taxid 44008)	5830	0:164 49546:2 28251:5 0:1677 9606:5 0:1345 2:89 1239:25 2:188 1239:5 2:5 1239:11 2:1 1239:3 2:1 1239:1 2:5 1239:2 2:10 0:70 2:98 1239:6 2:5 1239:5 2:5 1239:7 2:303 0:11 2:5 0:13 2:43 1239:11 44008:3 0:21 2:38 44008:9 1239:5 44008:12 2:76 91061:5 1239:1 91061:2 1239:4 91061:5 0:7 91061:6 0:1 91061:3 0:6 91061:4 0:5 44008:4 91061:4 44008:2 1239:34 44008:3 1239:4 44008:16 91061:5 44008:19 1239:5 440…
C	PGL1k141_36383	Enterococcus durans (taxid 53345)	107436	53345:132 0:5 53345:3 0:3 53345:4 0:16 53345:168 2:2 53345:125 0:33 1350:12 0:1 1350:5 0:26 1350:9 1352:12 0:6 1352:3 0:18 1352:15 1350:7 53345:8 1350:5 53345:5 1350:1 0:38 53345:49 1350:1 53345:5 1350:1 53345:15 1350:24 1352:15 0:4 53345:3 0:2 1352:5 53345:5 1350:5 0:17 1350:5 0:9 1352:2 1350:5 1352:1 1350:1 1352:9 1350:10 53345:1 0:5 53345:14 0:3 53345:1 0:1 53345:5 0:9 53345:7 0:4 53345:19 0:6…
C	XT71k141_280069	Enterococcus durans (taxid 53345)	3702	0:15 53345:66 186826:3 53345:9 186826:5 53345:3 2:2 91061:19 53345:2 1350:33 53345:146 1350:1 53345:85 0:11 53345:63 1350:26 53345:5 1350:4 53345:9 1350:2 53345:6 1350:10 1354:7 0:124 53345:31 0:42 53345:683 186826:5 0:1 186826:3 0:5 53345:6 0:7 53345:20 1350:5 53345:1 1350:3 53345:8 186826:7 53345:13 186826:1 53345:18 0:15 53345:1 0:16 53345:4 186826:12 53345:5 0:1 53345:7 0:8 53345:5 0:17 53345…
C	C10k141_131600	Enterococcus durans (taxid 53345)	20062	53345:163 1350:5 53345:71 91061:4 53345:28 0:42 53345:7 1350:3 53345:18 186826:1 53345:59 1783272:1 53345:6 91061:3 0:1 53345:252 91061:5 53345:132 91061:4 53345:109 91061:3 53345:5 186826:1 91061:2 186826:7 2:1 53345:13 0:46 53345:53 0:30 53345:17 0:20 53345:2 0:2 53345:1 0:7 53345:22 0:20 53345:47 0:11 53345:1 0:17 53345:5 0:8 53345:7 0:1 53345:5 186826:12 53345:4 0:16 53345:1 0:15 53345:18 186…
C	C9k141_29506	Enterococcus durans (taxid 53345)	2299	53345:308 1350:28 91061:32 1350:15 53345:37 1350:9 53345:5 1350:186 81852:3 1350:7 91061:5 1350:29 2:1 1350:20 91061:12 1350:11 81852:5 1350:7 81852:5 1350:9 81852:23 1350:3 81852:3 1350:92 1239:11 1350:98 1239:5 91061:15 1350:40 0:28 1352:4 1350:84 0:20 1352:14 1350:46 1239:1 1350:3 1239:5 1350:22 1352:5 1350:7 1352:13 91061:1 1352:8 1350:7 1352:2 1350:2 1352:5 1350:10 1352:47 1350:3 1352:7 1350…
C	KDk141_184521	Enterococcus faecalis (taxid 1351)	541	2:116 0:190 1338368:4 0:5 1351:5 0:187
C	PGL1k141_246629	Enterococcus faecalis (taxid 1351)	4703	0:21 1351:158 0:11 1351:11 0:9 1351:35 0:14 1351:2 0:5 1351:3 0:3 1351:34 0:42 1351:20 0:13 1351:5 0:16 1351:255 0:33 1351:152 186826:1 1351:54 91061:5 1351:46 1350:5 1351:20 0:7 1351:341 186826:9 1351:2 186826:5 1351:74 186826:5 1351:118 91061:1 1351:14 1350:1 91061:2 1351:58 186826:4 1351:82 0:13 1351:5 0:9 1351:448 0:99 1351:22 0:17 1351:1 0:1 1351:2 0:8 1351:142 0:36 1351:123 0:25 1351:1 0:8 …
C	PGL2k141_110636	Enterococcus faecalis (taxid 1351)	511	1351:1 91061:4 0:36 91061:93 1351:29 91061:14 0:39 91061:119 2:1 91061:80 0:16 1578:14 91061:31
C	PGL2k141_524230	Enterococcus faecalis (taxid 1351)	2767	1280:33 2:1 0:1 2:4 1280:5 0:1 1280:1 0:34 2:5 0:31 1280:4 2:5 1280:8 0:2 2:5 0:7 1301:5 0:683 91061:85 1351:3 91061:11 1351:22 0:8 1279:12 91061:15 1351:20 91061:7 2:2 91061:5 1351:36 91061:4 2:3 91061:17 1351:16 91061:2 1351:5 0:4 1351:5 0:5 1351:3 0:3 29382:4 91061:5 29382:1 91061:5 2:7 91061:9 2:1 91061:23 1351:5 91061:11 1351:4 2:17 1351:5 2:7 1351:1 2:2 1351:8 2:5 1351:3 91061:9 1351:9 9106…
C	XT2k141_275736	Enterococcus faecalis (taxid 1351)	2758	91061:802 2:378 1:480 2:5 1:3 2:5 1:1 2:1 1:1 2:12 1:260 28384:13 1:7 28384:11 1:46 1783272:1 40477:3 1:7 0:13 9606:2 0:7 1:345 2:9 1:3 2:13 1:1 2:12 1:65 2:31 1:73 1351:5 2:33 1:76
C	XT3k141_31457	Enterococcus faecalis (taxid 1351)	4244	90964:5 91061:104 0:36 91061:67 131567:2 91061:183 1351:34 91061:2 0:40 91061:334 0:39 91061:24 1352:5 0:44 91061:5 186826:14 91061:44 186826:27 91061:5 186826:2 91061:2 1350:8 186826:1 1350:5 0:13 186826:1 1309:5 0:2468 1597:4 0:369 403957:3 0:204 91061:95 1351:3 91061:11 1351:2
C	XT4k141_572079	Enterococcus faecalis (taxid 1351)	1679	1239:44 0:34 9606:4 0:31 186826:17 0:10 186826:1 0:21 186826:21 0:5 186826:12 0:5 28038:4 0:73 186826:7 51665:2 0:617 1296:5 1472767:4 0:7 1472767:3 0:3 1472767:10 0:10 1472767:1 0:77 1296:1 0:5 1351:10 91061:4 0:37 91061:91 1279:31 91061:14 0:39 91061:119 2:1 91061:165 0:100
C	XT5k141_375042	Enterococcus faecalis (taxid 1351)	1847	0:370 9606:5 0:355 91061:165 2:1 91061:119 0:39 91061:14 1351:29 91061:93 0:37 91061:4 1351:10 0:5 1296:1 0:77 1472767:1 0:10 1472767:10 0:3 1472767:3 0:7 1472767:4 1296:5 0:446
C	XT8k141_18477	Enterococcus faecalis (taxid 1351)	12076	0:5 2751:7 0:20 2751:4 0:7 2751:5 0:31 2751:31 0:32 91061:559 0:42 91061:645 0:36 91061:277 0:40 91061:487 0:37 91061:1707 1280:3 0:35 91061:69 0:36 2:839 1280:9 2:1 1280:19 2:54 0:6 1351:7 0:40 2:780 0:84 2:129 0:39 2:91 1463165:4 0:24 1463165:12 2:349 0:39 2:111 91061:7 1351:8 0:7 1351:1 0:11 1351:371 0:2 1351:3 0:43 1351:42 0:26 1351:9 186826:5 1351:7 186826:26 0:1 186826:3 1351:7 186826:1 135…
C	XT8k141_249680	Enterococcus faecalis (taxid 1351)	3115	33959:62 186826:11 33959:1 186826:5 33959:4 186826:4 33959:17 0:20 91061:2 186826:2 91061:5 186826:27 91061:44 186826:14 91061:5 0:44 1352:5 91061:24 0:39 91061:334 0:40 91061:2 1351:34 91061:183 131567:2 91061:67 0:36 91061:104 90964:8 91061:3 1351:3 91061:22 2:1 91061:1 2:4 1351:5 2:4 1351:5 2:1 1351:5 2:4 1351:13 91061:1 1351:5 91061:9 1351:8 0:34 1351:41 91061:118 2:2 91061:1 2:1 91061:23 135…
C	XT9k141_178708	Enterococcus faecalis (taxid 1351)	12407	1351:28 81852:5 1351:463 1350:5 1351:186 91061:5 1351:415 0:40 1351:592 186826:2 1351:1 186826:1 1351:3 186826:14 1351:1 1783272:4 1351:74 0:9 1351:2 0:5 1351:6 0:3 1351:1 0:1 1351:1195 0:26 1351:229 0:39 1351:176 0:45 1351:201 0:39 1351:23 0:3 1351:5 0:11 1351:5 0:5 1351:8 0:1 1351:202 0:24 1351:159 186826:5 1351:2 186826:5 1351:1 186826:2 1351:81 91061:1 186826:4 1351:348 186826:2 1351:248 1350…
C	BJ2k141_155759	Enterococcus faecalis (taxid 1351)	6605	91061:85 186826:68 1239:16 186826:77 0:41 186826:345 0:41 186826:469 2:5 186826:514 2:3 186826:5 2:1 186826:5 91061:2 186826:1643 0:39 186826:163 1350:443 1351:234 0:10 1351:1 0:7 1351:2 0:7 91061:1118 0:13 91061:2 0:18 91061:81 1280:8 0:23 1280:6 91061:174 131567:2 91061:900
C	C5k141_408554	Enterococcus faecalis (taxid 1351)	5582	0:50 1280:5 0:2 2:12 0:3 1280:1 0:76 2:12 0:106 2:328 1280:2 0:79 1280:1 0:5 2:31 1280:22 0:3 1280:2 2:20 0:96 1280:5 0:1 2:8 0:1 1280:5 0:18 2:1 0:11 2:11 0:3 2:7 0:18 1280:3 0:1 1280:4 0:5 2:22 1280:29 0:30 1280:5 0:5 2:2 0:17 2:1 0:36 2:3 1280:18 2:2 1280:11 0:1 1280:5 0:7 1280:3 0:27 2:12 1280:5 0:9 2:1 1280:5 0:46 1280:20 2:29 0:5 2:2 0:34 2:3 0:1 2:1 0:12 2:13 0:1 2:1 0:205 1280:2 2:23 0:72…
C	C6k141_455517	Enterococcus faecalis (taxid 1351)	5582	1352:3 91061:24 0:39 91061:334 0:40 91061:2 1351:34 91061:183 131567:2 91061:67 0:36 91061:104 90964:8 91061:3 1351:3 91061:22 2:1 91061:1 2:4 1351:5 2:4 1351:5 2:1 1351:5 2:4 1351:13 91061:1 1351:5 91061:9 1351:8 0:34 1351:41 91061:118 2:2 91061:1 2:1 91061:23 1351:4 91061:21 2:5 91061:31 1351:5 91061:1 1350:5 1351:4 91061:5 1351:9 91061:9 1351:3 2:5 1351:8 2:2 1351:1 2:7 1351:5 2:17 1351:4 9106…
C	C9k141_148085	Enterococcus faecalis (taxid 1351)	3546	2:50 0:40 2:628 0:33 2:176 0:40 2:435 0:42 2:166 91061:25 2:45 91061:7 1351:27 91061:7 1351:1 91061:1 1351:151 91061:1 1351:1 91061:5 1351:15 91061:1 1351:116 91061:11 1351:133 0:28 1351:18 91061:11 1351:216 91061:5 1351:19 91061:7 1351:18 91061:3 1351:24 91061:5 1351:11 91061:20 1351:5 1783272:1 1351:54 91061:5 1351:21 91061:1 1351:15 91061:1 1351:5 91061:5 1351:2 91061:2 1351:2 91061:5 1351:206…
C	DQY3k141_261794	Enterococcus faecalis (taxid 1351)	24021	0:274 1238184:5 0:31 91061:18 0:1 91061:10 1350:1 91061:1 0:3 91061:5 0:22 91061:3 1350:9 0:5 1350:6 0:14 221109:4 0:5 2663022:1 0:6 1350:28 0:6 1350:1 0:5 1350:2 0:59 221109:2 0:8 221109:1 0:5 221109:3 0:58 1350:7 0:19 221109:5 91061:5 186817:5 91061:5 0:74 1350:5 0:5 1350:5 0:6 91061:5 1350:13 0:6 1350:5 0:54 1350:20 91061:43 0:9 1350:1 0:5 2663022:1 0:6 1350:9 91061:39 0:1 91061:5 2663022:1 91…
C	S1k141_5647	Enterococcus faecalis (taxid 1351)	7321	186826:112 0:30 186826:1 0:29 186826:3 1297793:2 186826:8 0:10 186826:1 0:2 186826:5 0:5 186826:3 0:1 186826:43 0:34 186826:14 0:1 186826:5 0:3 186826:2 0:5 186826:2 0:27 1351:2 0:24 1351:1 38293:5 1351:2 91061:2 186826:5 2:1 186826:5 2:3 186826:58 0:14 186826:3 0:5 186826:5 0:5 186826:17 0:5 186826:5 0:20 186826:68 0:7 186826:2 0:55 186826:47 0:79 1351:5 0:13 186826:5 1351:1 186826:34 0:9 186826…
C	S5k141_433752	Enterococcus faecalis (taxid 1351)	895	91061:158 2:1 91061:119 0:39 91061:14 1351:29 91061:93 0:36 91061:4 1351:54 91061:5 0:37 91061:4 1351:33 91061:5 1351:52 91061:29 1351:137 0:12
C	S5k141_650999	Enterococcus faecalis (taxid 1351)	14423	1351:303 0:79 1351:24 0:19 1351:5 0:7 1351:131 0:38 1351:1050 0:40 1351:846 0:40 186826:5 81852:4 1351:5 81852:10 1351:9 81852:11 186826:4 81852:27 1351:9 81852:1 1351:1 81852:2 1351:18 81852:1 1351:1 81852:9 1351:5 0:38 81852:5 1351:261 0:38 1351:16 81852:5 1351:12 81852:6 1351:45 81852:2 1351:7 81852:2 1351:67 81852:31 1351:18 186826:4 1351:51 0:33 1351:36 81852:2 1351:5 81852:3 1351:5 81852:1 …
C	C9k141_65336	Enterococcus faecalis ARO1/DG (taxid 565651)	307851	1351:1247 0:28 1351:5 0:2 1351:5 0:2 1351:5 0:4 1351:36 0:17 1351:5 0:1 1351:3 0:8 1351:591 0:27 1351:15 0:35 1351:19 0:87 1351:49 91061:3 1351:421 0:37 1351:727 0:28 1351:26 0:41 1351:130 0:5 1351:5 0:2 1351:2 0:5 1351:7 0:7 1351:3 0:5 1351:1 0:1 1351:39 0:8 1351:7 0:38 1351:31 0:27 1351:23 0:41 1351:5 0:1 1351:5 0:5 1351:75 1239:2 1351:245 0:60 1351:5 0:1 1351:2 0:4 1351:138 81852:7 1351:70 186…
C	C9k141_80311	Enterococcus faecalis ARO1/DG (taxid 565651)	192487	1351:25 1350:5 1351:3 1350:2 1351:46 1350:4 1351:12 1350:6 1351:7 1350:4 1351:257 0:36 1351:328 1350:1 1351:17 186826:5 1351:1838 0:2 1351:3 0:10 1351:1 0:14 1351:336 1201292:8 0:26 1201292:5 1351:11 0:20 1351:179 0:39 1351:533 0:11 1351:1 0:9 1351:12 1350:7 1351:354 186826:5 1351:23 0:40 1351:194 0:40 1351:209 1350:2 1351:61 1350:2 1351:93 0:2 1351:510 0:30 1351:391 0:11 1351:4 0:14 1351:442 0:3…
C	C9k141_130547	Enterococcus faecalis ARO1/DG (taxid 565651)	568805	1351:259 1350:5 1351:41 0:38 1351:55 81852:23 1351:54 0:37 1351:50 1350:5 1351:692 0:38 1351:309 1350:5 1351:257 186826:1 1351:147 2:3 1351:12 1783272:7 1351:34 186826:3 1351:7 2:5 1351:85 186826:9 1351:1 2:7 91061:1 2:9 1351:3 1239:4 1351:13 1239:1 1351:12 81852:12 1351:34 186826:1 1351:9 186826:5 1351:38 186826:3 1351:5 186826:7 1351:76 186826:5 1351:30 0:10 1351:2 0:8 1351:1 0:11 1351:37 91061…
C	C9k141_140371	Enterococcus faecalis ATCC 29212 (taxid 1201292)	145023	1351:1067 0:39 1351:10 91061:1 1351:71 0:30 1351:59 0:68 1351:145 0:19 1351:1 0:5 1351:5 0:1 1351:8 0:26 1351:599 0:42 1351:606 1350:5 1351:200 1350:5 1351:10 1350:5 1351:69 0:36 1351:99 0:20 1351:1 0:11 1351:547 0:38 1351:46 2:3 1351:514 91061:1 1351:571 0:25 1351:41 0:29 1350:9 1351:97 1239:1 1783272:5 1351:5 2:16 91061:2 2:5 91061:8 2:1 91061:93 1239:1 2:5 91061:61 2:5 91061:5 2:16 91061:60 2:…
C	XT7k141_196018	Enterococcus faecalis D32 (taxid 1206105)	2077	186826:109 1206105:2 0:4 1428:5 0:15 1279:9 91061:15 1351:20 91061:7 2:2 91061:5 1351:36 91061:4 2:3 91061:17 1351:16 91061:2 1351:5 0:4 1351:5 0:5 1351:3 0:3 29382:4 91061:5 29382:1 91061:5 2:7 91061:9 2:1 91061:23 1351:5 91061:11 1351:4 2:17 1351:5 2:7 1351:1 2:2 1351:8 2:5 1351:3 91061:9 1351:9 91061:5 1351:4 1350:5 91061:1 1351:5 91061:31 2:5 91061:21 1351:4 91061:23 2:1 91061:1 2:2 91061:118…
C	S31k141_458897	Enterococcus faecalis D32 (taxid 1206105)	2410	0:182 543:5 0:642 1206105:1 1239:7 186826:4 1783272:38 2:135 0:5 1783272:3 0:9 1783272:1 0:11 1783272:8 2:1 1783272:6 2:22 1783272:23 2:3 1783272:5 2:15 1783272:32 2:5 1783272:35 2:6 1783272:3 2:171 0:86 2:488 131567:1 2:195 0:38 2:190
C	KDk141_162344	Enterococcus faecalis DENG1 (taxid 1287066)	510	0:2 1624:1 0:5 88233:1 0:35 1287066:1 81852:2 0:3 81852:1 0:73 1578:5 0:11 1301:5 303541:3 0:56 1350:1 0:6 1350:5 0:175 1643:5 0:80
C	PGL1k141_247446	Enterococcus faecalis DENG1 (taxid 1287066)	4154	91061:71 2:5 91061:1 2:11 91061:1 2:2 91061:14 2:5 91061:98 1351:13 91061:1 1351:13 91061:2 1351:6 91061:8 1351:45 2:5 1351:25 2:6 91061:3 1351:37 186826:5 1351:10 91061:5 0:1 1351:11 0:5 1351:3 0:9 1351:31 0:7 1351:1 0:11 1351:63 91061:79 1351:1 91061:5 1351:5 91061:1 1351:6 91061:5 1351:4 91061:17 186826:2 0:35 91061:9 1351:5 91061:1 1351:18 91061:64 186826:3 81852:4 1351:27 186826:1 1351:32 91…
C	C9k141_34147	Enterococcus faecalis DENG1 (taxid 1287066)	335458	1351:301 1350:1 1351:175 0:37 633807:5 1351:11 81852:5 1351:9 1350:1 1351:7 1350:5 1351:1 1350:1 1351:9 91061:5 1351:12 91061:11 1351:3 186826:5 1351:121 91061:3 1351:62 1783272:5 1351:109 91061:5 1351:86 91061:6 1351:274 186826:1 1351:53 91061:5 1351:4 91061:6 0:15 91061:10 1350:5 91061:10 1351:1 91061:8 1351:9 91061:5 1351:85 2:5 1351:62 1287066:5 1351:2 1287066:13 1351:2 1287066:3 1351:1 12870…
C	C9k141_138710	Enterococcus faecalis R712 (taxid 699186)	65636	1351:1369 0:1 1351:1 0:40 1351:1 0:1 1351:3 0:18 1351:137 0:91 1351:63 0:80 1351:227 0:8 1351:222 0:19 1351:5 0:6 1351:6 0:3 1351:5 0:21 1351:1 0:2 1351:115 0:38 1351:162 186826:5 1351:36 0:11 1351:5 0:14 1351:142 0:7 1351:5 0:11 1351:4 0:7 1351:59 0:81 1351:267 0:41 1351:488 1783272:4 1351:18 186826:2 1351:14 186826:8 1351:2 186826:7 1351:546 0:40 1351:492 0:4 1351:1 0:5 1351:1 0:3 1351:209 1350…
C	C9k141_142312	Enterococcus faecalis R712 (taxid 699186)	282740	0:94 1783272:1 0:13 1351:25 81852:2 1783272:5 91061:3 1783272:8 1:4 2:4 1783272:32 1239:11 0:27 91061:4 1239:16 2:31 1239:5 91061:3 1351:24 0:46 1351:4 0:2 1351:67 1350:5 1351:6 1350:2 1351:42 0:45 1351:160 0:20 1351:1 0:7 1351:124 0:41 1351:10 0:40 1351:472 186826:9 1350:5 1351:11 0:83 1351:17 1239:1 1351:5 1239:3 1351:85 91061:5 1351:16 186826:9 1351:284 1350:5 1351:76 0:11 1351:5 0:16 1351:368…
C	HB4k141_421761	Enterococcus faecium (taxid 1352)	4171	2:343 1352:3 2:9 1352:23 2:127 1:480 2:5 1:3 2:5 1:1 2:1 1:1 2:12 1:260 28384:13 1:7 28384:11 1:46 1783272:1 40477:3 1:7 0:13 9606:2 0:7 1:345 2:9 1:3 2:13 1:1 2:12 1:65 2:31 1:84 2:9 1:5 2:88 1:1 2:51 1:3 2:9 1:9 2:9 1:7 2:9 1:5 2:80 1:5 2:41 1280:2 0:2 91061:7 0:3 1280:1 0:5 1280:16 91061:73 1:1 91061:7 1:2 91061:63 2:5 91061:2 2:4 91061:17 2:1 91061:48 2:6 91061:6 2:5 91061:164 1239:1 91061:1 …
C	HB4k141_425935	Enterococcus faecium (taxid 1352)	3566	2:936 91061:30 0:207 1598:5 81852:5 1598:1 0:11 1352:4 1350:1 1352:6 1350:5 0:12 1351:9 0:27 1351:15 186826:1 1351:19 81852:4 1783272:5 1351:4 53345:1 1783272:9 0:8 1783272:5 0:26 1783272:7 0:2 1351:1 1350:7 1783272:19 0:5 1783272:3 0:11 1783272:2 0:4 1783272:5 0:1 1351:18 0:3 1783272:34 0:40 1783272:3 0:5 1783272:3 0:20 1783272:45 0:10 1783272:2 0:8 1350:17 1783272:60 1350:22 1351:6 1783272:84 0…
C	KDk141_31751	Enterococcus faecium (taxid 1352)	40276	0:54 1239:5 186817:3 131567:5 0:5 131567:1 0:758 1302659:5 0:1314 1279:1 0:152 2025492:2 0:783 2169540:5 0:402 2651284:5 0:17 2086577:3 0:5 1288:4 0:131 414778:5 0:109 1421:6 400634:4 0:148 648800:1 76853:5 0:1370 199441:5 0:1206 198467:2 0:1456 1279:4 0:1630 86664:2 0:518 264697:1 0:110 400634:5 0:200 86664:5 0:2 663364:4 0:34 79880:2 0:447 1650:5 2:4 0:447 2048654:3 0:1 2048654:5 0:132 1385:2 0…
C	KDk141_37675	Enterococcus faecium (taxid 1352)	2768	0:51 1350:3 0:4 1350:5 0:15 91061:1 0:12 91061:5 0:71 1350:21 0:7 1350:1 0:27 1350:5 0:3 1350:1 0:5 1350:6 0:10 1350:1 0:1 1350:2 0:16 1350:79 81852:3 1350:7 91061:5 1350:29 2:1 1350:20 91061:12 1350:11 81852:5 1350:7 81852:5 1350:9 81852:23 1350:3 81852:3 1350:92 1239:11 1350:98 1239:5 91061:15 1350:40 0:28 1352:4 1350:84 0:20 1352:14 1350:46 1239:1 1350:3 1239:5 1350:22 1352:7 1350:5 1352:13 91…
C	KDk141_48852	Enterococcus faecium (taxid 1352)	4708	1352:8 1350:29 1352:4 1350:9 1352:39 1350:2 1352:2 1350:5 1352:1 1350:1 1352:25 1350:5 1352:15 1350:5 1352:2 1350:22 1352:5 1350:5 1352:13 1350:5 1352:5 1350:19 1352:8 1350:1 1352:11 1350:7 1352:45 1350:1 1352:5 1350:3 1352:1 1350:13 1352:1 1350:6 1352:61 1350:39 1352:3 1350:7 1352:39 1350:7 1352:12 1350:46 1352:1 1350:5 1352:1 1350:7 1352:13 1350:17 186826:9 1350:35 1352:15 186826:5 1352:3 81852…
C	KDk141_66049	Enterococcus faecium (taxid 1352)	17098	1350:8 1352:8 1350:46 1352:8 1350:1 1352:7 1350:1 1352:25 1350:2 1352:5 1350:29 1352:14 1350:15 1352:7 1350:31 1352:30 1350:2 1352:5 1350:76 1352:34 1350:13 1352:4 1350:3 1352:58 1350:3 1352:54 1350:7 1352:3 1350:5 1352:7 1350:5 1352:26 1350:13 1352:5 1350:2 1352:32 1350:68 1352:2 1350:1 1352:2 1350:5 1352:19 1350:8 1352:7 1350:9 1352:13 1350:15 1352:7 1350:2 1352:19 1350:142 1352:49 1350:2 1352:…
C	PGL1k141_366914	Enterococcus faecium (taxid 1352)	3368	0:1643 1352:1 0:187 1352:7 0:63 1352:5 0:1 1352:5 0:239 1352:7 0:154 1352:2 0:354 1352:5 0:2 1352:1 0:7 1352:5 0:86 1352:8 0:1 1352:3 0:24 1352:4 0:520
C	PGL2k141_171659	Enterococcus faecium (taxid 1352)	5912	0:95 2048654:14 0:4 2213202:5 0:462 1224:2 2:5 0:7 2:1 0:5 33936:1 0:2577 2751:5 0:737 1352:5 0:1 290335:5 1350:2 0:2 81852:5 44008:8 1350:1 44008:4 91061:5 81852:2 91061:7 0:19 1350:5 0:11 1350:7 0:19 91061:1 0:13 2:4 1350:2 44008:5 0:55 33945:2 0:22 469616:5 0:21 1912064:3 0:46 1296:5 0:8 1296:5 0:2 1385:3 0:35 1464:1 0:9 33945:3 0:7 1350:5 0:1 1350:5 0:2 1352:5 0:9 53346:4 0:17 1350:7 1352:15 …
C	PGL2k141_228641	Enterococcus faecium (taxid 1352)	6008	0:224 1352:4 0:248 1352:7 0:723 1352:5 0:4427 1340495:2 0:8 1340495:5 0:321
C	PGL2k141_366657	Enterococcus faecium (taxid 1352)	4533	0:25 1578:5 0:1 1007676:5 0:132 1352:3 0:171 1351:1 0:3 1351:5 0:11 176102:5 0:46 1578:5 0:246 2507161:11 0:448 1352:1 0:144 1350:15 0:940 1352:5 0:5 91061:2 1352:4 0:6 1352:3 0:84 33945:5 53346:1 0:5 53346:1 0:86 53346:7 1350:2 0:1 1350:5 0:17 53346:6 0:76 1911587:5 0:11 1279:8 0:9 91061:1 0:22 1385:2 0:53 1350:1 0:10 53346:5 91061:1 0:3 2:2 1352:5 0:151 1350:5 0:10 1239:17 290335:1 0:229 1350:5…
C	PGS1k141_284488	Enterococcus faecium (taxid 1352)	1748	0:70 2:722 1239:22 2:1 0:234 1352:2 0:8 1352:1 0:2 1352:28 0:43 1352:5 0:7 1352:8 0:138 1352:5 0:1 1352:1 0:6 1352:24 0:10 1352:4 0:68 9606:5 0:82 1352:2 0:11 1352:3 0:5 1352:3 0:5 1352:2 0:79 1352:2 0:3 1352:96 0:6
C	PGS1k141_355077	Enterococcus faecium (taxid 1352)	830	0:44 1352:7 0:248 1352:5 0:1 1352:5 0:257 1352:1 0:206 1239:22
C	XT11k141_144052	Enterococcus faecium (taxid 1352)	1818	0:145 91061:5 0:114 1385:5 0:395 1340495:2 1:5 1340495:1 1:5 0:29 2:3 0:8 1:4 0:16 186826:4 1352:7 91061:1 1:2 91061:2 1352:16 1:287 186826:9 1:4 186826:4 1:5 186826:11 1:17 0:6 1:1 0:9 1:5 0:8 1:46 0:8 1:1 51173:5 1:9 0:22 1:3 0:17 51173:2 1:2 51173:5 1:4 51173:3 1385:5 51173:2 0:39 1:36 0:11 51173:10 1:1 0:5 51173:1 0:11 1:5 0:38 186826:1 0:10 1:2 0:3 1:5 0:19 1:5 0:3 1:1 0:46 186817:2 1386:3 0…
C	XT1k141_176221	Enterococcus faecium (taxid 1352)	3933	0:355 186826:79 1352:6 186826:376 0:35 186826:188 91061:31 186826:32 91061:5 186826:31 91061:5 186826:2 91061:3 186826:11 0:6 186826:5 1:4 0:5 91061:7 0:2 1:3 91061:13 1:11 91061:33 186826:6 91061:3 186826:17 91061:1 186826:11 91061:5 1:4 91061:375 186826:13 91061:2 186826:35 91061:72 186826:10 91061:5 186826:20 91061:8 186826:17 91061:7 1:2 0:32 91061:5 186826:9 91061:1 186826:1 91061:3 186826:8…
C	XT4k141_197522	Enterococcus faecium (taxid 1352)	685	0:22 1352:5 0:2 1352:1 0:7 1352:5 0:86 1352:8 0:1 1352:3 0:24 1352:4 0:483
C	XT5k141_168435	Enterococcus faecium (taxid 1352)	2532	0:486 1352:7 0:248 1352:4 0:236 1352:1 0:875 1680:2 44249:5 0:12 1678:2 0:345 364197:3 0:272
C	XT71k141_251023	Enterococcus faecium (taxid 1352)	6772	0:686 1352:4 0:24 1352:3 0:1 1352:8 0:86 1352:5 0:7 1352:1 0:2 1352:5 0:354 1352:2 0:154 1352:7 0:239 1352:5 0:1 1352:5 0:63 1352:7 0:187 1352:1 0:4589 1474:1 0:5 1301:1 0:12 186817:5 0:91 1290:4 0:15 976:2 0:2 1386:5 0:44 86661:1 0:104
C	XT71k141_373459	Enterococcus faecium (taxid 1352)	3453	1352:366 1350:26 91061:32 1350:15 53345:37 1350:9 53345:5 1350:186 81852:3 1350:7 91061:5 1350:29 2:1 1350:20 91061:12 1350:11 81852:5 1350:7 81852:5 1350:9 81852:23 1350:3 81852:3 1350:92 1239:11 1350:98 1239:5 91061:15 1350:40 0:28 1352:4 1350:84 0:20 1352:14 1350:46 1239:1 1350:3 1239:5 1350:22 1352:5 1350:7 1352:13 91061:1 1352:8 1350:7 1352:2 1350:2 1352:5 1350:10 1352:47 1350:3 1352:7 1350:…
C	XT7k141_124939	Enterococcus faecium (taxid 1352)	2801	0:268 1485:1 0:34 2:10 0:137 2051906:5 0:188 2004647:5 0:7 1783272:5 0:266 1350:2 0:2 1350:5 44008:8 1350:1 44008:4 91061:5 81852:2 91061:16 1352:1 1350:5 0:29 91061:3 0:1 91061:5 0:4 91061:4 0:1 91061:4 0:5 91061:4 0:61 1352:6 1350:2 0:30 1912064:5 0:7 1350:5 1912064:2 0:15 1912064:5 0:27 1350:5 0:6 1474:5 0:39 1352:3 0:5 1352:5 1350:9 1352:1 1350:5 0:1 1350:5 53345:2 1352:5 0:8 1352:1 0:11 1350…
C	XT7k141_218154	Enterococcus faecium (taxid 1352)	966	0:12 1377:3 186826:75 0:82 186826:73 1:5 186826:3 1:1 186826:14 1352:5 1:1 1352:7 1:5 1352:5 1:7 1352:1 1:347 0:5 186826:2 0:18 1:4 0:5 186826:4 1:248
C	XT9k141_15314	Enterococcus faecium (taxid 1352)	3068	2:56 1239:102 1350:3 1239:4 1350:35 1239:24 1350:10 1239:1 1350:28 1239:4 1350:5 1239:9 1350:4 1239:1 1350:33 0:1 1301:5 0:31 1301:12 186826:33 1352:16 186826:7 1352:5 186826:6 1352:23 186826:3 1352:2 186826:5 1352:14 186826:4 1352:9 186826:11 1352:91 186826:80 1352:4 186826:4 1352:4 186826:10 1352:3 186826:32 1352:11 186826:3 1352:21 186826:26 1352:38 186826:24 1352:8 186826:2 1352:10 186826:2 1…
C	XT9k141_98970	Enterococcus faecium (taxid 1352)	16484	1352:81 1350:2 1352:97 1350:5 1352:50 1350:27 1352:9 1350:2 1352:6 1350:1 1352:46 1350:5 1352:17 0:39 1352:33 1350:8 1352:3 1350:5 1352:17 0:35 1352:16 1350:3 1352:3 1350:7 1352:64 1350:72 1352:4 1350:5 1352:1 1350:5 1352:17 1350:1 1352:17 1350:5 1352:8 1350:20 1352:5 1350:2 1352:2 1350:5 1352:9 1350:5 1352:11 1350:80 81852:5 1350:66 1352:49 1350:34 0:41 1352:2 0:1 1350:61 1352:20 0:25 1352:1 0:4…
C	XT9k141_160977	Enterococcus faecium (taxid 1352)	3276	0:96 2:5 1783272:3 2:7 1352:1 2:5 1783272:3 0:19 1578:1 0:63 1364:11 0:33 1364:16 0:253 1351:5 0:113 1351:12 0:9 1351:7 0:40 1351:23 0:3 1351:5 0:273 1351:1 0:171 1351:1 0:7 1351:34 0:112 81852:1 186826:5 1352:2 81852:5 1352:1 0:35 1350:5 0:56 53345:6 1350:5 53345:7 0:92 1279:3 0:7 1279:2 0:6 1279:2 1290:8 1279:3 1385:3 1279:5 29379:2 0:11 1279:1 0:19 1:56 1279:5 0:2 91061:3 0:3 246432:2 0:7 9106…
C	XT9k141_208638	Enterococcus faecium (taxid 1352)	10476	0:24 2048654:2 649639:3 1421:5 0:7 186818:1 0:2 129338:5 0:1159 2017483:1 0:656 84406:3 0:1034 2086577:5 0:1611 698762:3 0:5 1239:1 0:3462 1352:1 0:187 1352:7 0:63 1352:5 0:1 1352:5 0:239 1352:7 0:154 1352:2 0:354 1352:5 0:2 1352:1 0:7 1352:5 0:86 1352:8 0:1 1352:3 0:24 1352:4 0:1174 400634:1 0:107
C	XT9k141_287005	Enterococcus faecium (taxid 1352)	1267	1350:1 44008:5 0:25 1350:10 0:2 1350:7 1352:1 1350:3 0:11 1350:12 0:8 1350:5 0:33 1350:4 81852:5 0:2 1398:3 0:31 1352:3 0:16 1350:5 0:7 91061:5 1239:7 0:1 91061:2 0:1 81852:5 1352:3 0:4 81852:5 0:9 81852:20 0:5 1350:1 0:13 1350:1 907:2 0:58 290335:6 81852:2 290335:14 0:75 81852:1 0:5 1239:5 290335:1 243899:9 1239:17 91061:21 1350:1 81852:2 290335:5 0:1 290335:9 33945:3 0:149 1352:5 0:5 1352:4 135…
C	BJ2k141_15847	Enterococcus faecium (taxid 1352)	11332	0:142 1239:5 370554:5 1239:14 370554:5 1239:3 370554:3 1239:1 370554:8 1239:18 370554:202 91061:3 370554:60 0:5 370554:3 0:20 370554:248 0:17 370554:9 0:1 370554:5 0:2 370554:16 1239:5 370554:54 0:10 370554:2 0:33 370554:4 0:13 370554:140 1239:5 370554:9 1239:2 370554:158 186826:1 370554:9 186826:107 2:36 186826:13 2:2 186826:12 2:5 186826:9 2:8 186826:13 2:2 186826:5 2:2 186826:12 2:8 186826:19 …
C	BJ2k141_59051	Enterococcus faecium (taxid 1352)	897	1239:82 0:3 1239:1 0:31 1239:13 0:28 1239:24 0:29 1239:6 0:3 1239:1 0:13 1239:3 0:24 1239:3 0:157 1239:21 0:59 1239:3 0:3 1239:7 0:21 1239:1 0:5 1239:4 0:109 1423721:5 0:7 1423721:1 0:5 1423721:2 0:5 1423721:2 0:1 1423721:2 0:7 1423721:17 0:14 1903686:2 0:8 1648:5 0:31 1239:5 2507161:1 1239:23 1352:8 1239:5 1352:3 1239:4 1352:38 1239:8
C	BJ2k141_59332	Enterococcus faecium (taxid 1352)	2336	1239:8 1352:38 1239:4 1352:3 1239:5 1352:8 1239:23 2507161:1 1239:5 0:38 2:89 1239:25 2:188 1239:5 2:5 1239:11 2:1 1239:3 2:1 1239:1 2:5 1239:2 2:10 0:70 2:98 1239:6 2:5 1239:5 2:5 1239:7 2:375 1239:11 0:74 91061:4 0:32 91061:38 0:69 91061:46 0:7 91061:2 0:10 91061:3 0:1 91061:1 0:3 91061:2 0:66 91061:14 0:32 91061:6 1239:2 0:3 91061:7 0:9 91061:3 0:460 315405:5 0:342
C	C10k141_121634	Enterococcus faecium (taxid 1352)	2224	0:410 1352:1 0:82 1352:137 0:27 1352:5 0:47 1352:1 0:7 1352:52 0:8 1352:2 0:5 1352:5 0:28 1352:3 0:1 1352:27 0:9 1352:7 0:3 1352:5 0:41 1352:5 0:17 1352:19 0:9 1352:2 0:5 1352:10 0:1 1352:5 0:3 1352:28 0:35 1352:437 0:7 1352:5 0:13 1352:85 0:127 1352:1 0:15 1352:1 0:345 186928:22 0:15 186928:5 0:5 186928:11 0:44
C	C10k141_152932	Enterococcus faecium (taxid 1352)	14680	0:111 186826:74 81852:5 186826:5 81852:163 186826:19 53345:4 0:24 53345:9 186826:56 81852:23 0:41 186826:32 0:5 1850252:5 0:32 186826:113 1914871:1 0:15 1352:5 1350:26 91061:32 1350:252 81852:3 1350:7 91061:5 1350:29 2:1 1350:20 91061:12 1350:11 81852:5 1350:7 81852:5 1350:9 81852:23 1350:3 81852:3 1350:92 1239:11 1350:98 1239:5 91061:15 1350:40 0:28 1352:4 1350:84 0:20 1352:14 1350:46 1239:1 135…
C	C5k141_117759	Enterococcus faecium (taxid 1352)	4626	2:107 91061:2 1352:2 0:24 186826:184 1352:6 186826:90 1352:9 186826:5 1352:17 186826:255 0:35 186826:50 0:11 186826:3 0:8 1423721:2 0:10 1423721:12 0:3 186826:39 91061:5 2:1 91061:2 186826:80 0:49 91061:29 186826:7 91061:5 186826:7 2:5 91061:21 186826:5 91061:1 186826:13 91061:5 186826:1 0:8 1279:5 0:19 2:3 1279:1 2:5 1279:7 0:52 186826:5 91061:5 186826:8 2:15 91061:9 2:4 91061:1 2:1 91061:13 186…
C	C5k141_402687	Enterococcus faecium (taxid 1352)	4481	1239:29 0:23 1239:22 0:189 44008:5 1239:11 2:49 0:12 2:2 0:112 2:26 0:3 2:1 0:1 2:5 0:35 2:1 0:3 2:75 0:36 2:14 1239:7 2:5 1239:5 2:5 1239:6 2:98 0:70 2:10 1239:2 2:5 1239:1 2:1 1239:3 2:1 1239:11 2:5 1239:5 2:11 0:22 2:2 0:7 2:146 1239:25 2:89 0:38 1239:5 2507161:1 1239:23 1352:8 1239:5 1352:3 1239:4 1352:38 1239:10 1352:3 1239:26 1352:30 1239:6 1352:8 1239:2 1352:65 2:5 1352:243 1239:5 1352:10 …
C	C9k141_108119	Enterococcus faecium (taxid 1352)	1767	0:36 186826:5 91061:5 186826:8 2:15 91061:9 2:4 91061:1 2:1 91061:13 186826:5 91061:7 0:934 91061:19 1280:5 1279:4 91061:49 186826:27 91061:5 186826:2 91061:2 186826:14 0:6 1352:6 0:5 1352:65 186826:60 0:53 1352:9 186826:18 0:121 186826:3 0:14 186826:1 0:22 1350:28 186826:6 1350:5 0:33 91061:108
C	PGS4k141_629475	Enterococcus faecium (taxid 1352)	1932	1352:332 0:3 1352:5 0:9 1352:5 0:6 1352:15 0:72 1352:10 0:9 1352:2 0:5 1352:10 0:1 1352:5 0:3 1352:28 0:35 1352:246 0:2 1352:1 0:21 1352:4 0:5 1352:329 0:17 1352:1 0:5 1352:5 0:2 1352:513 0:49 1352:5 0:1 1352:1 0:6 1352:8 0:7 1352:1 0:85 9606:5 0:24
C	S1k141_43346	Enterococcus faecium (taxid 1352)	4957	0:1303 1491:5 0:141 9606:3 0:79 2483110:5 0:961 1266845:202 0:52 1911586:6 186826:1 1911586:5 186826:1 1911586:6 186828:5 186826:5 0:39 1266845:5 0:6 1266845:1 0:1 186826:2 2748:5 186828:4 2748:17 186826:5 2748:4 186826:77 1903686:13 186826:5 1903686:9 186826:33 0:13 186826:25 0:5 186826:1 0:27 186826:5 0:6 186826:4 0:174 1352:7 0:61 1352:293 0:39 1352:116 0:45 1352:625 0:61 1352:30 0:92 1352:5 0…
C	S1k141_77199	Enterococcus faecium (taxid 1352)	2537	1352:5 186826:24 0:16 186826:1 0:15 186826:6 1352:68 186826:1 1352:8 1350:10 186826:1 1350:8 91061:2 186826:2 91061:5 186826:27 91061:37 0:33 1283:6 0:23 1352:4 186826:9 91061:1 186826:25 91061:5 186826:48 91061:1 186826:12 91061:9 186826:3 91061:2 186826:65 91061:9 186826:32 91061:35 186826:52 91061:3 186826:96 91061:15 186826:42 91061:1 186826:76 91061:4 186826:2 91061:5 186826:86 91061:5 18682…
C	S1k141_319310	Enterococcus faecium (taxid 1352)	3559	0:832 1340495:24 0:32 1340495:1 0:7 1340495:2 1:5 1340495:1 1:5 1340495:4 0:1472 186826:7 0:33 1352:26 186826:3 0:4 186826:6 0:9 186826:12 1352:2 0:7 1352:20 186826:5 0:105 9606:2 0:19 1:5 0:59 1:76 0:6 1:1 0:5 1:1 0:5 1:1 0:3 1:2 0:8 1:5 0:1 1:5 0:14 1314:5 0:1 1314:5 0:13 1314:2 0:54 1314:1 0:1 1314:5 0:32 1:2 0:2 1:2 0:11 1:2 0:18 186826:2 1:13 0:9 1:1 0:1 1:1 0:29 1:11 0:6 1:1 0:9 1:2 0:10 1:…
C	S1k141_394717	Enterococcus faecium (taxid 1352)	8593	0:2671 1352:2 0:30 1352:14 0:783 1352:1 0:82 1352:195 0:37 1352:1 0:5 1352:38 0:8 1352:2 0:5 1352:5 0:28 1352:3 0:1 1352:11 0:19 1352:5 0:8 1352:8 0:72 1352:10 0:9 1352:2 0:5 1352:10 0:1 1352:5 0:3 1352:53 0:1 1352:1 0:3 1352:5 0:5 1352:3 0:12 1352:84 0:21 1352:1 0:12 1352:48 0:21 1352:1 0:2 1352:11 0:59 1352:15 0:5 1352:1 0:34 1352:4 0:9 1352:69 0:1 1352:5 0:12 1352:2 0:7 1352:5 0:13 1352:85 0:1…
C	S1k141_398797	Enterococcus faecium (taxid 1352)	2118	0:263 1650:5 290335:4 1350:2 0:2 81852:5 44008:8 1350:1 44008:4 91061:5 81852:2 91061:16 1350:33 0:19 91061:1 0:9 91061:4 2:4 1350:2 44008:5 0:41 53346:9 0:5 1350:1 0:89 1350:5 0:3 1350:6 0:8 1352:2 0:5 1385:3 0:35 1464:1 0:9 33945:3 0:7 1350:5 0:8 1352:5 0:27 1352:8 0:2 1352:15 91061:5 1352:8 1912064:5 91061:9 0:43 1350:3 0:5 1350:6 1:5 1350:3 0:40 1350:8 0:30 1352:5 0:28 53345:7 0:69 53344:1 0:…
C	S31k141_77635	Enterococcus faecium (taxid 1352)	1034	2:46 91061:2 1352:2 0:2 2:5 195:15 2:6 1:7 2:2 1:20 1314:12 1:2 1314:29 1:5 1314:1 1:270 186826:9 1:4 186826:4 1:5 186826:11 1:141 0:20 1352:9 0:4 1352:14 1:5 1352:1 1:158 1352:1 1:7 1352:5 1:5 1352:7 1:1 1352:5 186826:14 1:1 186826:3 1:5 186826:72 0:26 186826:16 257487:21
C	S31k141_323380	Enterococcus faecium (taxid 1352)	3834	0:469 9606:2 0:1160 1352:4 0:24 1352:3 0:1 1352:8 0:86 1352:5 0:7 1352:1 0:2 1352:5 0:354 1352:2 0:154 1352:7 0:239 1352:5 0:1 1352:5 0:63 1352:7 0:187 1352:1 0:998
C	S31k141_786969	Enterococcus faecium (taxid 1352)	6284	0:18 186928:10 0:51 186928:4 0:2 186928:5 0:186 186928:17 0:14 186928:5 0:42 186928:5 0:25 186928:2 0:265 186928:3 0:52 186928:1 0:244 186928:5 0:1 186928:3 0:41 2109691:5 0:430 186928:31 186803:4 186928:14 0:7 186928:3 0:268 186928:5 0:1320 186928:5 0:1769 186928:8 0:256 186928:5 0:302 1352:1 0:15 1352:1 0:3 1352:1 0:7 1352:1 0:115 1352:85 0:13 1352:5 0:7 1352:31 0:11 1352:4 0:10 1352:1 0:3 1352…
C	S4k141_270941	Enterococcus faecium (taxid 1352)	2779	0:136 1385:5 249188:2 1385:3 2:9 1385:1 0:2 1385:3 0:67 216938:4 0:1 2:3 1783272:1 91061:1 1385:5 2:1 308354:2 0:346 1350:5 0:616 1352:4 0:24 1352:3 0:1 1352:8 0:86 1352:5 0:7 1352:1 0:2 1352:5 0:354 1352:2 0:154 1352:7 0:239 1352:5 0:1 1352:5 0:63 1352:7 0:187 1352:1 0:361
C	PGL1k141_83665	Enterococcus faecium Aus0085 (taxid 1305849)	80283	0:59 1352:12 1350:9 1352:5 1350:13 0:5 1352:5 53345:5 0:2 1352:3 0:15 1352:16 1350:1 1352:7 1350:5 1352:22 0:24 1158600:5 0:5 1158600:1 0:5 1158600:2 1352:27 1350:4 1352:25 1350:55 1352:12 1350:5 1352:37 1350:5 1352:25 0:44 1352:13 1350:104 1352:5 1350:5 1352:7 1350:1 1352:5 1350:4 1352:32 1350:70 1352:11 1350:1 1352:15 1350:5 1352:1 1350:36 1352:10 1350:5 1352:9 1350:2 1352:6 1350:50 1352:1 1350…
C	XT9k141_41419	Enterococcus faecium Aus0085 (taxid 1305849)	31511	1352:5 1350:9 1352:3 1350:15 1352:11 1350:1 1352:41 1350:5 1352:12 1350:10 1352:10 1350:5 1352:531 1350:1 1352:9 1350:5 1352:677 186826:5 1352:1 186826:9 2:2 186826:1 2:4 91061:5 1352:5 2:3 1352:2 186826:5 1352:108 91061:5 1352:8 2:8 1352:57 186826:2 1352:2 186826:5 1352:20 2:9 1352:270 186826:3 1352:212 186826:5 1352:73 186826:5 1352:50 0:38 1352:93 0:39 1352:838 91061:1 1352:64 0:1 1352:1 0:20 …
C	PGL1k141_68447	Enterococcus faecium Com15 (taxid 565663)	46831	1352:884 1350:1 1352:5 1350:4 0:13 1352:1 0:11 1352:2 1350:29 1352:36 1350:11 0:34 1350:5 1352:6 1350:7 1352:3 1350:2 1352:12 1350:30 1352:7 1350:5 1352:38 1350:5 1352:7 1350:24 0:17 1352:1 0:11 1352:9 1350:32 1352:7 1350:5 1352:9 1350:3 1352:10 1350:5 1352:38 1350:31 1352:5 1350:1 1352:23 1350:36 1352:4 1350:1 1352:1 1350:5 1352:2 1350:3 1352:28 1350:5 1352:7 1350:3 1352:39 1350:1 1352:14 1350:8…
C	PGL1k141_137164	Enterococcus faecium Com15 (taxid 565663)	125747	1350:27 81852:9 186826:5 81852:5 186826:3 1350:33 1352:10 1350:3 1352:110 0:15 1350:8 0:9 1352:77 1350:5 1352:1 1350:5 1352:9 1350:40 1352:8 0:8 565663:1 0:71 1352:37 0:29 1352:235 81852:2 1352:5 91061:2 1350:5 1352:6 1350:23 1352:3 1350:1 1352:47 1350:2 1352:5 1350:30 1352:60 1350:28 1352:46 1350:30 1352:2 1350:5 1352:35 1350:2 1352:5 1350:2 1352:11 1350:5 1352:21 1350:7 1352:2 1350:11 1352:9 13…
C	PGL1k141_271081	Enterococcus faecium Com15 (taxid 565663)	30656	1352:123 0:25 1350:4 1352:11 1350:3 1352:2 186826:5 1352:11 0:26 1352:5 0:1 1352:11 1350:9 1352:11 1350:3 1352:15 1350:18 1352:96 1350:3 1352:22 1350:2 1352:3 1350:1 1352:31 1350:15 1352:5 1350:1 1352:22 1350:5 1352:1 1350:11 1352:96 1350:15 1352:23 1350:100 1352:1 1350:1 1352:146 1350:5 1352:15 1350:9 1352:60 1350:5 1352:40 1350:2 1352:44 1350:5 1352:12 1350:3 131567:5 1352:10 1350:1 1352:63 0:3…
C	XT9k141_194789	Enterococcus faecium Com15 (taxid 565663)	26286	1352:165 0:40 1352:106 0:5 1352:5 0:11 1352:5 0:5 1352:380 1350:16 1352:5 1350:2 1352:11 0:35 1352:100 0:20 1352:96 0:25 1352:266 1350:23 1352:10 1350:5 1352:70 1350:13 1352:74 1350:11 1352:148 1350:5 1352:6 1354:1 0:33 1352:97 1350:66 1352:5 1350:2 1352:13 1350:1 1352:44 1350:1 1352:17 1350:5 1352:22 1350:2 1352:20 1350:5 1352:8 1350:91 1352:5 1350:5 1352:15 1350:5 1352:3 1350:5 1352:15 1350:3 1…
C	PGL1k141_13564	Enterococcus faecium DO (taxid 333849)	77347	1352:16 1350:2 1352:47 1350:2 1352:5 1350:1 1352:3 1350:6 1352:42 1350:5 1352:23 0:39 1352:6 1350:11 1352:3 0:3 1352:5 0:27 1352:3 0:1 1350:12 1352:14 1350:2 1352:69 0:5 1352:2 0:6 1352:2 0:13 1352:54 1350:7 1352:13 1350:2 1352:25 1350:33 186826:5 1352:39 1350:68 1352:5 1350:3 1352:64 1350:13 1352:16 1350:5 1352:6 81852:1 1352:3 1350:1 1352:13 1350:5 1352:29 91061:3 1352:24 1350:5 1352:24 0:10 53…
C	XT71k141_63221	Enterococcus faecium DO (taxid 333849)	12124	1350:25 1352:15 1350:23 2:5 1350:20 1352:48 1350:1 1352:41 1350:12 1352:14 1350:1 1352:2 1350:7 1352:14 1350:47 1352:6 1350:1 1352:16 1350:6 1352:5 1350:20 1352:2 1350:5 1352:3 1350:4 1352:8 1350:5 1352:6 1350:22 1352:1 1350:9 1352:3 1350:9 1352:5 1350:38 1352:5 1350:1 1352:22 1350:43 1352:1 1350:5 1352:23 1350:73 1352:5 1350:1 1352:12 1350:5 1352:4 1350:2 1352:2 1350:67 1352:32 1350:80 1352:65 0…
C	XT9k141_263148	Enterococcus gilvus (taxid 160453)	15516	1350:25 33945:8 0:37 1350:6 0:36 47715:3 0:386 33945:5 0:43 33945:2 0:109 2003121:4 0:31 1350:5 0:82 51669:5 0:1 51669:5 1643:3 0:41 1423721:5 0:163 33945:5 160453:5 0:1 33945:5 0:1 2496265:2 33945:2 0:13 88233:6 186826:5 0:20 708126:5 0:21 1588:5 0:8 1578:5 0:16 1610:1 0:15 160453:27 0:1 160453:5 0:1 160453:5 0:99 160453:1 0:251 44008:5 0:280 1415775:5 0:11 33945:6 0:525 33945:5 0:141 160453:1 0…
C	KDk141_208420	Enterococcus mundtii (taxid 53346)	854	0:2 1239:5 243899:8 0:37 1350:5 0:5 1350:3 0:87 1279:1 0:5 1350:1 1352:1 91061:2 0:5 1352:3 0:9 91061:1 0:5 91061:1 0:41 53346:4 0:5 44008:5 0:7 1352:5 0:1 1482:3 91061:7 1396:1 91061:4 0:28 1279:4 0:97 1350:4 0:16 1350:2 53346:9 0:2 53346:53 2109692:2 0:100 1350:16 91061:5 1350:16 81852:1 91061:6 1350:6 0:184
C	XT5k141_308961	Enterococcus mundtii (taxid 53346)	2937	0:111 598659:2 0:452 1650:13 0:2 33945:1 1650:5 0:5 1650:1 0:5 81852:1 91061:22 1912064:19 0:1 1350:7 0:20 1396:4 91061:9 2:6 1350:4 0:11 1350:2 0:104 44008:6 1350:5 44008:4 0:47 53346:3 1350:5 0:72 33945:2 0:10 1350:3 0:7 53346:5 0:5 1350:5 0:3 91061:1 1350:3 91061:27 2:1 1350:5 0:39 1350:5 0:1 1350:6 1:5 1350:3 0:31 1650:3 0:36 1352:4 0:12 53346:5 1352:2 1296:8 91061:5 1296:4 1352:1 1350:5 0:40…
C	XT9k141_9417	Enterococcus mundtii (taxid 53346)	2319	0:242 1350:6 91061:6 81852:1 1350:16 91061:5 1350:16 0:100 2109692:2 53346:53 0:2 53346:9 1350:2 0:16 1350:4 0:97 1279:4 0:28 91061:4 1396:1 91061:7 1482:3 0:1 1352:5 0:7 44008:5 0:5 53346:4 0:41 91061:1 0:5 91061:1 0:9 1352:3 0:5 91061:2 1352:1 1350:1 0:5 1279:1 0:87 1350:3 0:5 1350:5 0:37 243899:8 1239:5 0:115 44008:5 53346:6 1352:1 53346:3 1352:5 0:13 186822:5 0:6 1279:9 0:7 1279:5 0:26 1352:2…
C	BJ2k141_151633	Enterococcus mundtii (taxid 53346)	722	53346:6 91061:2 1350:5 53346:3 91061:3 53346:5 91061:5 53346:3 1350:1 53346:36 1350:1 1239:12 1350:1 81852:2 1350:8 2:4 53346:14 1350:13 53346:6 1350:4 53346:1 1350:2 91061:2 1350:24 81852:3 53346:49 1350:4 91061:2 1350:6 91061:2 53346:1 1350:4 91061:13 1350:7 53346:7 1350:30 91061:5 1350:7 53346:4 1352:3 0:7 1352:8 1350:4 1352:7 1350:20 53345:12 1350:6 53345:7 1350:1 53345:1 1350:20 53346:5 1350…
C	S1k141_342815	Enterococcus mundtii (taxid 53346)	649	1239:1 0:10 1350:5 0:16 53346:3 0:132 1352:5 2:2 0:3 91061:1 53346:5 0:10 1350:1 0:53 1385:2 0:22 91061:1 0:9 1279:8 0:92 53346:6 0:17 1350:5 0:1 1350:2 53346:7 0:86 53346:1 0:5 53346:1 33945:5 0:98
C	DQY3k141_15740	Enterococcus sp. FDAARGOS_375 (taxid 2060307)	2538	2:162 1239:6 0:11 1352:5 0:10 1496:5 0:3 2:488 0:36 1239:15 2:7 1239:25 2:3 1239:30 2:128 0:9 1239:24 1314:2 0:88 1350:1 33959:1 186826:5 33959:7 91061:9 1239:6 2:23 1239:6 0:6 2060307:9 0:7 2060307:1 0:4 1316414:6 2:157 1:760 2:13 1239:37 2:8 1239:7 2:79 1239:39 2:2 1239:6 2:4 1239:18 2:226
C	S3k141_75950	Enterococcus sp. FDAARGOS_375 (taxid 2060307)	1408	1239:468 2:463 91061:74 1239:6 2:23 1239:6 0:6 2060307:9 0:7 2060307:1 0:4 1316414:6 2:123 91061:5 2:2 91061:11 2:16 1:144
C	S4k141_337129	Enterococcus sp. FDAARGOS_375 (taxid 2060307)	1917	0:243 2:6 1239:6 0:6 2060307:9 0:7 2060307:1 0:4 1316414:6 2:157 1:760 2:13 1239:37 2:8 1239:7 2:79 1239:39 2:2 1239:6 2:4 1239:18 2:89 1239:3 2:5 1239:5 2:24 1239:281 1783272:5 91061:2 0:26 91061:25
C	MYHZ3k141_563805	Enterococcus sp. HSIEG1 (taxid 1316414)	1263	2:10 1:760 2:157 1316414:6 0:4 2060307:1 0:33 2:56 0:27 2:144 0:28 2:3
C	S4k141_103591	Enterococcus sp. HSIEG1 (taxid 1316414)	6307	1783272:83 0:35 1783272:1 0:9 1783272:22 0:37 1783272:98 0:40 1783272:404 2:197 1351:3 0:26 1351:7 2:171 1:307 28384:1 1:1 28384:7 1:3 28384:14 1:111 2:55 1:2 2:5 1:13 2:21 1783272:6 2:5 1783272:1 2:1 1783272:19 2:3 1:6 2:30 0:35 1:5 2:12 1:1 2:13 1:3 2:2 1:3 2:41 1:10 2:8 1:1 2:170 1:15 2:2 1:12 2:1 1:3 2:9 1:5 2:52 1:10 1316414:13 0:3 1:1 2:5 0:5 2:132 1:6 2:10 1:5 2:11 1:5 2:4 1:2 2:70 1:6 2:9…
C	XT9k141_83057	Enterococcus sp. M190262 (taxid 2582830)	7940	1350:86 91061:4 1350:48 186826:5 1350:8 91061:3 1350:280 0:6 2582830:4 0:5 2582830:1 0:2 2582830:8 1350:113 186826:5 1350:77 0:46 1350:14 0:39 1350:175 1316414:5 1350:7 1316414:11 1350:2 1316414:7 1350:395 186826:5 1350:60 186826:5 1350:14 2608891:17 1350:5 2608891:5 1350:1 1316414:5 1350:218 2:5 1350:13 0:5 1350:228 0:3 1350:1 0:43 1350:337 0:34 1350:92 2582830:5 1350:5 2582830:1 1350:5 2582830:…
C	XT9k141_223755	Enterococcus sp. M190262 (taxid 2582830)	36211	1350:179 0:17 1350:7 0:5 1350:82 1239:1 1350:58 2582830:22 1350:6 2582830:1 1350:280 186826:7 1350:31 2:5 1350:5 2:7 91061:4 1350:7 2:4 1350:10 2608891:9 1350:1 2608891:9 91061:1 2608891:1 1350:46 81852:5 1350:13 186826:1 0:5 137591:5 0:9 91061:1 0:12 1350:20 0:3 1350:2 0:11 1350:6 1578:5 1350:4 186826:5 1350:15 91061:4 1350:5 91061:2 1350:8 1239:5 91061:2 186826:1 1350:5 91061:13 186826:2 1350:1…
C	S1k141_34715	Escherichia (taxid 561)	917	543:727 1236:2 543:10 561:2 543:5 561:25 0:4 880074:1 0:5 880074:1 0:17 880074:13 0:1 880074:70
C	GY2k141_6363	Escherichia coli (taxid 562)	4409	1236:354 2:6 1236:62 2:1 1236:435 0:44 562:5 0:1 562:1 0:9 562:6 0:3 562:5 0:1 562:1 0:19 1236:53 2:275 0:8 2:5 0:21 2:700 0:47 2:29 0:41 2:9 0:41 2:190 0:40 2:241 0:24 562:376 91347:81 2:5 91347:2 1236:5 2:2 1236:6 2:4 1236:8 2:1 1236:11 2:10 1236:9 2:3 1236:12 2:8 1236:3 2:3 1236:43 2:17 1236:113 2:10 1236:67 2:2 1236:18 2:5 1236:21 2:1 1236:1 2:5 1236:8 2:5 1236:16 2:6 1236:109 2:13 1236:6 2:1…
C	HB3k141_539664	Escherichia coli (taxid 562)	5705	0:1206 9606:2 0:1266 562:465 1236:5 562:100 1236:4 562:43 1236:51 1:68 2:5 1:3 2:17 1:4 2:5 1:554 0:5 1:2 0:5 1:5 0:13 1:144 2:5 543:2 1236:5 543:16 1236:12 543:1 1236:5 543:13 91347:2 543:10 91347:44 1236:647 2:2 1236:249 0:686
C	HB4k141_74726	Escherichia coli (taxid 562)	21702	543:24 0:21 543:16 0:22 621:2 543:69 91347:3 543:165 91347:4 543:20 91347:1 543:3 91347:13 543:138 91347:3 543:6 91347:13 543:60 1224:1 543:148 1224:3 543:78 561:3 543:18 91347:3 543:85 91347:1 543:7 1236:5 543:348 562:5 543:6 0:13 562:2 0:5 562:14 543:431 91347:3 543:20 561:5 1499973:3 562:9 0:1 562:5 0:7 562:1 0:1 1499973:6 0:1 543:243 91347:9 543:5 1236:1 543:2 91347:5 543:140 91347:3 543:100 …
C	HB4k141_83899	Escherichia coli (taxid 562)	25728	543:26 562:1 543:52 562:27 561:7 543:25 562:9 543:1 562:19 543:52 562:4 543:5 562:2 543:504 1236:5 543:492 91347:5 543:365 562:7 0:22 562:9 543:85 562:9 543:3 562:34 543:11 562:1 543:5 562:3 543:1 562:5 543:7 562:9 543:26 562:1 543:5 562:5 543:74 562:9 0:18 91347:2 0:6 562:2 543:14 91347:5 543:13 91347:2 543:532 91347:6 543:43 91347:5 543:225 91347:5 543:3 91347:5 543:2 91347:7 543:1 91347:5 543:…
C	HB4k141_126732	Escherichia coli (taxid 562)	4909	543:173 91347:3 543:8 91347:1 543:5 91347:1 543:416 0:11 562:2 0:14 562:10 543:234 91347:5 543:688 91347:12 543:6 91347:5 543:37 91347:13 543:86 91347:2 543:10 91347:1 543:11 91347:5 543:3 91347:2 543:2 91347:5 543:7 91347:2 543:57 91347:5 543:43 91347:4 543:24 91347:15 543:5 91347:7 543:6 91347:11 543:913 91347:2 543:27 91347:5 543:1 91347:5 543:137 91347:2 543:11 1236:3 543:8 91347:4 543:3 1236…
C	HB4k141_144673	Escherichia coli (taxid 562)	13648	543:771 562:6 0:26 620:1 543:611 91347:3 543:7 91347:2 543:26 91347:1 543:168 91347:5 543:74 91347:5 543:54 91347:5 543:2 91347:9 543:7 91347:11 543:2 91347:5 543:21 1236:5 543:12 91347:9 543:162 91347:20 543:395 131567:4 91347:5 131567:1 91347:1 543:6 91347:5 543:74 2:5 543:43 2:5 543:1 2:5 543:15 2:18 543:88 91347:8 543:1 91347:7 543:80 91347:3 543:93 91347:4 1236:5 91347:5 1236:6 543:8 91347:1…
C	HB4k141_151266	Escherichia coli (taxid 562)	9178	543:449 91347:5 543:13 91347:1 543:5 91347:1 543:303 91347:2 543:71 91347:2 543:178 562:5 543:2 562:24 543:14 91347:11 543:1 91347:5 543:5 91347:5 543:6 91347:10 543:1 91347:4 543:9 91347:2 543:58 91347:1 543:1 91347:3 543:95 562:7 543:1 562:19 543:87 91347:2 543:104 1236:3 543:461 91347:1 543:112 91347:9 543:146 91347:1 543:19 91347:2 543:300 1236:3 91347:2 543:41 91347:3 543:100 91347:16 562:1 …
C	HB4k141_153326	Escherichia coli (taxid 562)	7094	543:107 0:4 2044467:5 0:10 543:1 0:5 543:3 0:7 543:597 91347:3 543:6 91347:4 543:5 1236:2 543:5 1236:2 543:46 91347:2 543:107 91347:3 543:107 91347:3 543:173 0:38 543:1365 562:1 561:5 0:1 562:1 0:3 91347:5 0:5 562:1 0:3 562:2 0:5 543:56 0:4 543:277 91347:5 543:46 91347:4 543:62 91347:2 543:2 91347:5 543:6 91347:2 543:504 2:6 543:8 1236:2 543:5 91347:6 1224:2 91347:4 543:6 91347:3 543:81 1224:2 54…
C	HB4k141_191077	Escherichia coli (taxid 562)	4005	543:242 0:1 562:1 0:11 2044467:5 0:17 562:6 543:102 0:42 543:575 562:4 543:5 0:23 543:532 0:7 562:4 0:5 562:7 0:5 543:145 91347:5 543:68 91347:3 543:408 2:1 543:17 91347:5 543:12 1224:4 543:15 1224:2 543:120 1224:2 543:2 1224:5 543:7 2:5 543:83 1224:3 543:6 1224:1 91347:5 543:103 562:6 2:3 543:1 91347:5 543:2 562:5 543:19 91347:8 543:87 91347:1 543:9 91347:5 543:7 91347:5 543:801 91347:2 543:96 1…
C	HB4k141_205299	Escherichia coli (taxid 562)	7297	543:17 91347:4 543:61 91347:5 543:115 562:6 543:7 562:17 543:36 91347:4 543:5 91347:5 543:3 91347:5 543:148 91347:5 543:11 562:2 543:651 0:27 543:149 622:2 543:21 562:13 543:1 562:4 543:186 562:5 1224:2 562:22 543:499 562:9 543:130 561:2 562:5 543:1 562:13 543:219 621:8 0:24 621:5 543:112 562:42 0:22 562:5 0:7 562:9 543:438 91347:4 543:66 1236:1 543:252 1236:2 543:225 91347:14 543:125 91347:2 543…
C	HB4k141_241780	Escherichia coli (taxid 562)	9786	543:23 1224:5 543:482 91347:5 543:666 1224:5 543:459 91347:1 543:59 91347:8 543:122 91347:5 543:2 91347:1 543:5 91347:5 543:3 91347:18 543:73 91347:5 543:139 91347:4 543:45 91347:15 543:52 91347:5 543:43 91347:3 543:20 91347:3 543:11 1224:1 543:136 91347:5 543:180 562:2 1236:5 562:11 543:5 562:6 543:349 562:7 561:5 543:1 91347:1 543:304 2:9 543:5 1224:1 1236:7 543:139 91347:5 543:54 91347:5 543:1…
C	HB4k141_271754	Escherichia coli (taxid 562)	3554	543:93 562:17 91347:5 562:13 543:111 91347:1 543:85 1224:1 543:237 91347:5 543:343 1224:5 543:1 1236:1 543:42 91347:2 543:5 91347:1 543:221 2:3 543:216 562:17 561:3 562:19 543:35 91347:5 543:358 91347:12 543:507 0:27 543:423 562:10 543:1 562:7 543:3 562:3 543:133 562:4 543:215 561:4 543:5 561:3 543:3 561:5 543:3 561:3 543:4 562:2 543:5 562:1 543:5 562:21 543:266
C	HB4k141_358390	Escherichia coli (taxid 562)	10669	543:140 562:16 543:3 562:5 543:60 562:4 543:5 562:10 543:2 562:10 543:2 562:6 543:77 562:2 543:1 562:1 543:311 562:5 543:3 562:8 543:106 562:1 543:5 562:9 543:1 562:1 543:7 562:9 543:4 561:5 0:30 543:1445 91347:1 543:23 91347:6 543:5 91347:4 543:22 91347:2 543:117 2:5 543:12 91347:5 543:224 91347:4 543:219 91347:5 543:254 91347:2 543:266 1236:1 543:71 2:9 1224:4 543:287 562:2 543:9 562:3 543:7 56…
C	HB4k141_361237	Escherichia coli (taxid 562)	10112	543:88 562:10 543:3 562:7 543:2 562:8 543:8 562:1 543:5 562:5 543:4 562:6 543:5 562:7 543:48 2:1 91347:5 562:4 1224:2 562:5 2:1 562:2 543:2 562:6 543:80 562:10 543:1 562:5 543:7 562:1 543:3 562:5 543:31 2:1 543:4 91347:5 543:161 91347:3 543:4 1224:5 91347:2 1224:2 2:1 1224:5 91347:2 543:4 91347:15 543:44 91347:8 543:8 91347:5 543:56 91347:2 543:466 91347:3 543:6 91347:5 543:188 2:1 543:855 91347:…
C	HB4k141_437323	Escherichia coli (taxid 562)	7668	543:30 91347:1 543:45 91347:1 543:4 91347:1 543:113 91347:2 543:9 91347:5 543:17 91347:7 543:5 1224:5 543:2 91347:5 543:2 91347:13 543:2 91347:5 543:287 91347:3 543:9 91347:11 543:3 91347:5 543:7 2:5 543:36 1224:1 543:1 1224:1 91347:3 543:22 91347:3 543:85 1224:10 1236:3 543:1 91347:6 543:57 1236:3 543:7 91347:13 1224:13 543:1 1236:5 543:1 1236:8 543:73 1224:2 543:28 91347:5 543:1 91347:3 1224:9 …
C	HB4k141_508215	Escherichia coli (taxid 562)	9902	91347:2 1236:2 1224:1 91347:17 543:117 562:2 91347:1 562:5 91347:3 562:1 91347:5 562:12 543:61 561:18 543:7 561:7 543:3 1224:3 91347:5 1236:8 543:1 91347:1 543:2 91347:1 543:4 561:8 543:1 561:3 543:1 561:6 543:9 1236:7 91347:5 543:7 562:2 543:2 1236:1 543:3 1224:5 543:5 561:20 543:5 561:1 543:176 91347:5 543:3 91347:1 543:267 91347:5 543:32 1236:7 543:133 91347:5 543:539 561:5 562:2 0:26 561:5 54…
C	HB4k141_556076	Escherichia coli (taxid 562)	8125	543:84 562:23 543:64 0:26 562:13 543:5 562:13 543:321 1236:5 543:75 1224:4 543:1 91347:1 543:341 1224:2 543:157 91347:2 543:48 562:35 543:8 562:39 543:73 562:7 543:5 562:11 543:2 561:5 543:2 562:1 543:5 562:3 543:5 562:1 543:3 562:9 543:3 561:7 543:267 91347:3 543:28 91347:26 1236:1 91347:4 1236:2 543:7 91347:5 543:61 1224:4 543:19 2:4 543:14 1224:5 1236:1 543:13 1236:5 543:5 1236:5 543:162 91347…
C	KDk141_23670	Escherichia coli (taxid 562)	4169	1224:109 1236:1553 1:1 1236:15 1:24 1224:3 1236:2295 0:13 562:3 1236:5 0:2 1236:2 1:110
C	KDk141_57761	Escherichia coli (taxid 562)	7237	543:62 91347:2 543:204 91347:2 543:80 91347:5 543:160 91347:2 543:79 91347:7 543:59 91347:1 543:33 91347:3 543:8 91347:5 543:1 91347:7 543:20 91347:1 543:7 91347:5 543:45 562:17 543:3 562:7 543:5 562:1 543:55 91347:5 543:181 91347:2 543:296 562:7 543:146 91347:5 543:3 1236:1 91347:6 1236:5 543:609 91347:1 543:130 91347:14 543:31 91347:1 543:25 91347:3 543:8 91347:7 543:5 91347:2 543:11 91347:10 5…
C	PGL1k141_2436	Escherichia coli (taxid 562)	4666	91347:101 1:1 91347:8 543:1 91347:1 543:10 562:14 1224:2 543:48 562:33 543:94 562:11 543:1 562:21 543:30 562:24 543:17 562:1 543:5 562:3 543:9 562:17 543:1 562:14 543:870 562:6 543:7 562:7 543:5 562:4 543:170 562:5 543:8 562:2 543:21 562:1 543:5 562:9 543:5 562:9 543:130 91347:1 543:55 1224:2 2:3 1224:1 2:3 1224:19 91347:4 543:3 1224:5 543:932 91347:7 543:431 91347:4 543:32 91347:8 543:2 91347:7 …
C	PGL1k141_4830	Escherichia coli (taxid 562)	6017	562:15 543:5 562:1 543:108 562:5 561:2 543:5 561:6 543:4 561:11 543:21 562:9 543:1 562:9 543:5 562:5 543:3 562:1 543:6 562:5 543:38 562:5 543:254 561:2 543:5 561:7 543:5 561:1 543:545 562:2 543:5 0:28 543:276 91347:5 543:49 91347:12 543:1 91347:4 543:66 1236:5 543:6 91347:5 543:361 1236:3 543:702 1236:5 2:3 543:1 91347:5 543:2 1236:5 543:34 91347:1 543:29 91347:5 543:2 91347:6 543:5 91347:26 543:…
C	PGL1k141_89391	Escherichia coli (taxid 562)	2793	1:166 91347:33 1:64 1236:16 2:1 1236:2 1:5 1236:5 1:458 91347:21 1:2 91347:8 1:649 91347:7 543:43 1236:305 91347:269 543:17 91347:5 543:7 91347:5 543:1 91347:19 543:23 91347:1 543:1 91347:5 543:3 91347:12 543:20 91347:71 543:2 91347:1 543:29 91347:296 543:2 91347:5 543:17 91347:1 543:6 91347:22 562:20 91347:2 1236:4 1:108
C	PGL1k141_90634	Escherichia coli (taxid 562)	3316	91347:31 1:75 91347:8 562:9 543:1 562:3 91347:5 562:3 543:5 561:5 562:23 561:1 562:6 561:13 562:1 543:2 562:11 543:5 562:15 561:5 543:3 562:44 543:20 91347:6 543:7 91347:25 562:9 91347:2 562:38 91347:46 1224:2 91347:51 562:6 91347:1 562:68 543:10 562:3 543:71 562:5 543:3 562:3 543:16 562:9 0:23 562:8 543:26 562:1 543:5 562:9 543:5 562:11 543:8 562:8 543:6 562:21 543:726 0:10 543:3 0:1 543:5 0:6 5…
C	PGL1k141_143600	Escherichia coli (taxid 562)	23162	543:514 1224:4 543:245 91347:2 543:65 91347:5 543:1 91347:4 1236:2 543:5 1236:1 543:11 91347:4 543:1 91347:5 543:123 91347:2 543:7 91347:1 543:43 1236:1 543:9 91347:1 1236:5 91347:3 543:10 91347:5 543:16 91347:1 543:278 1236:4 543:15 1236:1 543:5 91347:1 543:28 91347:9 543:190 91347:2 543:5 91347:11 543:24 0:15 543:1 0:7 543:5 0:1 543:1 0:1 543:6 91347:5 543:6 1236:1 543:5 1236:2 543:5 91347:2 54…
C	PGL1k141_276181	Escherichia coli (taxid 562)	1263	562:5 543:5 562:3 543:31 562:70 543:1 562:40 543:5 562:1 543:5 562:23 543:74 562:35 543:589 562:10 543:1 562:2 543:1 562:5 543:5 562:1 543:138 562:7 543:5 562:10 543:5 562:1 543:5 562:17 543:5 562:1 543:4 0:42 543:77
C	PGL1k141_305769	Escherichia coli (taxid 562)	4963	543:3 91347:1 543:44 91347:7 543:14 91347:10 543:3 91347:5 543:3 91347:5 543:2 1224:6 543:77 91347:5 543:12 91347:3 543:73 91347:5 1224:2 91347:10 1224:9 2:1 1224:4 91347:5 1224:10 91347:4 543:77 1224:1 91347:1 543:20 1224:3 1236:5 91347:13 543:62 1224:9 91347:1 2:32 1224:6 1236:8 543:1 1236:5 91347:5 543:1 91347:5 543:65 1224:6 543:1 1236:4 1224:14 543:6 91347:2 543:2 91347:5 543:1 1224:6 543:14…
C	PGL1k141_328833	Escherichia coli (taxid 562)	2980	543:12 91347:5 543:9 91347:3 543:82 562:25 561:2 543:17 562:15 543:1 562:5 543:5 562:2 91347:2 562:2 91347:5 1224:1 543:2 131567:3 543:12 562:54 543:5 562:1 543:11 562:2 543:2 562:22 543:2 562:10 543:18 91347:4 543:7 562:15 543:1 561:9 562:9 561:2 543:86 562:3 543:5 562:86 543:4 562:8 543:7 562:7 543:130 561:6 543:5 561:4 562:13 543:5 561:1 562:7 561:5 543:1 561:3 543:5 561:12 543:5 561:1 543:1 5…
C	PGL2k141_58042	Escherichia coli (taxid 562)	28033	186802:1 2507160:16 0:37 2507160:44 186802:3 2507160:5 186802:5 2507160:11 186802:1 2507160:7 0:97 2507160:4 186802:11 0:31 186802:1 2507160:10 186801:2 2507160:5 186802:2 2507160:23 0:6 2507160:5 0:5 186802:3 0:1 51515:8 186802:4 0:5 2507160:2 0:5 186802:2 0:21 2507160:27 0:84 2507160:16 0:5 2507160:9 0:52 2507160:6 0:35 186802:5 0:18 2507160:1 0:90 2507160:29 0:69 9606:2 0:65 2507160:19 0:33 25…
C	PGL2k141_251661	Escherichia coli (taxid 562)	2637	1236:9 0:1410 562:38 0:798 1:237 2:19 1:1 2:9 1:82
C	PGL2k141_403595	Escherichia coli (taxid 562)	1360	1236:215 562:1 0:26 1236:13 0:30 1236:611 0:36 1236:394
C	PGS1k141_316442	Escherichia coli (taxid 562)	6029	1:254 1224:2 1:4 1224:1749 562:7 0:10 562:1 0:1 562:1 0:19 562:2 1224:148 1:137 0:28 1236:839 1:1 1236:12 1:2 1236:251 470:3 0:25 562:1 2:2 562:100 0:13 562:2 0:19 562:62 2:3 562:39 2:2 562:12 0:33 562:1 0:7 562:1 0:2 562:2 0:8 562:5 2:5 0:3 2:1 0:12 2:5 0:5 562:5 0:8 562:13 2:2 562:1 2:3 562:7 2:7 562:9 2:10 1520:3 0:2 562:5 0:9 562:5 0:10 562:7 0:18 562:1 0:5 562:1 0:3 562:39 0:1 562:3 0:5 562:…
C	PGS1k141_526899	Escherichia coli (taxid 562)	6097	1:108 2:2 1236:1 562:25 2:5 543:6 1224:3 543:5 1224:7 543:11 1224:8 543:5 1224:38 543:2 1224:3 2:5 1224:1 543:53 1224:5 543:67 1224:6 1236:1 543:2 1236:5 543:123 1224:5 543:43 2:1 543:10 2:5 543:19 1224:5 543:143 1224:3 543:70 1224:92 543:5 1224:7 543:20 1224:75 287:5 1236:6 0:10 1236:25 287:2 1236:22 1224:1 1236:58 543:5 1236:1 543:12 1236:3 543:13 1236:2 1224:49 1236:81 1224:67 1236:1 1224:9 12…
C	PGS1k141_540169	Escherichia coli (taxid 562)	1768	561:17 543:22 562:5 543:7 562:21 543:30 562:35 543:4 562:12 543:21 562:5 543:1 562:1 543:1 562:13 543:1 562:10 543:116 562:1 543:3 562:39 543:68 562:10 543:1 562:5 543:1 562:8 543:1 562:13 543:6 562:11 543:3 562:2 543:22 562:22 543:5 562:36 543:5 562:17 543:156 562:6 543:6 562:28 543:37 561:5 562:8 543:1 562:15 543:21 561:3 562:14 561:4 562:8 543:60 561:14 543:4 561:19 562:9 561:2 562:35 543:148 …
C	XT5k141_245227	Escherichia coli (taxid 562)	850	1224:92 0:36 1224:13 0:21 588:2 91347:23 1236:14 1224:5 1236:15 1224:2 1236:26 1224:3 1236:35 1224:5 1236:387 91347:21 1236:15 562:15 2:5 1:66 2:5 1:3 2:7
C	XT71k141_109635	Escherichia coli (taxid 562)	4060	2:109 0:12 2:5 0:31 469:16 108980:5 469:1 108980:5 469:42 108980:26 0:1 108980:5 0:36 469:49 108980:6 469:5 108980:8 469:4 108980:5 469:25 470:1 0:28 1236:204 1224:2 1236:146 72274:22 1236:587 0:50 562:28 1:539 0:29 1:194 562:54 543:39 1224:2 543:288 2:3 543:6 1224:5 543:130 2:4 543:207 0:7 543:1 0:20 543:133 1224:14 543:29 1224:13 543:1 1236:5 543:3 1236:5 543:8 1236:6 543:6 1224:5 543:3 1224:20…
C	XT71k141_126395	Escherichia coli (taxid 562)	8441	543:95 91347:6 543:6 91347:4 543:19 91347:5 543:9 91347:5 543:44 91347:10 543:92 562:3 543:3 562:3 543:702 562:15 543:1 562:15 543:616 1236:2 543:385 562:21 543:2 562:5 543:699 562:11 543:1 562:25 543:2 562:15 543:2 562:6 543:251 91347:2 543:38 1236:4 543:41 1224:2 543:88 1224:5 543:1 1236:1 543:1 1236:2 562:5 543:6 562:30 1236:5 562:13 543:1 561:5 543:1 561:3 91347:3 543:7 91347:3 543:61 1224:2 …
C	XT7k141_24518	Escherichia coli (taxid 562)	3232	543:17 91347:4 543:10 91347:3 543:1 91347:1 543:7 91347:1 543:49 561:3 543:59 91347:2 562:26 543:7 91347:12 543:4 562:5 543:1 562:5 543:4 562:1 543:1 562:5 543:51 562:3 543:63 562:8 543:5 561:5 562:1 561:7 543:24 562:2 543:3 561:4 543:14 91347:7 543:5 91347:3 543:7 91347:2 543:24 2:5 543:147 91347:5 543:50 91347:5 543:6 91347:17 543:1 91347:4 543:34 91347:1 543:16 91347:5 543:15 91347:5 543:20 91…
C	XT7k141_28736	Escherichia coli (taxid 562)	7861	543:27 91347:5 543:24 91347:1 543:588 562:8 543:6 562:8 543:391 2:179 543:1920 2:150 543:288 562:47 543:27 0:3 543:2 0:23 543:1309 561:5 0:1 561:5 0:13 562:5 0:4 543:1445 91347:1 543:23 91347:6 543:5 91347:4 543:22 91347:2 543:117 2:5 543:12 91347:5 543:224 91347:4 543:219 91347:5 543:254 91347:2 543:433
C	XT7k141_32240	Escherichia coli (taxid 562)	7169	543:1135 2:203 543:157 91347:9 543:256 2:182 543:189 91347:3 543:115 562:21 543:6 562:3 543:231 1236:5 543:79 91347:1 543:1 91347:5 543:12 91347:1 543:83 1236:10 0:25 562:5 543:28 1236:13 543:206 91347:2 543:114 1236:2 543:88 91347:3 543:122 91347:1 543:62 1236:1 543:43 91347:5 543:154 91347:10 543:11 91347:2 543:5 91347:7 543:8 91347:3 543:25 91347:1 543:31 91347:14 543:130 91347:1 543:609 1236:…
C	XT7k141_36258	Escherichia coli (taxid 562)	7861	543:5 91347:6 543:7 91347:52 543:7 91347:2 543:1 91347:5 543:7 91347:46 1224:2 543:12 91347:2 543:7 91347:9 543:4 91347:40 543:29 91347:26 543:2 91347:5 543:9 91347:5 543:9 91347:8 543:12 562:15 1236:10 543:3 1236:5 1:6 543:9 562:4 543:9 562:18 543:89 0:41 543:116 131567:1 543:273 562:3 543:5 562:29 543:3 562:6 543:102 562:9 0:23 562:8 543:826 0:10 543:3 0:1 543:5 0:6 543:5 623:3 543:423 1224:4 5…
C	XT7k141_36704	Escherichia coli (taxid 562)	11561	543:48 91347:5 543:3 91347:6 543:37 91347:5 543:48 91347:8 543:1 91347:6 1236:5 91347:3 543:5 91347:4 543:4 91347:5 543:123 91347:25 543:1 1236:5 543:1 91347:1 1236:6 543:26 91347:2 543:3 91347:10 543:139 562:5 543:5 562:1 543:214 91347:5 543:167 1236:1 543:5 1236:4 543:34 91347:5 543:644 91347:11 543:12 91347:5 543:247 91347:1 543:16 91347:3 543:115 91347:5 543:116 91347:3 543:2 2:3 543:25 2:4 1…
C	XT7k141_85686	Escherichia coli (taxid 562)	6202	543:271 91347:1 543:23 91347:5 543:259 91347:1 543:14 91347:5 543:1 91347:2 543:73 91347:13 543:3 91347:5 543:63 91347:3 543:21 1224:5 1236:2 543:62 91347:5 543:61 1224:5 91347:6 543:1 1224:1 543:69 91347:1 543:5 91347:1 543:29 0:27 543:5 0:1 562:1 561:2 543:12 1224:3 1236:16 91347:1 543:5 91347:2 543:8 91347:6 543:1 91347:3 543:7 91347:7 1224:5 91347:9 1236:5 543:3 91347:5 543:91 91347:9 543:44 …
C	XT7k141_88527	Escherichia coli (taxid 562)	5623	543:40 91347:2 543:27 91347:5 543:1 91347:5 543:137 91347:2 543:11 1236:3 543:8 91347:4 543:3 1236:5 543:71 91347:4 543:48 1236:1 543:5 1224:2 1236:5 543:297 91347:5 543:11 91347:6 1224:5 91347:1 543:1 1224:5 91347:6 1236:1 91347:14 543:103 91347:2 543:125 91347:8 543:2 91347:7 543:80 1224:9 543:37 91347:9 543:15 91347:7 543:3 91347:2 2:5 1224:2 543:3 91347:9 543:97 1224:5 543:29 91347:2 543:5 91…
C	XT7k141_117232	Escherichia coli (taxid 562)	8260	543:7 91347:5 543:104 91347:5 543:1 91347:5 1236:1 543:2 1236:4 543:5 1236:8 91347:1 1236:5 91347:3 543:1 91347:2 543:13 91347:2 543:22 91347:2 543:5 91347:3 543:2 91347:14 543:4 91347:19 543:2 91347:5 0:2 1805933:5 0:34 543:15 91347:9 543:9 1224:5 543:7 2:5 543:14 561:1 543:16 91347:5 543:16 91347:5 543:5 561:2 562:1 91347:4 562:13 543:2 562:5 91347:9 562:2 91347:8 1236:2 543:1 562:9 543:3 91347…
C	XT7k141_128400	Escherichia coli (taxid 562)	7206	543:81 562:5 543:5 562:19 543:100 0:28 543:1330 91347:8 543:17 1236:5 543:28 91347:2 543:102 91347:9 543:76 91347:2 543:166 91347:4 543:1 91347:6 543:265 91347:5 543:82 91347:3 543:2 91347:5 543:16 1236:1 543:5 1236:4 543:43 91347:3 543:7 91347:5 543:45 91347:2 543:2 1236:1 543:7 91347:5 543:5 1236:1 543:5 1236:1 543:1 91347:1 543:15 1236:2 543:6 91347:13 543:7 91347:3 543:79 91347:17 543:3 91347…
C	XT7k141_140245	Escherichia coli (taxid 562)	9859	543:259 1224:1 543:1 1224:2 543:131 2:1 543:8 1224:4 543:2 91347:4 543:42 1236:3 543:31 1236:3 543:1 1236:6 543:44 562:3 0:22 2044467:3 0:1 562:5 543:17 1236:5 543:41 1236:1 543:9 91347:1 1224:5 543:76 91347:5 543:7 91347:2 543:6 91347:1 543:238 91347:3 543:5 91347:3 543:12 1236:4 91347:5 543:5 1224:1 543:1 1224:1 543:185 1236:5 543:118 2:4 543:23 2:1 543:1 2:1 543:6 2:319 543:203 91347:5 543:6 1…
C	XT7k141_148386	Escherichia coli (taxid 562)	4239	2:103 543:157 562:23 543:2 562:5 543:64 91347:11 543:264 1224:5 543:89 91347:10 543:5 91347:1 543:37 1224:5 2:1 543:108 1236:5 543:37 91347:5 543:2 91347:2 543:70 91347:7 543:5 1236:3 91347:10 543:139 1236:5 543:6 91347:5 543:53 91347:4 543:79 1236:5 543:14 91347:7 543:2 91347:1 543:5 91347:28 1236:4 91347:3 1224:1 1236:10 543:44 1236:5 543:7 91347:3 543:9 91347:5 543:135 91347:1 543:20 1236:5 54…
C	XT8k141_235624	Escherichia coli (taxid 562)	3842	2:541 1224:26 2:21 1236:5 2:2 1236:5 2:1 1236:11 562:2 0:1225 562:41 0:66 562:5 0:9 562:25 0:501 1582259:3 0:1319
C	XT9k141_110335	Escherichia coli (taxid 562)	8423	543:123 91347:5 543:5 91347:5 543:5 91347:6 543:6 91347:4 543:19 91347:5 543:9 91347:5 543:44 91347:10 543:75 562:5 0:18 543:3 0:6 543:1079 562:18 543:247 1236:2 543:385 562:21 543:2 562:5 543:797 208962:9 543:2 0:3 543:214 1236:4 543:41 1224:2 543:88 1224:5 543:1 1236:1 543:1 1236:2 543:5 2:1 543:73 91347:3 543:61 1224:2 543:9 1224:5 543:35 562:4 543:2 562:2 543:6 562:5 543:308 91347:5 543:4 123…
C	XT9k141_287356	Escherichia coli (taxid 562)	3166	0:7 562:5 0:7 543:5 0:4 543:18 1:23 562:5 1:3 562:28 1:9 562:1 1:35 562:7 1:17 562:3 543:8 561:2 1:9 543:9 562:6 543:5 562:3 543:1 562:1 561:3 543:9 562:1 1:7 543:9 1:5 543:5 1:61 543:41 1:3 543:5 1:14 543:5 1:3 543:31 1:1 543:8 1:109 543:1 1:5 543:7 1:5 543:10 1:41 543:2 561:22 543:1 561:3 543:5 561:15 543:1 561:11 543:165 0:17 543:9 0:1 543:31 561:9 543:13 561:3 543:5 561:4 543:8 561:5 543:1 56…
C	BJ1k141_227437	Escherichia coli (taxid 562)	4272	1236:85 2:17 1236:43 2:3 1236:3 2:8 1236:12 2:3 1236:9 2:10 1236:11 2:1 1236:8 2:4 1236:6 2:2 1236:5 91347:2 2:5 91347:81 562:376 0:24 2:241 0:40 2:28 0:5 2:4 0:23 2:130 0:41 2:9 0:41 2:38 0:38 2:1009 1236:53 0:19 562:1 0:1 562:5 0:3 562:6 0:9 562:1 0:1 562:5 0:44 1236:435 2:1 1236:62 2:6 1236:354 48296:117 2:2 48296:5 2:14 0:49 536441:5 0:97 762903:1 0:11 762903:10 0:11 762903:1 0:1 762903:5 0:1…
C	BJ2k141_184043	Escherichia coli (taxid 562)	1028	1:105 2:5 1224:1 562:16 543:5 1224:23 0:36 323850:2 1224:348 1236:11 1224:5 1236:5 1224:4 1236:8 1224:121 0:23 2:3 1:66 2:5 1:3 2:17 1:4 2:5 1:2 0:8 1:2 0:25 1:136
C	C10k141_12406	Escherichia coli (taxid 562)	2896	543:21 562:11 543:1382 91347:5 543:13 91347:1 543:5 91347:1 543:376 91347:2 543:3 91347:1 543:5 91347:3 543:211 91347:11 543:1 91347:5 543:5 91347:5 543:6 91347:10 543:1 91347:4 543:9 91347:2 543:17 562:20 543:4 562:4 543:227 91347:2 543:104 1236:3 543:382
C	C10k141_15785	Escherichia coli (taxid 562)	11948	543:183 0:23 543:5 562:4 543:575 0:42 543:102 562:6 0:17 2044467:5 0:11 562:1 0:1 543:677 0:23 2044467:3 0:11 543:671 91347:4 543:58 91347:3 543:5 91347:5 543:3 1224:1 543:7 91347:5 543:82 1224:3 543:1 1224:4 543:1 1224:2 543:5 2:3 543:30 1224:5 543:28 0:28 543:32 91347:3 543:8 1236:7 543:231 1224:1 543:5 1224:5 543:99 91347:1 543:39 1236:1 543:444 91347:4 543:372 1236:5 543:69 1236:1 543:69 1236…
C	C10k141_19455	Escherichia coli (taxid 562)	5320	543:55 1236:5 543:111 91347:2 543:11 1224:3 91347:5 543:3 1236:3 543:10 91347:2 1236:3 91347:6 543:3 91347:5 543:5 1236:3 1224:5 543:21 91347:5 543:13 91347:3 543:1 91347:10 543:5 91347:5 543:46 91347:12 543:5 91347:6 543:7 91347:5 543:17 1236:2 543:11 91347:8 543:8 1236:1 543:1 91347:7 543:7 1224:1 543:3 91347:9 543:33 1236:3 543:6 91347:2 543:8 91347:3 543:2 1236:6 543:25 91347:4 543:5 1236:5 5…
C	C10k141_21400	Escherichia coli (taxid 562)	7063	543:126 91347:5 543:147 91347:5 543:128 562:26 543:5 562:1 543:47 91347:8 543:1 91347:6 543:195 91347:3 543:102 2:3 543:70 1236:3 543:17 91347:1 543:53 1236:5 543:62 91347:3 543:2 91347:1 543:473 91347:2 543:12 1236:5 91347:4 543:10 91347:5 543:121 91347:3 543:65 91347:3 543:5 91347:10 1236:3 91347:1 1236:3 543:5 1236:1 91347:2 543:1 91347:7 543:27 91347:5 543:193 91347:3 543:5 91347:1 543:294 91…
C	C10k141_25004	Escherichia coli (taxid 562)	13453	543:974 91347:5 543:688 561:2 562:1 561:4 562:21 0:1 561:5 2044467:4 561:25 543:272 91347:4 543:165 91347:3 543:5 91347:5 543:95 91347:5 543:2 91347:2 543:97 91347:1 543:180 91347:8 543:8 91347:5 543:7 91347:1 543:56 91347:21 543:12 91347:2 543:7 91347:2 543:256 91347:9 543:220 91347:5 543:109 1224:1 543:59 91347:1 543:102 91347:1 543:5 91347:1 543:50 1236:4 543:8 1236:1 543:338 91347:8 543:32 12…
C	C10k141_35666	Escherichia coli (taxid 562)	5504	543:16 2:5 543:54 1236:4 543:20 91347:5 543:1 91347:5 543:1 91347:5 543:42 91347:1 1236:5 543:1 1236:9 91347:16 543:1 91347:1 543:96 91347:5 1236:5 543:2 91347:5 543:1 1236:1 543:4 1236:5 2:1 543:2 1236:15 543:6 1236:12 562:1 1236:9 0:12 562:4 561:3 543:241 91347:5 543:7 91347:5 1236:5 91347:4 1236:4 543:34 2:5 1236:13 543:3 1236:3 543:5 91347:3 543:15 91347:1 543:6 91347:26 1236:5 91347:5 1236:2…
C	C10k141_43008	Escherichia coli (taxid 562)	19500	543:2 1236:2 543:10 91347:1 543:18 91347:8 543:9 91347:4 543:1 91347:5 543:463 91347:1 543:19 91347:6 543:252 91347:3 543:170 91347:5 543:61 91347:5 543:4 91347:5 543:87 91347:5 543:132 91347:9 543:47 91347:3 543:44 91347:9 543:303 562:1 561:5 0:25 562:8 543:187 91347:1 543:48 1236:3 543:1 1224:1 91347:3 1236:7 543:119 91347:22 1236:8 543:18 91347:3 543:1 91347:5 543:23 91347:7 543:75 91347:4 543…
C	C10k141_186931	Escherichia coli (taxid 562)	7726	543:21 91347:1 543:5 91347:18 543:14 1224:6 543:1 91347:5 543:2 91347:2 543:6 1224:14 1236:4 543:1 1224:6 543:65 91347:5 543:1 91347:5 1236:5 543:1 1236:8 1224:6 2:32 91347:1 1224:9 543:62 91347:13 1236:5 1224:3 543:20 91347:1 1224:1 543:77 91347:4 1224:10 91347:5 1224:4 2:1 1224:9 91347:10 1224:2 91347:5 543:73 91347:20 543:21 562:3 543:5 562:4 543:2 562:10 543:2 562:3 543:27 1224:6 543:2 91347:…
C	C10k141_195280	Escherichia coli (taxid 562)	5359	543:50 1224:5 543:14 91347:1 543:3 91347:5 543:471 1236:5 543:2 91347:4 543:9 91347:5 543:3 91347:1 543:66 91347:2 543:190 91347:8 1236:5 543:4 1236:5 543:1 91347:5 543:44 91347:18 1236:2 1224:1 91347:17 543:234 91347:5 543:3 1224:3 91347:5 1236:8 543:1 91347:1 543:2 91347:1 543:7 91347:5 543:1 91347:3 543:1 91347:10 1224:5 543:27 91347:5 543:190 91347:2 543:1 91347:3 543:9 91347:7 543:271 91347:…
C	C10k141_211672	Escherichia coli (taxid 562)	2803	543:306 91347:7 543:932 1224:5 543:3 91347:4 1224:19 2:3 1224:1 2:3 1224:2 543:38 562:3 543:5 562:9 91347:1 562:61 561:9 562:2 543:10 562:71 0:4 562:5 0:5 562:1 0:13 562:72 543:5 562:16 543:2 562:42 561:27 562:20 561:2 562:7 561:30 562:14 543:2 562:20 543:18 562:32 543:8 562:6 543:5 561:5 562:2 543:17 562:5 543:2 562:20 561:9 562:7 561:5 562:53 543:2 562:50 561:4 562:5 561:42 543:5 561:1 562:134 …
C	C10k141_255564	Escherichia coli (taxid 562)	11634	543:80 91347:2 543:408 91347:6 543:205 562:5 0:8 543:5 0:9 543:804 562:2 0:1 562:5 0:23 562:4 543:278 91347:8 543:235 91347:6 543:253 1236:5 543:101 0:18 543:7 0:1 543:1 0:1 543:117 562:2 0:3 562:5 0:5 562:5 0:16 543:786 0:16 543:1 0:6 543:209 562:4 0:21 562:4 543:853 623:9 0:25 623:5 543:905 91347:5 543:997 91347:1 543:957 2:5 543:507 91347:1 543:64 91347:5 543:3 91347:5 543:1 91347:1 543:127 91…
C	C9k141_29457	Escherichia coli (taxid 562)	5144	543:116 2:6 543:8 1236:2 543:5 91347:1 1236:1 2:1 1224:5 91347:4 2:1 91347:8 543:81 1224:2 543:5 91347:2 1224:6 91347:7 543:91 562:11 543:5 562:3 543:5 562:8 543:42 2:6 543:12 2:4 543:18 91347:5 543:53 91347:7 543:1 91347:3 543:45 91347:5 1236:3 543:216 91347:3 543:11 91347:3 1236:5 91347:2 543:743 1224:5 91347:11 543:13 1236:3 543:5 2:2 1236:5 2:2 543:5 2:7 543:85 1224:1 543:335 91347:2 543:58 1…
C	C9k141_30173	Escherichia coli (taxid 562)	4368	543:393 0:27 543:507 91347:12 543:358 91347:5 543:135 562:21 543:5 562:3 543:106 561:1 543:52 91347:5 543:35 562:19 561:3 562:17 543:216 2:3 543:227 91347:2 543:42 1236:1 543:1 1224:5 543:132 561:29 543:151 562:17 543:1 562:11 543:2 91347:5 543:39 91347:7 543:191 1224:1 543:85 91347:1 543:151 91347:1 543:120 562:19 543:5 562:7 543:5 91347:5 1236:4 543:5 1236:4 543:1 1236:5 543:8 91347:2 543:37 12…
C	C9k141_30904	Escherichia coli (taxid 562)	755	1:4 1224:7 562:13 0:4 1236:5 1844971:5 1224:7 1844971:4 1224:1 1844971:1 0:1 1224:5 0:18 555778:6 1844971:8 0:5 1236:2 0:3 543:5 0:10 543:6 0:10 543:5 0:45 543:7 0:22 1236:20 543:2 0:3 1236:5 0:33 543:3 0:6 543:29 0:43 543:4 0:2 543:6 0:110 543:5 0:3 543:10 0:38 543:5 0:7 543:29 0:8 543:1 0:32 1224:108
C	C9k141_40896	Escherichia coli (taxid 562)	8871	91347:1 543:20 91347:3 1236:5 91347:3 543:3 91347:2 543:44 91347:4 543:19 1224:4 91347:16 1224:24 543:5 1236:5 91347:4 543:47 91347:2 543:7 91347:5 543:63 91347:1 543:7 91347:5 543:4 91347:5 543:43 91347:1 543:8 91347:2 543:4 91347:7 543:131 91347:5 1236:9 91347:1 1224:5 91347:4 543:251 91347:3 543:163 91347:8 543:7 91347:5 543:9 91347:7 543:75 91347:2 543:170 91347:5 543:3 91347:1 543:16 91347:9…
C	C9k141_83511	Escherichia coli (taxid 562)	11141	543:133 562:1 0:28 562:6 543:306 562:10 0:22 562:6 543:67 562:6 0:22 562:10 543:495 562:7 0:27 562:6 543:681 562:5 0:3 562:1 0:30 543:1779 562:8 0:9 562:3 0:9 562:5 0:2 562:7 543:270 91347:5 543:851 91347:1 543:1075 562:11 543:5 562:7 543:1 562:3 543:2 562:5 543:44 562:5 0:25 562:10 543:49 562:9 543:4 562:5 543:2 562:3 543:1 562:7 543:39 562:4 0:33 562:8 543:1151 0:38 543:1336 1224:5 543:2 1236:6…
C	C9k141_85230	Escherichia coli (taxid 562)	10336	543:169 91347:3 543:67 562:24 543:87 91347:5 543:18 562:21 543:3 562:10 543:12 91347:7 543:1 91347:3 543:1 91347:1 543:29 91347:2 543:3 91347:18 543:17 91347:1 543:3 91347:7 543:21 91347:9 543:38 91347:1 543:7 2:5 543:47 1224:3 543:889 91347:5 543:82 91347:5 543:203 91347:5 543:92 1236:5 543:35 91347:1 543:51 1236:1 543:47 91347:1 543:15 91347:11 543:17 91347:1 1236:3 543:1 1224:2 543:17 91347:3 …
C	C9k141_163537	Escherichia coli (taxid 562)	5482	543:78 91347:1 543:22 91347:3 543:135 0:23 562:7 543:107 1:211 543:156 91347:5 543:259 91347:5 543:16 91347:11 543:9 91347:1 543:123 91347:5 543:194 0:39 543:52 91347:3 543:3 91347:3 543:1 91347:7 543:51 1236:2 543:2 91347:5 543:41 91347:2 543:84 91347:2 543:61 91347:5 543:2 91347:5 543:4 91347:7 543:114 91347:1 543:5 1236:1 543:5 1236:3 543:57 562:7 543:5 562:5 543:1 562:13 543:135 91347:6 543:3…
C	GC1k141_479333	Escherichia coli (taxid 562)	1033	1:507 1224:1 1:5 1224:5 1:2 1224:5 1:4 1224:7 1:15 0:5 562:1 0:391 2:5 1:27 562:3 1:5 562:11
C	S2k141_146361	Escherichia coli (taxid 562)	5556	1236:76 0:42 1236:13 0:5 1236:9 0:39 1236:43 0:3 1236:5 0:5 1236:3 0:18 1236:1 0:17 1236:7 0:6 1236:114 0:44 562:5 0:1 562:1 0:9 562:6 0:3 562:5 0:1 562:1 0:19 1236:53 2:104 0:2 2:7 0:19 2:877 0:47 2:29 0:41 2:9 0:41 2:130 0:23 2:4 0:5 2:28 0:40 2:241 0:24 562:376 91347:81 2:5 91347:2 1236:5 2:2 1236:6 2:4 1236:8 2:1 1236:11 2:10 1236:9 2:3 1236:12 2:8 1236:3 2:3 1236:43 2:17 1236:113 2:10 1236:6…
C	S2k141_186596	Escherichia coli (taxid 562)	1077	1224:46 0:15 1236:3 1224:4 1:73 1224:12 0:15 562:18 1236:8 1224:1 1236:11 1224:5 1236:7 1224:19 1236:37 1224:2 1236:11 1224:3 562:4 1236:3 1224:5 1:1 1236:5 1224:1 543:6 562:5 1236:153 1224:5 1236:5 1224:12 1236:19 1224:3 1236:127 562:2 543:5 1224:5 562:10 1236:52 1224:10 1236:2 1224:1 1236:5 1224:1 1236:5 1224:4 1236:11 1224:11 1236:65 1224:4 1236:120 0:19 1697053:1 2027290:5 1236:44 0:17
C	S2k141_245812	Escherichia coli (taxid 562)	3960	1:79 1224:2 91347:25 1236:34 1224:65 1236:1 1224:5 1236:3 1224:1 1236:5 1224:3 1236:5 1224:251 1:1 1224:11 1:24 1224:1 1:3 1224:3 1:2 1224:24 1:5 1224:78 1:5 1224:3 1:396 1224:1 1:5 1224:3 1:3 1224:20 1:23 1224:3 1:5 1224:3 1:1 1224:9 1:1 1224:1 1:5 1224:1 1:177 1224:5 1:1 1224:18 1:2 1224:6 1:138 1224:13 1:2 1224:8 1:3 2:1 1:568 0:19 562:3 543:1 91347:61 2:2 91347:575 543:22 91347:1 543:9 91347:…
C	S31k141_337038	Escherichia coli (taxid 562)	835	1224:86 543:2 562:8 0:11 2:84 1:28 2:284 0:35 2:153 1:102 28384:7 1:1
C	C10k141_50437	Escherichia coli CFT073 (taxid 199310)	52742	562:5 0:3 543:37 91347:21 543:10 91347:3 543:6 91347:33 543:28 0:1 543:5 0:6 543:3 0:9 562:2 0:6 562:1 543:26 562:32 543:218 0:11 543:2 0:10 543:5 0:4 543:129 91347:5 543:1 91347:1 543:117 0:13 61646:5 0:19 562:5 0:3 543:1 0:6 543:48 561:5 562:21 561:3 562:4 543:54 0:7 543:2 0:5 543:4 0:5 543:5 0:6 543:72 0:2 543:9 562:6 91347:5 543:1 562:8 543:69 562:9 543:29 562:5 543:1 562:5 543:2 561:9 543:2 …
C	KDk141_243366	Escherichia coli FAP1 (taxid 1412834)	17485	543:11 1:4 0:48 543:94 1:3 543:44 1:5 543:598 0:37 543:161 1412834:4 0:5 1412834:1 0:23 1412834:6 543:16 0:72 162209:4 0:25 543:480 562:4 0:25 562:7 543:597 0:47 561:4 543:57 0:37 543:188 59201:15 0:26 543:65 0:18 543:1 0:1 543:5 0:102 543:134 0:32 543:2542 0:36 543:173 0:6 562:1 0:28 562:5 0:31 562:5 0:38 543:3 0:58 543:4 0:15 543:5 0:23 543:5 0:3 543:4268 562:2 0:36 543:814 91347:4 543:65 624:6…
C	HB4k141_381841	Escherichia coli O157 (taxid 1045010)	7619	1236:10 543:4 91347:5 543:86 91347:8 543:2 91347:2 543:1 1236:3 91347:8 543:9 91347:1 543:19 1236:8 91347:5 543:9 91347:1 543:82 91347:7 543:27 91347:4 543:47 91347:6 543:74 1236:5 543:11 91347:4 543:2 91347:26 543:119 91347:5 543:135 91347:1 543:84 91347:5 543:10 91347:14 543:5 91347:5 543:428 91347:5 543:6 91347:10 543:99 91347:5 543:51 91347:5 543:7 91347:2 543:96 1:51 0:32 1330547:1 497725:5 …
C	XT71k141_296526	Escherichia coli O169:H41 (taxid 1446701)	5217	1:83 561:17 1:5 543:34 1:11 543:32 1:6 543:1 1:52 543:37 1:11 543:40 1:5 543:9 1:5 543:5 1:61 543:41 1:3 543:5 1:14 543:5 1:3 561:18 543:5 1446701:8 561:1 1446701:13 561:5 1446701:2 561:7 1:5 561:7 1:6 561:7 1:1 561:13 1:7 561:13 1:3 561:3 1:21 561:4 1:1 561:10 543:2 1:5 543:10 1:41 543:2 561:22 543:1 561:3 543:5 561:15 543:1 561:11 543:223 561:9 543:13 561:3 543:5 561:4 543:8 561:5 543:1 561:1 5…
C	PGL1k141_131444	Escherichia coli O27:H7 (taxid 2048781)	26427	543:10 91347:6 543:18 1236:1 1224:3 543:5 1236:7 91347:2 1236:19 91347:5 1236:1 91347:12 543:9 1224:4 543:19 91347:9 1224:5 543:7 1224:7 543:5 1236:5 543:61 91347:3 543:12 91347:36 543:6 1236:4 1224:6 91347:2 543:21 91347:3 543:48 91347:4 543:1 91347:5 543:35 91347:7 543:78 2:3 543:34 91347:5 543:1 91347:3 543:7 91347:4 543:7 1236:5 543:5 91347:3 543:39 91347:2 543:5 91347:34 1224:5 91347:1 1224:…
C	C9k141_11899	Escherichia coli UM146 (taxid 869729)	8219	543:78 0:35 543:5 0:6 543:74 91347:5 543:7 91347:1 543:98 1236:5 543:132 91347:5 543:23 1236:5 543:11 91347:3 543:15 91347:19 543:32 91347:2 543:1 91347:2 543:13 91347:23 543:187 91347:2 543:21 91347:1 543:4 1236:5 91347:5 543:125 1236:2 543:73 91347:5 543:186 91347:6 543:5 91347:1 543:151 91347:11 543:4 91347:2 543:6 91347:1 543:1 91347:8 543:11 91347:5 543:18 91347:1 543:2 91347:3 543:3 91347:5…
C	XT71k141_22351	Escherichia fergusonii (taxid 564)	3507	564:113 543:3 564:317 0:12 564:2 0:10 564:4 0:5 564:310 561:1 564:5 543:1 564:154 0:13 564:14 543:3 564:32 543:4 564:134 561:3 564:74 543:1 564:5 543:1 564:223 91347:5 564:404 561:13 564:131 561:1 564:5 543:1 564:157 561:5 564:2 543:5 564:2 0:41 564:191 0:38 564:333 0:5 564:5 0:15 564:34 0:13 564:1 0:11 564:1 0:5 564:200 543:3 564:10 543:1 564:1 543:4 564:18 561:5 564:30 0:3 564:5 0:8 564:4 0:7 5…
C	XT71k141_52252	Escherichia fergusonii (taxid 564)	1486	0:76 543:12 564:5 543:5 564:10 543:4 564:10 543:23 561:22 564:38 543:2 564:9 543:9 561:35 543:49 561:21 564:432 543:4 564:11 543:5 564:12 561:5 564:29 543:4 564:72 543:3 564:4 0:7 564:1 0:1 564:9 0:17 564:90 543:4 564:108 561:5 564:8 91347:3 543:1 564:23 561:1 564:44 543:4 564:15 543:3 564:14 543:7 564:46 561:3 543:9 561:11 0:27 564:27 561:2 564:51
C	XT71k141_63472	Escherichia fergusonii (taxid 564)	2190	543:2 0:16 564:114 543:1 564:43 91347:4 564:85 1236:1 564:7 543:4 564:39 543:1 564:2 543:10 564:9 543:7 564:7 543:1 564:5 1224:5 564:22 543:5 564:2 91347:2 564:5 543:1 564:2 91347:5 564:73 91347:1 543:4 564:22 1224:2 91347:7 2:4 564:16 2:5 564:13 543:5 564:49 543:9 564:7 1236:3 564:13 543:5 1236:4 564:1 543:5 564:56 1224:5 543:6 91347:5 564:94 0:9 564:5 0:1 564:7 0:7 564:31 543:2 564:62 561:5 564…
C	XT71k141_82489	Escherichia fergusonii (taxid 564)	4117	564:79 543:7 564:273 0:36 564:70 561:1 564:17 543:9 564:12 543:1 564:24 91347:2 564:53 543:4 564:51 543:8 564:119 543:5 564:110 91347:4 564:73 91347:5 564:152 91347:4 564:15 561:1 564:22 543:4 564:44 543:2 564:6 543:2 564:35 91347:1 564:9 543:1 564:1 543:3 564:7 543:9 564:598 543:3 564:47 543:5 564:20 561:2 543:2 564:347 543:5 564:10 543:2 564:101 2:5 543:10 2:3 543:1 564:59 2:5 0:3 2:3 0:21 1224…
C	XT71k141_94967	Escherichia fergusonii (taxid 564)	1159	564:34 1224:11 543:5 1236:3 564:69 543:5 564:130 543:1 564:94 561:5 564:2 561:4 564:264 0:10 564:1 0:15 564:472
C	XT71k141_186929	Escherichia fergusonii (taxid 564)	790	543:83 91347:5 543:2 91347:3 543:37 91347:6 564:2 543:2 564:3 91347:2 543:5 564:35 91347:29 543:16 564:28 543:2 564:3 543:35 561:5 543:5 561:8 564:6 561:5 564:5 561:1 564:41 91347:2 564:26 543:1 564:2 561:13 543:42 564:37 543:5 561:3 564:5 561:10 564:5 561:1 564:10 91347:1 564:1 543:13 564:31 561:7 208962:1 543:36 91347:5 543:5 0:19 106589:5 0:35 543:61
C	XT71k141_250804	Escherichia fergusonii (taxid 564)	702	543:10 91347:9 543:1 91347:5 543:10 0:1 543:5 561:2 0:1 543:1 0:15 564:5 0:3 564:26 543:7 564:3 543:1 564:7 543:4 564:86 543:6 564:39 1236:5 543:1 1236:5 564:7 543:14 564:6 1224:5 561:3 543:6 561:5 564:9 543:3 564:16 543:9 564:2 543:5 564:4 543:1 564:32 543:2 564:2 543:5 564:2 543:26 564:38 543:2 564:10 543:5 564:7 91347:2 564:2 543:5 564:6 543:6 564:2 561:1 543:36 564:10 91347:2 543:8 91347:3 54…
C	XT71k141_258457	Escherichia fergusonii (taxid 564)	958	564:20 561:3 564:7 561:2 564:99 543:1 564:1 543:7 564:59 561:6 564:120 543:2 564:14 543:4 91347:1 543:26 564:6 0:1 564:3 0:5 561:3 564:2 0:25 564:17 561:50 543:2 561:25 564:5 543:5 564:3 543:1 561:5 543:5 561:13 564:9 543:7 564:14 543:138 562:1 543:5 562:17 543:41 564:13 543:5 564:5 543:5 564:5 543:81 91347:5 543:1 91347:5 543:19
C	XT71k141_259668	Escherichia fergusonii (taxid 564)	4082	2:103 543:212 91347:1 543:313 1224:5 543:89 91347:10 543:5 91347:1 543:37 1224:5 2:1 543:108 1236:5 543:37 91347:5 543:2 91347:2 543:70 91347:7 543:5 1236:3 91347:10 543:139 1236:5 543:6 91347:5 543:53 91347:4 543:79 1236:5 543:14 91347:7 543:2 91347:1 543:5 91347:28 1236:4 91347:3 1224:1 1236:10 543:44 1236:5 543:7 91347:3 543:9 91347:5 543:135 91347:1 543:20 1236:5 543:3 1236:5 543:342 91347:4 …
C	XT71k141_305194	Escherichia fergusonii (taxid 564)	1797	564:54 91347:5 564:105 543:5 564:128 561:5 543:3 561:2 543:15 564:3 543:4 564:99 543:5 564:283 543:5 564:27 543:5 564:1 543:8 91347:5 564:151 91347:1 564:106 543:35 564:197 561:10 564:68 91347:5 564:79 543:2 564:7 543:5 564:2 543:20 564:13 543:3 564:50 91347:2 564:5 561:1 564:68 91347:7 564:66 543:3 564:90
C	XT71k141_314801	Escherichia fergusonii (taxid 564)	4165	564:334 543:4 564:15 91347:5 564:5 543:6 564:2 543:1 564:2 561:5 564:67 543:5 564:4 543:5 564:6 543:5 564:1 543:1 564:3 543:5 564:3 543:3 564:112 543:5 564:26 0:20 564:7 0:2 564:33 561:1 564:48 543:1 564:67 91347:4 564:3 543:5 564:36 91347:5 564:5 543:3 564:115 543:5 564:62 543:4 564:170 561:5 564:166 1236:5 564:18 91347:2 564:10 1236:1 91347:5 564:3 543:3 564:74 543:4 564:14 1224:1 91347:7 564:5…
C	XT71k141_332324	Escherichia fergusonii (taxid 564)	1579	543:3 564:1 1236:3 543:5 564:65 0:18 564:1 0:3 564:7 0:3 564:125 543:1 564:8 543:5 564:98 543:7 564:49 543:4 564:48 543:1 564:273 91347:12 564:5 1236:2 564:1 91347:5 564:3 91347:5 564:149 0:12 564:11 0:2 881260:5 564:3 543:5 564:102 91347:9 564:2 91347:2 564:5 91347:2 564:144 543:5 564:6 543:3 564:181 543:11 564:10 543:19 91347:5 1236:2 2:5 1224:5 2:22 91347:11 543:31 1236:6 1224:5 2:1 1224:3
C	XT71k141_390361	Escherichia fergusonii (taxid 564)	3979	564:61 91347:10 543:5 564:4 91347:5 543:4 564:138 543:3 564:350 543:5 564:6 91347:4 564:7 91347:5 564:153 91347:5 564:181 543:4 91347:4 564:103 0:37 564:46 543:7 564:2 543:2 564:42 543:4 564:2 543:42 564:1 543:5 564:31 543:5 564:9 543:15 564:160 543:5 564:13 543:7 564:48 0:4 564:7 0:7 564:5 0:5 564:106 0:1 564:1 0:5 564:3 0:5 564:5 0:7 564:30 543:4 564:211 0:28 564:57 543:5 564:97 0:23 564:5 0:1 …
C	PGS4k141_494394	Escherichia fergusonii (taxid 564)	10878	543:990 2:3 543:216 0:7 543:5 0:1 543:3 0:14 543:960 1236:1 543:388 0:14 543:11 0:4 543:273 0:9 562:1 543:5 0:5 543:5 0:8 543:2858 0:9 543:1 0:13 543:3 0:6 543:1171 1236:5 543:271 0:31 620:1 543:611 91347:3 543:7 91347:2 543:26 91347:1 543:168 91347:5 543:17 564:52 543:2 564:1 91347:7 564:9 543:2 564:33 543:10 91347:5 543:2 91347:9 543:7 91347:6 0:7 91347:5 0:3 543:7 0:11 1236:5 543:12 91347:9 54…
C	XT71k141_105497	Escherichia fergusonii ATCC 35469 (taxid 585054)	2445	564:179 543:5 564:7 543:5 561:6 564:36 543:5 564:1 561:1 564:14 561:5 564:31 561:1 564:9 561:5 564:3 91347:5 564:12 543:1 564:70 543:4 564:92 561:2 564:48 0:5 564:3 0:3 564:3 0:7 564:3 0:5 564:75 585054:6 564:5 585054:15 564:16 0:5 564:5 0:7 564:5 0:5 564:5 0:1 564:264 561:5 564:1 543:5 564:237 0:1 564:5 0:15 564:39 0:20 564:1 0:10 564:28 561:4 564:46 0:16 564:5 0:47 564:38 0:12 564:2 0:5 564:59 …
C	XT7k141_229355	Escherichia fergusonii ATCC 35469 (taxid 585054)	1251	564:45 585054:5 564:1 585054:19 564:3 585054:6 564:18 91347:1 564:240 0:3 564:1 0:28 564:84 561:2 543:16 564:5 543:7 564:8 543:5 91347:73 543:16 0:1 564:5 0:1 564:1 0:9 564:18 543:5 91347:1 564:5 91347:2 543:5 564:9 0:2 564:5 0:4 1330545:5 543:3 0:4 91347:5 0:1 543:5 0:17 543:1 0:5 91347:42 564:7 91347:5 564:9 543:1 564:7 543:2 564:2 543:10 564:5 543:1 564:5 561:1 564:5 561:4 564:1 561:10 564:6 5…
C	XT71k141_80024	Escherichia fergusonii ECD227 (taxid 981367)	2277	564:242 0:23 564:4 0:7 564:196 0:8 564:7 0:1 564:9 0:4 564:173 0:19 564:5 0:5 564:118 543:5 564:336 543:2 564:155 543:4 564:8 543:2 564:52 561:7 564:140 981367:3 564:6 981367:22 564:89 543:1 0:5 564:78 561:5 564:502
C	XT71k141_317184	Escherichia fergusonii ECD227 (taxid 981367)	2942	0:18 564:2 0:4 564:1 0:8 564:38 1236:3 564:8 1224:3 564:502 543:7 564:3 543:1 564:121 543:5 564:1 543:9 564:9 1224:3 564:7 1236:3 564:5 1224:4 564:2 1224:1 564:80 543:2 564:29 543:3 564:21 561:1 564:11 561:4 1236:1 543:7 564:4 543:2 564:288 91347:5 564:78 0:11 2488567:2 0:24 564:22 91347:4 564:8 543:4 564:5 543:7 564:6 543:4 564:2 543:10 564:5 543:5 564:46 543:5 564:111 561:7 564:270 561:2 564:4 …
C	HB4k141_126931	Eubacterium maltosivorans (taxid 2041044)	1767	2:83 1:461 2:7 1:5 2:20 1:45 1239:9 1:5 1239:15 1:193 2:13 1239:37 2:8 1239:7 2:79 1239:39 2:2 1239:6 2:4 1239:18 2:76 2041044:32 1239:91 2041044:25 1783272:20 2041044:5 1783272:7 2041044:14 1783272:52 2041044:24 1783272:2 2041044:5 1783272:28 2:8 1783272:11 2:1 2041044:13 1783272:1 2041044:18 1783272:27 2041044:1 1783272:5 2041044:4 1783272:6 2041044:1 2:5 2041044:7 2:5 1783272:29 2:2 1783272:13…
C	C9k141_141101	Eubacterium maltosivorans (taxid 2041044)	2318	0:13 2041044:3 0:5 186802:5 0:1 186802:9 1239:2 0:4 186802:2 0:37 2041044:3 0:14 2041044:5 0:12 2041044:4 0:1 186802:2 0:19 0:5 2041044:1 0:33 0:15 2093857:5 0:88 186802:10 0:1 186802:5 2109687:11 0:2 0:74 0:1 0:72 2041044:5 0:36 1239:5 0:46 186802:4 0:18 0:26 0:73 2594789:3 0:51 186802:7 0:1 186802:1 0:3 186802:6 1239:2 186802:11 1239:5 186802:13 0:9 1239:1372 1307:27 2:67 0:21 1783272:8
C	GC1k141_547897	Euzebya sp. DY32-46 (taxid 1608957)	3005	0:123 1877:2 0:2 262324:1 0:1 2:5 0:1185 1608957:3 0:1649
C	XT2k141_437260	Faecalibacterium prausnitzii (taxid 853)	2024	0:184 186803:5 0:299 186802:8 1239:1389 853:105
C	BJ1k141_522601	Faecalibacterium prausnitzii (taxid 853)	6706	0:38 2594789:5 1496:3 0:20 717960:5 0:18 1550024:8 0:134 853:1 0:43 1239:439 40041:1 0:32 1239:286 853:14 1239:1 853:9 1239:5 853:3 1239:224 853:6 1239:9 853:13 1239:42 2:1 1239:44 853:6 186802:1 853:25 1239:43 853:1 1239:16 853:15 1239:788 853:68 1239:33 2:486 1239:7 2:1 1239:1 2:1 1239:22 2:768 853:20 1239:3 853:5 1239:1 853:1 1239:10 2:18 0:80 2:376 1239:289 853:11 1239:1 853:5 1239:3 853:5 12…
C	C10k141_110204	Faecalibacterium prausnitzii (taxid 853)	2526	0:90 186802:2 0:16 2093857:5 0:6 853:2 0:749 189426:2 0:259 138119:1 2133944:5 138119:5 0:863 853:5 0:199 2109687:5 0:185 186802:5 0:1 2109687:5 853:5 0:4 1680:3 0:70
C	XT11k141_121421	Fermentimonas caenicola (taxid 1562970)	1300	976:4 0:36 976:68 49546:3 76832:20 2:5 976:5 0:27 976:3 2:331 0:36 2:49 976:17 2:5 976:5 2:216 0:1 2:3 0:1 2:7 0:20 2:110 76832:31 976:60 2:8 1562970:56 2:1 1562970:7 2:32 76832:1 0:20 28251:2 2:76
C	GY2k141_175639	Firmicutes (taxid 1239)	4344	2:6 0:1 2:5 0:5 2:3 0:11 2:12 0:4 2:5 0:4 2:2 0:5 2:3 0:19 2:1 0:5 2:1 0:63 1280:7 0:1 1280:9 0:193 2:2 0:6 2:5 0:66 84032:6 0:4 84032:1 0:8 84032:5 1307:5 2:5 1239:4 0:17 1307:8 29341:1 1307:1 0:5 1307:1 0:11 1307:5 0:19 1307:19 0:3 2:7 0:5 2:5 0:6 2:13 0:1 2:5 0:29 2:18 29341:3 2:5 0:5 84032:1 0:10 84032:2 0:1 1239:50 0:5 1239:1 0:104 29341:5 0:64 1239:1 0:5 1239:5 0:6 1239:34 0:3 1239:4 0:1465…
C	C11k141_87738	Firmicutes (taxid 1239)	1379	0:1130 1871021:1 0:5 1422:1 0:128 2:1 0:79
C	C9k141_12192	Firmicutes (taxid 1239)	11224	0:121 1239:53 1783272:7 1239:77 1783272:5 1239:4410 2:3 1239:2244 1783272:673 2:297 0:39 2:43 33959:14 0:38 717960:14 1239:9 2:14 0:41 2:609 0:37 2:248 1:5 2:928 0:7 2:3 0:20 2:1141 1783272:2 0:5 1301:5 0:78
C	S2k141_217009	Firmicutes (taxid 1239)	2285	1783272:405 2:297 0:39 2:43 33959:14 0:38 717960:14 1239:9 2:14 0:41 2:3 1239:1334
C	SYk141_160021	Flavobacteriaceae (taxid 49546)	3891	0:284 562970:2 0:1602 2:495 976:43 2:49 976:26 2:1 976:7 2:18 976:60 2:120 976:252 2:107 976:130 49546:3 0:36 1454201:7 0:1 1454201:1 0:20 1936081:9 0:5 49546:7 0:114 107401:9 0:41 2069432:5 0:90 746697:5 0:308
C	GC2k141_229863	Flavobacterium indicum GPTSA100-9 = DSM 17447 (taxid 1094466)	4395	976:1 2:240 976:12 2:1 976:5 2:6 976:7 2:17 976:5 2:7 976:9 2:7 976:6 2:9 0:36 2:49 976:17 2:5 976:5 2:216 0:1 2:3 0:1 2:7 0:20 2:150 976:2 1562970:30 976:93 2:2 976:45 2:48 755732:4 0:461 1383885:3 0:85 1094466:8 0:5 266748:3 0:24 2583851:12 0:62 2:5 0:5 755732:5 0:12 1094466:5 0:10 1094466:5 0:36 1763534:5 0:153 65093:3 0:9 65093:1 1783272:5 0:5 1660067:2 0:220 470:3 0:5 470:5 0:3 470:4 0:115 9…
C	C5k141_12656	Fusobacterium mortiferum ATCC 9817 (taxid 469616)	3415	0:96 848:14 0:107 848:13 0:224 848:5 0:19 469616:5 0:7 469616:5 0:164 9606:5 0:131 848:87 131567:5 848:21 0:28 848:3 0:5 848:120 0:9 848:1 0:9 469617:5 0:10 848:4 0:18 848:130 0:32 848:46 131567:5 848:140 0:5 848:5 0:3 848:9 0:1886
C	HB3k141_683804	Fusobacterium ulcerans ATCC 49185 (taxid 469617)	2627	0:972 848:9 0:3 848:5 0:5 848:140 131567:5 848:46 0:32 848:130 0:18 848:4 0:10 469617:5 0:9 848:1 0:9 848:120 0:5 848:3 0:28 848:21 131567:5 848:87 0:131 9606:5 0:54 848:19 0:8 848:2 0:9 848:3 0:5 848:16 0:32 848:35 0:17 848:5 0:41 848:3 0:10 848:4 0:114 848:6 0:102 848:14 0:127 848:15 0:144
C	BJ1k141_295032	Fusobacterium ulcerans ATCC 49185 (taxid 469617)	3151	0:56 848:2 0:155 9606:5 0:131 848:87 131567:5 848:21 0:28 848:3 0:5 848:120 0:9 848:1 0:9 469617:5 0:10 848:4 0:18 848:130 0:32 848:46 131567:5 848:140 0:5 848:5 0:3 848:9 0:2068
C	C6k141_566415	Fusobacterium ulcerans ATCC 49185 (taxid 469617)	4503	0:292 28035:5 0:57 9606:3 0:1184 848:9 0:3 848:5 0:5 848:140 131567:5 848:46 0:32 848:130 0:18 848:4 0:10 469617:5 0:9 848:1 0:9 848:120 0:5 848:3 0:28 848:21 131567:5 848:87 0:131 9606:5 0:155 848:2 0:87 527032:2 0:183 848:13 0:110 848:11 0:378 848:51 0:247 848:25 0:828
C	GY2k141_257107	Gammaproteobacteria (taxid 1236)	924	1:31 28384:5 0:97 1396:5 1236:3 0:167 1236:22 0:226 1236:5 0:167 1236:2 0:50 2:5 1:105
C	HB4k141_323151	Gammaproteobacteria (taxid 1236)	2311	1:46 0:31 1:72 1236:9 1:5 1236:7 1:1 1236:5 1:30 1224:3 1236:306 2:89 1:305 2:3 1:5 2:2 1:2 2:5 1:5 2:4 1:231 2:23 1:62 2:25 1:2 2:3 1:31 2:5 1:5 2:38 1:1 2:9 1:90 2:26 1:791
C	HB4k141_368402	Gammaproteobacteria (taxid 1236)	2740	2:29 1:9 2:76 1:8 2:11 1:5 2:97 1236:1 2:13 1236:8 2:77 1:13 2:5 1:1 2:1 1:5 2:74 1236:9 2:3 1236:31 1224:34 1236:3 1224:5 1236:37 1224:1 1236:84 1224:4 1236:164 1224:4 1236:565 1:102 28384:7 1:1 28384:13 1:562 2:603 1:4 2:5 1:1 2:31
C	HB4k141_482602	Gammaproteobacteria (taxid 1236)	1471	1:61 1224:604 1236:22 1224:4 2:542 1224:26 2:18 0:7 2:3 0:5 2:1 0:17 1224:19 1:108
C	HB4k141_485292	Gammaproteobacteria (taxid 1236)	2620	1224:284 2:3 1224:133 131567:5 1224:1557 1236:3 1224:3 1236:5 1224:1 1236:23 1224:7 1236:5 1224:535 1236:22
C	J5k141_279402	Gammaproteobacteria (taxid 1236)	4051	2:571 1:562 28384:13 1:1 28384:7 1:74 2:110 1236:4 2:3 1236:5 2:1 1236:3 2:5 1236:5 2:1 1236:5 2:2647
C	KDk141_218761	Gammaproteobacteria (taxid 1236)	3718	1:108 1236:577 1224:5 1236:34 1224:1 1236:11 1224:12 1236:10 1224:2 1236:2 1224:4 1236:5 1224:2 1236:57 1224:5 1236:35 2:5 1224:3 1236:1 1224:5 1236:267 1224:5 1236:6 1224:3 1236:86 1224:6 1236:8 1224:10 1236:29 1224:5 2:2 1236:6 1224:1 1236:40 1224:7 1236:1 1224:5 1236:27 1224:4 1236:5 1224:2 1236:5 1224:9 1236:64 1224:5 1236:11 1224:5 1236:146 1224:1 1236:1145 1224:4 1236:814 0:7 1236:5 0:17 12…
C	PGL1k141_226447	Gammaproteobacteria (taxid 1236)	1209	1:32 1224:4 1:3 1236:1100 2:36
C	PGS1k141_114169	Gammaproteobacteria (taxid 1236)	1287	1:107 2:11 1:1 2:19 1:1 1236:1006 2:108
C	PGS1k141_367010	Gammaproteobacteria (taxid 1236)	1782	2:64 1:4 2:5 1:1 2:35 1224:8 1236:1521 1:110
C	XT1k141_276012	Gammaproteobacteria (taxid 1236)	1046	1236:145 0:29 1236:105 1224:242 2:5 1224:429 2:4 1224:12 1236:18 1224:2 2:5 1:16
C	XT1k141_354598	Gammaproteobacteria (taxid 1236)	2159	1:508 1224:1 1:5 1224:5 1:2 1224:5 1:4 1224:7 1:77 1224:506 1:1 1224:13 2:5 1236:11 2:5 1236:7 1:728 2:5 1:4 2:17 1:3 2:5 1:201
C	XT2k141_529603	Gammaproteobacteria (taxid 1236)	856	0:115 1224:5 1236:1 2:9 1224:4 2:2 1224:10 2:2 1224:13 2:505 1224:26 2:34 1224:13 2:5 1224:78
C	XT4k141_478292	Gammaproteobacteria (taxid 1236)	3697	1236:1262 0:2401
C	XT5k141_401585	Gammaproteobacteria (taxid 1236)	1828	1:97 1224:9 0:15 1236:808 0:21 1236:3 0:7 1236:5 0:3 1236:1 0:6 1236:183 0:41 1236:486 1:101 28384:7 1:1
C	XT5k141_510644	Gammaproteobacteria (taxid 1236)	900	1:40 1224:143 1236:8 1224:4 1236:5 1224:5 1236:11 1224:348 323850:2 0:36 1224:23 0:5 562:2 0:234
C	XT7k141_77822	Gammaproteobacteria (taxid 1236)	3311	1:2369 1236:16 2:1 1236:2 1:5 1236:5 1:879
C	XT7k141_101226	Gammaproteobacteria (taxid 1236)	2043	1:109 1236:206 0:4 1236:1 0:20 1236:1554 2:6 1:109
C	XT8k141_363059	Gammaproteobacteria (taxid 1236)	2322	2:98 1236:26 1224:1 1:737 1236:9 1:5 1236:7 1:1 1236:5 1:30 1224:3 1236:306 2:89 1:305 2:3 1:5 2:2 1:2 2:5 1:5 2:4 1:231 2:23 1:62 2:25 1:2 2:3 1:31 2:5 1:5 2:38 1:1 2:9 1:90 2:26 1:89
C	XT9k141_189867	Gammaproteobacteria (taxid 1236)	3419	0:210 1236:21 0:127 1236:1 0:2 1236:5 0:5 1236:5 0:11 1236:5 0:13 1236:3 0:39 1236:10 0:2 1236:7 0:95 1236:3 0:11 1236:5 0:46 1236:5 0:191 1236:2 0:4 1236:6 0:55 1236:28 0:40 1236:5 0:225 2509614:1 0:2197
C	BJ1k141_26683	Gammaproteobacteria (taxid 1236)	742	1224:206 1236:11 1224:5 1236:5 1224:4 1236:8 1224:31 0:3 1224:5 0:5 1224:5 0:13 1224:59 0:348
C	BJ1k141_517708	Gammaproteobacteria (taxid 1236)	903	0:43 1224:242 2:5 1224:429 2:4 1224:11 2698682:3 168471:5 562:3 2015795:3 0:5 2:2 0:1 1224:2 1236:9 2:3 1236:9 2:74 1:5 2:1 1:1 2:5 1:4
C	C10k141_178882	Gammaproteobacteria (taxid 1236)	1776	1236:1387 2:6 1:213 1236:27 1:109
C	C9k141_25717	Gammaproteobacteria (taxid 1236)	1771	1224:1 1:5 1224:94 2:1 1224:8 1236:335 1:275 28384:25 1:625 28384:29 1:339
C	C9k141_132499	Gammaproteobacteria (taxid 1236)	2531	1224:1022 1236:110 1224:4 1236:202 1224:616 1236:5 1224:3 1236:1 1224:5 1236:13 1224:20 1236:24 1224:250 1236:25 1224:143 1236:27 1224:2 1:25
C	DQY3k141_163500	Gammaproteobacteria (taxid 1236)	5629	1:107 1236:174 1224:3 1236:85 1224:18 1236:1 1224:5 1236:294 1224:98 1:1697 1224:7 1:2 1224:74 1:28 1224:10 1:2 1224:6 1:5 1224:1 1:1 1224:9 1:114 1224:13 1:3 1224:16 1:1040 1224:26 1:1756
C	GC2k141_164185	Gammaproteobacteria (taxid 1236)	1292	1224:59 0:8 1224:5 0:17 1224:257 1:5 1224:9 2:5 0:5 588:2 2:1 588:3 2:5 588:2 2:7 1:700 2:3 1:5 2:5 1:1 2:9 1:3 2:5 1:4 2:17 1:3 2:5 1:18 22:2 0:3 22:5 0:10 1697053:1 2027290:5 1236:64
C	PGS4k141_315201	Gammaproteobacteria (taxid 1236)	3342	2:2 1:728 2:5 1:4 2:17 1:3 2:5 1:68 1236:38 0:29 1224:5 0:2404
C	S2k141_97783	Gammaproteobacteria (taxid 1236)	885	2:4 1224:35 1:18 1224:11 1:5 1224:17 1:5 1224:8 1:6 1224:4 1:40 1224:37 1:16 2:5 1224:9 2:8 1224:45 1:13 1224:1 1:1 1224:5 1:81 1224:9 2:20 1:12 1224:20 1:5 1224:6 1:16 1224:1 1:1 1224:3 1:5 1224:77 1:7 1224:7 1:4 1224:46 2:4 1224:31 2:3 1224:88 1236:5 1930557:6 0:8 1224:1 0:5 1224:2 1:12 0:9 1697053:1 0:7 1697053:5 0:7 1:44
C	S2k141_168810	Gammaproteobacteria (taxid 1236)	594	1236:375 1224:5 1236:35 1224:3 0:36 1236:106
C	S2k141_301487	Gammaproteobacteria (taxid 1236)	982	1:84 1236:5 1:1 1236:13 1:1 1236:9 1:371 0:6 1:2 0:1 1:5 0:11 1:186 1236:11 0:17 28384:3 0:9 28384:5 0:1 1236:5 1:2 1236:3 1:197
C	S2k141_352383	Gammaproteobacteria (taxid 1236)	834	1:109 1236:3 1224:1 1236:162 2:525
C	S3k141_487940	Gammaproteobacteria (taxid 1236)	3829	0:27 31989:5 0:5 28211:2 1224:1 28211:5 0:55 1335048:5 0:37 1335048:4 0:33 1224:15 1236:2 1224:1 1236:26 1224:35 1236:18 1224:2 1236:15 1224:1 1236:11 1224:4 1236:14 1224:1 1236:17 1224:19 1236:35 1224:73 1236:2 1224:5 1236:11 1224:31 1236:2 1224:9 1236:144 1224:5 1236:173 1224:7 1236:1 1224:16 1236:116 1224:4 1236:5 1224:3 1236:36 131567:5 1236:148 1224:5 0:8 1236:5 0:1 1236:5 0:5 1236:27 2:1502…
C	S4k141_277112	Gammaproteobacteria (taxid 1236)	2001	1:789 2:2 1236:29 1:107 2:9 1:1 2:19 1224:2 1:795 2:74 1236:28 1224:1 1:111
C	S5k141_296462	Gammaproteobacteria (taxid 1236)	2349	1:26 1224:3 1236:306 2:89 1:562 2:23 1:62 2:25 1:2 2:3 1:31 2:5 1:5 2:38 1:1 2:9 1:107 1236:29 2:2 1:793 1224:1 1236:28 2:74 1:91
C	S7k141_1626	Gammaproteobacteria (taxid 1236)	785	1224:12 2:34 1224:26 2:505 1224:13 2:2 1224:10 2:2 1224:4 2:6 1224:9 1236:2 0:8 1236:8 1224:11 2:4 1224:95
C	MYHZ4k141_55928	Geobacillus thermodenitrificans (taxid 33940)	3200	33940:95 129337:24 33940:55 129337:4 33940:97 186817:5 129337:11 33940:2 129337:6 33940:5 1385:2 129337:5 33940:40 129337:1 33940:14 129337:12 33940:6 129337:1 33940:7 129337:1 33940:51 129337:2 33940:7 129337:2 33940:1 129337:5 33940:65 129337:4 33940:10 186817:5 33940:5 186817:3 33940:163 1385:1 33940:47 129337:1 33940:8 129337:1 33940:22 1385:1 129337:5 33940:5 186817:4 33940:35 129337:1 33940…
C	MYHZ4k141_117288	Geobacillus thermodenitrificans (taxid 33940)	5332	129337:302 131567:5 129337:256 186817:1 129337:154 33940:10 129337:3 33940:21 129337:26 33940:9 129337:9 33940:3 129337:4 33940:8 129337:26 33940:24 129337:9 186817:7 129337:1 186817:14 33940:5 186817:5 33940:530 1385:1 33940:6 1385:5 33940:131 186817:3 33940:8 0:37 33940:136 129337:5 33940:5 129337:4 33940:1 129337:6 33940:10 129337:22 33940:9 2:4 33940:20 129337:2 33940:174 129337:1 33940:5 129…
C	XT71k141_87641	Glutamicibacter creatinolyticus (taxid 162496)	1868	162496:7 0:9 162496:3 0:24 162496:24 0:16 162496:6 0:5 162496:22 0:47 162496:2 0:13 162496:38 0:5 162496:6 0:31 162496:9 0:5 162496:9 0:5 162496:5 0:5 162496:5 0:11 162496:23 2:4 162496:2 2:5 162496:33 0:7 162496:1 0:1 85006:3 0:12 2:2 0:1 162496:27 0:25 479435:2 0:5 162496:1 1760:5 1449976:2 162496:95 0:23 162496:3 0:7 162496:49 0:1 162496:9 0:28 162496:1 0:4 162496:5 0:1 162496:5 0:1 162496:1 0…
C	J4k141_225828	Gracilibacillus sp. SCU50 (taxid 2663022)	505	0:35 91061:2 0:17 91061:5 0:14 91061:1 0:23 91061:5 0:113 1350:5 0:22 91061:7 0:1 9606:5 0:40 35841:5 0:42 1350:1 0:15 2663022:5 0:1 2663022:1 0:9 2663022:3 0:94
C	C11k141_27754	Haloactinobacterium sp. HY164 (taxid 2675754)	17606	0:84 446465:1 0:5 1331682:1 0:137 2220096:5 0:84 1883:5 0:22 2656914:5 0:28 2591145:1 0:252 2171623:2 0:34 2591145:5 0:2 85006:5 0:2 85006:1 0:128 1964449:5 0:130 1760:3 0:9 1442032:1 0:29 446469:5 0:39 2509455:5 0:1 85006:3 1760:5 85006:14 53358:9 85006:5 2483799:4 0:3 545619:1 2419774:1 545619:3 85006:5 312285:5 85006:3 0:34 85006:4 0:18 2675754:3 0:7 2675754:8 0:4 1760:5 85006:3 2:9 1783272:5 …
C	SYk141_36031	Halomonas huangheensis (taxid 1178482)	1949	0:2 2745:8 2661553:11 2745:6 2661553:7 1178482:5 0:3 2661553:8 1178482:11 2745:3 0:5 2661553:3 2745:5 0:32 1178482:2 0:2 1178482:5 0:7 1178482:4 0:23 1178482:1 0:8 1178482:2 0:39 1178482:3 0:7 1178482:96 2745:7 1178482:17 2745:5 1178482:10 2745:5 1178482:2 2745:2 1178482:7 0:19 2:5 1:726 2:5 1:4 2:17 1:3 2:5 1:95 1224:1 0:5 1:2 0:20 1:1 0:5 1:133 2:81 1:1 2:9 1:7 2:1 1:5 2:5 1:3 2:5 1:23 2:11 1:4…
C	XT11k141_88826	Homo sapiens (taxid 9606)	11032	0:1870 9606:1 0:125 2663022:5 0:51 1471761:3 0:2031 1196031:5 0:2382 9606:5 0:4520
C	MYHZ3k141_735466	Hungateiclostridium thermocellum ATCC 27405 (taxid 203119)	595	0:23 1679721:1 186802:2 0:203 553:5 0:60 1239:2 0:3 203119:5 0:64 203119:5 0:1 203119:12 0:5 203119:4 0:6 203119:1 0:44 203119:5 0:1 203119:14 0:14 1282:5 0:16 186802:5 0:3 203119:5 0:13 203119:2 0:32
C	XT1k141_346005	Jeotgalibaca sp. H21T32 (taxid 2496265)	7659	0:7 186826:51 0:7 51665:5 0:5 186826:5 51665:5 186826:1 51665:1 186826:28 2621505:1 0:5 2621505:2 0:5 2621505:3 0:5 2621505:4 0:1 186826:5 0:4 186826:20 2621505:8 186826:1 2621505:2 186826:1 2621505:15 2496265:4 2621505:3 2496265:11 186828:10 0:1 186828:1 0:19 2621505:1 0:6 2621505:10 0:46 2621505:5 186826:4 0:18 2621505:9 2496265:38 2621505:13 186828:1 2621505:7 0:4 186828:6 0:5 186826:5 0:13 18…
C	C5k141_26255	Jeotgalibaca sp. H21T32 (taxid 2496265)	2232	0:38 186826:5 0:1 186826:1 0:7 51665:10 0:36 186826:2 0:9 186826:7 0:5 186828:1 186826:5 186828:11 0:4 2621505:5 0:3 2621505:5 0:5 2621505:3 0:9 2496265:15 0:33 186826:5 0:7 2621505:5 186826:11 186828:6 186826:5 186828:11 257487:9 186826:15 0:59 186826:54 2621505:9 0:3 2621505:5 0:3 2621505:5 0:17 186826:17 257487:1 186826:5 257487:2 0:3 257487:5 0:7 186826:5 0:1 186826:3 0:2 186826:27 0:26 69966…
C	HB4k141_93937	Jeotgalibaca sp. PTS2502 (taxid 1903686)	2573	186826:32 186828:5 186826:1 186828:6 186826:2 186828:3 186826:28 2621505:12 186826:7 2621505:7 1903686:1 186826:26 1903686:7 186826:1 1903686:8 186826:3 1903686:6 1239:2 1903686:5 2621505:3 91061:3 2621505:23 2496265:5 0:5 2496265:5 257487:3 186826:26 2621505:1 186826:7 2621505:2 1903686:1 2621505:3 1903686:7 186826:4 1903686:20 0:5 1903686:5 186826:7 0:3 186826:5 0:2 186826:24 1903686:5 0:49 190…
C	KDk141_224554	Jeotgalibaca sp. PTS2502 (taxid 1903686)	9572	0:33 186826:34 2621505:12 0:29 1903686:34 186826:1 1903686:42 0:90 1903686:7 2:5 1903686:7 0:1 1903686:5 0:50 186818:2 0:21 1903686:1 0:38 1903686:1 0:15 1903686:1 0:41 1903686:9 0:35 1903686:3 0:9 1903686:79 2621505:1 1903686:5 2621505:3 1903686:32 0:17 1903686:9 0:3 1903686:28 2621505:5 1903686:25 2621505:1 1903686:14 2621505:13 186826:4 91061:5 186826:1 91061:5 186826:5 1903686:43 0:24 1903686…
C	XT71k141_256292	Jeotgalicoccus saudimassiliensis (taxid 1461582)	61434	1461582:44 0:5 1461582:1 0:10 2:5 1461582:1 1581038:1 1461582:5 0:6 1461582:28 0:55 1461582:5 90964:5 1385:1 90964:5 407035:5 0:6 1385:1 0:5 407035:1 0:1 1461582:2 0:6 1510:5 1485:1 0:33 580165:5 2487118:2 1461582:5 0:5 1461582:1 0:7 1461582:1 0:15 1461582:28 91061:4 1461582:6 2:5 1461582:1 1239:5 407035:2 0:2 407035:13 0:7 407035:5 1279:2 0:6 90964:5 0:1 1279:3 2044912:5 0:4 2592355:2 1639:5 910…
C	XT9k141_10553	Jeotgalicoccus saudimassiliensis (taxid 1461582)	36756	1461582:52 1279:5 0:2 1461582:1 0:6 407035:5 1461582:3 0:9 90964:5 1461582:9 0:3 1461582:5 0:3 1239:4 0:1 536231:1 0:5 1276220:5 0:13 1385:5 1461582:2 407035:1 1461582:14 0:14 1461582:4 0:13 1461582:22 90964:5 1461582:2 0:35 1461582:2 0:4 1461582:3 0:81 1461582:1 0:21 1461582:5 1385:13 1461582:42 0:66 1461582:22 0:13 1461582:1 0:19 1461582:7 0:9 1461582:5 0:3 1279:9 0:1 1461582:16 0:7 1461582:3 0…
C	HB4k141_110739	Klebsiella (taxid 570)	8518	543:1 61646:6 543:62 91347:22 543:1 91347:12 0:1 543:2 91347:5 543:5 91347:2 543:5 1330547:2 543:6 1330547:5 91347:2 543:3 91347:6 543:7 570:10 543:3 570:8 543:62 91347:5 543:27 91347:2 543:13 91347:5 543:137 91347:5 543:3 91347:5 1236:5 543:1 91347:3 1236:10 91347:3 1236:1 91347:10 543:2 91347:1 570:16 91347:4 570:25 543:4 570:13 543:3 91347:3 570:9 543:5 570:15 543:5 570:29 91347:7 543:3 570:9 …
C	HB4k141_522498	Klebsiella (taxid 570)	1155	1236:7 91347:5 1236:2 570:7 91347:3 570:12 543:7 570:82 543:8 570:32 543:4 570:2 543:41 570:95 91347:5 570:58 543:14 570:26 91347:5 570:3 91347:5 570:1 543:1 570:1 543:1 570:51 543:2 570:37 543:2 570:5 91347:8 570:16 543:1 570:8 543:4 570:5 543:52 570:8 543:17 91347:7 570:5 91347:2 570:24 543:1 570:9 1236:5 570:98 543:4 570:7 543:1 570:67 543:4 570:19 543:2 570:38 543:6 570:15 543:5 570:9 543:4 5…
C	BJ2k141_380031	Klebsiella michiganensis (taxid 1134687)	1692	1:556 2:23 1:62 2:25 1:2 2:3 1:31 2:5 1:5 2:38 1:1 2:9 1:98 573:1 1:3 573:5 1:2 0:18 1224:12 570:10 1224:3 1134687:7 570:1 1134687:1 570:5 1134687:7 1224:3 1134687:6 1224:27 570:4 543:5 570:7 1224:1 570:5 1224:1 543:1 570:9 1224:15 543:13 570:44 0:1 570:3 0:5 570:1 0:17 570:15 91347:5 570:7 2:5 543:1 2:1 543:3 2:14 91347:21 570:4 91347:5 570:1 91347:4 570:8 91347:3 543:1 91347:3 543:5 2:1 91347:3…
C	KDk141_1589	Klebsiella pneumoniae (taxid 573)	47488	91347:34 1236:5 91347:3 1236:5 2:4 91347:5 1224:1 1236:2 1224:5 91347:1 1236:5 543:2 1224:11 543:1 91347:5 1224:1 543:8 91347:3 1236:6 91347:32 2:2 543:46 91347:5 543:4 91347:5 543:3 91347:5 543:5 91347:5 543:6 1224:3 91347:7 1224:5 543:1 1224:4 543:20 1224:4 543:17 131567:4 543:2 1236:21 91347:6 1236:2 91347:3 1236:7 1224:1 1236:1 2:2 91347:5 1224:7 543:1 2:4 1236:5 543:9 91347:5 543:1 91347:5 5…
C	KDk141_6174	Klebsiella pneumoniae (taxid 573)	38301	0:2 590:4 543:8 1914861:1 637910:5 0:1 570:1 1484158:5 0:30 543:3 0:10 91347:1 0:4 881260:5 0:1 1236:5 91347:13 547:3 543:5 0:3 543:3 0:15 543:1 0:15 543:4 0:14 28901:3 91347:3 0:12 543:3 0:6 543:5 0:4 91347:8 0:1 543:3 0:5 543:1 91347:5 543:1 91347:4 543:23 91347:1 543:8 91347:5 543:12 91347:14 543:8 91347:5 543:43 91347:5 543:6 91347:7 543:34 91347:1 543:192 91347:1 543:26 91347:5 543:3 91347:1…
C	KDk141_33098	Klebsiella pneumoniae (taxid 573)	7105	1:5 1236:11 91347:8 1236:2 91347:37 1236:5 91347:1 1236:12 2:9 1236:9 2:2 1236:17 91347:8 543:55 91347:5 543:8 91347:9 1:9 1236:1 1:5 543:7 1:3 543:14 1236:5 1:2 1236:12 543:7 1236:2 91347:4 543:11 570:2 543:5 570:3 543:7 91347:11 543:9 570:9 543:2 570:1 543:5 570:3 543:257 573:9 543:4 573:6 543:3 573:11 543:60 573:17 570:27 0:25 91347:4 543:5 573:5 543:211 570:5 543:1 570:5 543:1 570:5 543:1 570…
C	KDk141_98037	Klebsiella pneumoniae (taxid 573)	16111	573:6 543:20 573:9 543:1 573:15 543:1 573:9 543:808 1236:5 543:109 91347:2 543:105 570:32 543:4 570:1 543:1 570:5 543:234 1236:5 543:13 1236:1 543:77 570:1 543:1 570:1 543:10 570:1 543:1 570:18 543:40 573:28 543:194 570:10 543:5 570:1 543:5 570:5 543:1 570:7 543:115 570:2 573:3 543:5 573:19 543:43 2:4 543:9 1224:3 543:584 573:5 543:1 573:9 570:2 573:16 570:2 573:24 570:5 543:1 570:5 543:100 570:1…
C	KDk141_146775	Klebsiella pneumoniae (taxid 573)	26168	91347:4 570:5 543:214 1224:4 543:5 91347:2 543:73 1224:5 543:4 91347:5 1224:4 543:2 1224:2 543:246 570:18 543:5 570:5 543:22 570:27 543:16 91347:1 543:8 91347:2 543:69 573:30 570:3 543:244 1224:1 543:5 1224:15 543:12 1236:2 91347:2 1224:5 543:22 1463165:1 0:8 543:3 0:1 543:2 0:12 543:1 0:5 543:4 573:2 543:73 570:6 543:7 570:10 573:9 570:1 573:5 570:2 543:7 570:7 543:153 570:25 543:290 91347:7 543…
C	KDk141_211512	Klebsiella pneumoniae (taxid 573)	19811	543:4 91347:8 2:3 91347:4 2:5 543:4 1236:1 91347:5 2:1 91347:1 1236:13 2:8 91347:1 1236:5 91347:10 1236:3 91347:5 543:32 91347:7 1236:5 91347:11 1236:7 91347:6 1236:10 91347:22 1236:6 91347:5 543:1 1236:5 543:7 1236:13 91347:8 1236:13 91347:4 543:7 91347:10 543:44 91347:3 543:1 91347:4 543:5 91347:15 543:26 1236:2 543:2 1236:9 91347:52 1236:10 91347:3 1:59 91347:8 543:3 1:5 543:42 1:22 91347:2 54…
C	KDk141_280223	Klebsiella pneumoniae (taxid 573)	10748	543:16 91347:6 543:9 91347:7 543:25 91347:4 543:12 91347:8 543:33 91347:19 573:7 543:3 573:9 570:8 543:4 570:11 543:15 91347:2 543:47 91347:6 543:16 91347:10 1224:3 91347:4 543:5 91347:3 543:108 91347:1 573:11 543:5 91347:5 543:1 573:1 543:1 573:5 543:245 91347:7 543:34 91347:5 543:62 91347:1 543:24 2:4 543:60 91347:8 543:51 570:20 543:3 570:1 543:5 570:3 543:64 0:37 543:95 1236:1 543:99 573:5 54…
C	PGL2k141_339746	Klebsiella pneumoniae (taxid 573)	1764	0:904 1236:235 573:31 1236:96 573:18 1236:5 573:9 1236:204 2:3 1236:14 573:1 1236:2 573:8 91347:4 573:15 1236:51 573:7 1236:3 573:8 1236:3 573:1 1236:5 573:4 1236:8 0:16 562:1 1:20 1224:7 1:4 1224:5 1:2 1224:5 1:5 1224:1 1:25
C	XT11k141_13994	Klebsiella pneumoniae (taxid 573)	1121	573:8 1236:1 573:30 0:1 573:5 0:10 573:4 0:1 573:14 1236:7 573:28 0:21 1:69 2:5 1:3 2:17 1:4 2:5 1:728 2:5 1224:7 0:15 2:34 247523:1 0:64
C	XT3k141_242359	Klebsiella pneumoniae (taxid 573)	2372	0:36 1224:173 1:3 1224:5 1:1 1224:403 511:25 1224:242 2:5 1224:429 2:4 1224:36 1:508 1224:1 1:5 1224:5 1:2 1224:5 1:4 1224:7 1:20 562:1 0:16 1236:8 573:4 1236:5 573:1 1236:3 573:8 1236:3 573:7 1236:51 573:15 91347:4 573:8 1236:2 573:1 1236:14 2:3 1236:204 573:9 1236:5 573:18 1236:29
C	XT5k141_54863	Klebsiella pneumoniae (taxid 573)	1371	2:40 1224:26 2:34 1224:12 0:315 232721:3 0:4 1546149:1 1224:5 0:2 80864:1 0:3 80864:1 0:5 2116657:3 0:19 1236:6 573:4 1236:5 573:1 1236:3 573:8 1236:3 573:7 1236:51 573:15 91347:4 573:8 1236:2 573:1 1236:14 2:3 1236:204 573:9 1236:5 573:18 1236:96 573:31 1236:231 472181:5 0:17 2:6 1:106
C	XT71k141_295449	Klebsiella pneumoniae (taxid 573)	1399	1236:12 573:7 1236:3 573:8 1236:3 573:1 1236:5 573:4 1236:4 0:308 1224:34 1236:3 1224:5 1236:37 1224:1 1236:84 1224:4 1236:164 1224:4 1236:565 1:102 28384:7
C	XT7k141_111129	Klebsiella pneumoniae (taxid 573)	2580	1224:89 1:5 1224:11 1236:8 573:18 1236:4 573:4 1236:5 573:1 1236:3 573:8 1236:3 573:7 1236:50 0:5 573:1 0:1 573:9 0:11 573:1 0:3 1236:14 2:3 1236:204 573:9 1236:5 573:18 1236:96 573:31 1236:231 0:5 1236:2 0:20 1208320:2 0:650 1208320:5 0:6 1208320:5 0:1 1208320:5 0:321 314281:1 1526571:5 1236:3 0:38 1236:4 0:13 1445510:1 0:3 1236:5 0:396 1236:3 0:194
C	XT7k141_155193	Klebsiella pneumoniae (taxid 573)	1782	1:107 0:5 1:1 0:23 2:520 1:5 2:5 1:3 2:2 1:5 2:6 1224:1 2290922:2 0:5 32033:5 0:13 1236:854 1:1 1236:25 287:7 0:10 287:8 1224:4 287:2 1224:71 573:6 543:4 0:21 543:10 1224:17
C	XT8k141_374162	Klebsiella pneumoniae (taxid 573)	5224	0:1049 9606:5 0:1829 1224:38 177437:5 1224:1 177437:14 1224:4 177437:10 1224:13 177437:4 0:17 177437:5 0:9 1224:278 177437:31 1224:4 177437:5 1224:8 177437:7 1224:433 0:22 1224:5 2109913:31 1224:35 2109913:6 1224:5 2109913:72 1224:4 2109913:4 1224:7 2109913:168 1224:4 2109913:6 1224:3 2109913:60 1224:5 2109913:2 1224:52 2109913:18 1224:96 1236:7 0:17 1236:3 0:7 1236:5 0:17 1236:5 0:7 1236:44 573:…
C	BJ1k141_635739	Klebsiella pneumoniae (taxid 573)	990	1224:90 0:5 1224:1 0:3 1224:1 0:5 1224:7 0:7 1236:5 573:18 1236:4 573:4 1236:5 573:1 1236:3 573:8 1236:3 573:7 1236:51 573:15 91347:4 573:8 1236:2 573:1 1236:14 2:3 1236:204 573:9 1236:5 573:18 1236:96 573:31 1236:147 0:27 1697053:2 1236:25 0:4 1236:5 83889:1 1236:7 0:8 1236:4 0:3 1236:85
C	BJ2k141_175971	Klebsiella pneumoniae (taxid 573)	1651	1224:15 196023:7 1224:5 196023:15 0:5 1224:57 1236:3 0:19 1236:235 573:31 1236:96 573:18 1236:5 573:9 1236:204 2:3 1236:14 573:1 1236:2 573:8 91347:4 573:15 1236:51 573:7 1236:3 573:8 1236:3 573:1 1236:5 573:4 1236:4 573:18 1236:8 1224:11 1:5 1224:437 2:2 1224:100 0:36 1224:13 196023:21 1:18 1224:7 1:4 1224:5 1:2 1224:5 1:5 1224:1 1:62
C	C10k141_296479	Klebsiella pneumoniae (taxid 573)	2698	1:110 1236:26 1:8 1224:50 2:259 1236:11 2:4 1236:6 2:5 1236:6 2:16 1224:7 2:5 1224:19 2:156 1224:19 2:5 1224:4 2:29 1224:26 2:34 1224:12 1236:23 1224:71 573:6 543:4 0:21 543:10 1224:73 1236:5 1224:5 1236:11 1224:7 1236:7 1224:1025 2:5 1224:429 2:4 1224:11 225992:19 1224:77 573:6 543:4 0:21 543:3
C	C5k141_159658	Klebsiella pneumoniae (taxid 573)	807	1236:126 573:31 1236:96 573:18 1236:5 573:9 1236:204 2:3 1236:14 573:1 1236:2 573:8 91347:4 573:15 1236:51 573:7 1236:3 573:8 1236:3 573:1 1236:5 573:4 1236:3 0:1 1236:2 0:22 588:1 91347:23 1236:14 1224:5 1236:15 1224:2 1236:26 1224:3 1236:35 1224:3
C	C9k141_72986	Klebsiella pneumoniae (taxid 573)	2727	2:111 1224:19 2:5 1224:4 2:29 1224:26 2:34 1224:12 1236:23 1224:71 573:6 543:4 0:21 543:10 1224:1133 2:5 1224:429 2:4 1224:11 1236:25 1224:579 1236:18 1224:2 2:5 1:107
C	GC1k141_336850	Klebsiella pneumoniae (taxid 573)	1131	573:1 91347:4 573:8 1236:2 573:1 1236:14 2:3 1236:204 573:9 1236:5 573:18 1236:96 573:31 1236:159 0:33 1236:5 0:5 1236:5 0:494
C	S1k141_732895	Klebsiella pneumoniae (taxid 573)	1143	1224:69 573:6 543:4 0:21 543:10 1224:871 0:15 1236:3 1224:4 1:106
C	S21k141_689345	Klebsiella pneumoniae (taxid 573)	1209	1236:7 54291:24 1:13 1224:1 1:5 1224:5 1:2 1224:5 1:4 1224:7 1:15 0:5 547:1 0:217 1546149:1 1224:5 0:2 80864:1 0:3 80864:1 0:5 2116657:3 0:19 1236:6 573:4 1236:5 573:1 1236:3 573:8 1236:3 573:7 1236:51 573:15 91347:4 573:8 1236:2 573:1 1236:14 2:3 1236:204 573:9 1236:5 573:18 1236:96 573:27 0:30 1236:4 0:1 1236:204 1931241:3 0:88
C	S21k141_782943	Klebsiella pneumoniae (taxid 573)	1301	0:17 1224:133 2:4 1224:11 225992:19 1224:77 573:6 543:4 0:21 543:10 1224:550 1236:7 1224:3 1236:19 1224:302 225992:6 1224:4 1:74
C	S4k141_351758	Klebsiella pneumoniae (taxid 573)	825	573:3 91347:4 573:15 1236:51 573:7 1236:3 573:8 1236:3 573:1 1236:5 573:4 1236:3 0:1 1236:2 0:22 588:1 91347:23 1236:14 1224:5 1236:15 1224:2 1236:26 1224:3 1236:35 1224:5 1236:387 91347:21 1236:9 0:25 91347:21 1236:14 1224:5 1236:15 1224:2 1236:26 1224:3 1236:2
C	S7k141_432921	Klebsiella pneumoniae (taxid 573)	1136	573:3 91347:4 573:15 1236:51 573:7 1236:3 573:8 1236:3 573:1 1236:5 573:4 1236:3 0:1 1236:2 0:34 648:2 0:9 648:3 0:3 648:3 0:13 648:3 0:32 648:3 0:102 648:5 0:51 648:5 0:58 648:1 0:48 1224:1 0:95 648:5 0:13 648:1 0:28 1224:5 0:351 1236:3 1437877:5 1236:3 1224:11 1:5 1224:91
C	KDk141_160833	Klebsiella pneumoniae JM45 (taxid 1380908)	22350	91347:92 543:151 1236:3 91347:5 1236:5 91347:8 543:1 1236:5 543:10 91347:3 543:15 91347:11 543:88 91347:18 1236:1 91347:10 543:2 2:3 1236:4 543:66 2:2 543:38 91347:10 543:1 91347:5 543:1 91347:5 543:1 91347:2 543:15 91347:2 543:7 91347:26 543:4 91347:13 543:12 91347:2 543:3 91347:5 543:5 91347:4 1236:2 543:6 1236:4 543:10 1236:3 543:14 1236:2 543:22 91347:3 543:77 91347:2 543:43 573:29 543:15 573…
C	KDk141_3782	Klebsiella pneumoniae subsp. pneumoniae (taxid 72407)	27047	543:89 91347:3 1224:1 91347:5 543:3 91347:5 543:1 1224:5 543:102 1236:5 543:134 1236:3 543:5 2:2 1236:2 2:2 1236:5 543:3 1236:8 543:50 91347:5 543:3 91347:3 1236:1 1224:10 2:5 1236:6 2:3 1224:2 2:2 543:5 1236:3 543:36 570:13 543:5 570:1 543:47 1236:12 91347:1 1236:1 91347:5 543:6 91347:5 543:13 573:10 543:1 573:15 543:5 573:3 91347:5 573:1 91347:5 543:2 91347:2 570:3 91347:1 570:7 543:1 570:7 543…
C	KDk141_96996	Klebsiella pneumoniae subsp. pneumoniae (taxid 72407)	34143	1224:22 1236:1 1224:6 1236:1 1224:7 91347:2 1224:1 91347:1 1236:25 2:13 1224:7 1236:2 1224:14 543:1 91347:3 543:11 91347:7 543:5 91347:14 543:38 573:4 0:31 244366:5 0:2 570:10 543:5 570:2 543:2 570:1 543:123 570:12 543:3 570:1 543:7 570:1 543:44 2:5 543:17 573:10 543:19 573:10 543:6 573:2 543:8 573:11 543:44 91347:3 543:68 91347:7 543:34 91347:3 543:208 91347:5 1:24 91347:2 1:3 91347:5 1:1 91347:…
C	KDk141_27983	Klebsiella pneumoniae subsp. pneumoniae 1084 (taxid 1193292)	9859	543:63 573:7 0:27 573:6 543:14 570:13 543:5 570:15 543:231 91347:14 543:94 1236:1 543:11 91347:7 543:50 91347:4 543:10 1236:5 91347:1 543:4 91347:10 1236:11 91347:2 2:5 543:4 91347:6 543:14 91347:3 543:2 91347:2 543:3 91347:5 543:7 91347:1 543:1 91347:1 543:1 91347:1 543:21 570:4 543:5 570:12 543:1 570:5 543:19 91347:9 1236:1 543:106 91347:8 543:97 1224:5 91347:9 1224:2 1236:5 1224:1 543:5 91347:…
C	KDk141_45453	Klebsiella pneumoniae subsp. pneumoniae 1084 (taxid 1193292)	114339	1224:109 543:5 570:9 573:9 543:198 91347:5 1224:1 543:1 1224:5 543:13 1224:1 543:40 91347:4 570:19 543:30 91347:5 543:11 1224:5 543:110 91347:7 543:8 91347:12 1224:2 91347:18 1224:4 1236:5 91347:3 543:19 91347:5 543:48 1224:5 543:51 1224:10 543:3 2:7 1224:3 2:10 91347:5 543:3 91347:2 1224:6 543:51 91347:3 543:33 1224:7 543:86 570:3 543:34 573:3 543:7 573:2 543:4 573:11 1224:2 543:36 1236:5 543:6 …
C	KDk141_49096	Klebsiella pneumoniae subsp. pneumoniae 1084 (taxid 1193292)	85974	543:2 91347:5 543:2 91347:6 543:12 91347:2 543:18 91347:20 543:1 91347:2 543:9 91347:3 543:21 570:8 573:5 570:3 573:19 570:20 543:1 570:1 543:1 570:9 543:31 91347:28 543:55 0:34 543:218 2:1 543:7 91347:1 543:38 570:11 543:3 570:9 543:9 570:5 543:1 570:5 573:5 543:2 570:4 543:415 570:1 543:1 570:7 91347:1 570:5 543:3 570:1 543:5 570:7 543:70 91347:2 543:25 91347:5 543:3 91347:1 543:15 91347:5 543:…
C	KDk141_71616	Klebsiella pneumoniae subsp. pneumoniae 1084 (taxid 1193292)	103871	91347:19 543:26 91347:2 543:5 91347:4 543:7 91347:31 1236:9 91347:11 543:140 91347:35 1236:2 91347:5 543:228 91347:9 543:90 91347:5 543:11 91347:3 543:72 91347:7 543:9 91347:4 543:5 91347:2 543:130 1224:3 543:55 91347:7 543:3 91347:5 543:118 573:9 543:5 573:8 543:13 91347:5 543:1 91347:3 543:17 91347:1 543:17 91347:8 543:43 91347:5 543:28 91347:25 543:4 91347:4 543:19 91347:2 543:29 570:32 573:21…
C	KDk141_78668	Klebsiella pneumoniae subsp. pneumoniae 1084 (taxid 1193292)	43292	0:62 573:118 0:39 573:1758 0:2 573:5 0:7 573:1 0:15 573:870 0:5 573:1 0:13 573:3 0:7 573:219 0:40 573:119 543:20 573:8 570:1 573:99 570:5 573:17 570:6 543:6 570:5 543:2 570:11 573:14 570:2 573:13 570:1 573:11 543:2 573:5 543:6 570:1 573:33 543:5 573:2 570:5 543:1 570:1 543:3 573:19 543:2 573:13 543:5 573:5 543:8 573:32 543:2 573:4 543:5 573:2 543:28 91347:1 543:11 573:41 543:1 573:9 543:58 573:1 …
C	KDk141_147416	Klebsiella pneumoniae subsp. pneumoniae 1084 (taxid 1193292)	74269	543:86 570:3 543:1 570:1 543:265 570:1 543:5 573:19 570:1 573:2 543:8 570:5 543:1 570:3 543:5 570:1 543:5 570:19 543:29 573:41 570:1 573:5 570:6 543:27 570:5 543:5 570:13 543:5 570:6 543:53 2:1 543:10 91347:2 543:55 573:27 543:1 570:5 543:3 570:15 543:5 570:6 543:118 570:12 573:7 570:5 573:5 543:5 570:3 543:1 573:5 543:2 570:8 543:16 573:8 543:6 573:11 543:1 573:15 543:32 2:23 543:10 570:6 543:11…
C	KDk141_163969	Klebsiella pneumoniae subsp. pneumoniae 1084 (taxid 1193292)	54182	91347:3 543:36 91347:3 543:5 91347:19 543:37 91347:1 543:3 91347:5 543:1 91347:8 543:5 91347:2 543:27 573:4 0:23 573:6 543:97 570:34 543:64 570:16 543:7 573:39 543:11 570:5 573:5 570:1 573:5 570:5 573:5 570:6 543:25 570:1 543:163 1236:1 543:82 570:6 543:3 570:1 543:5 570:1 543:3 570:5 543:85 1236:3 543:15 1236:5 543:38 570:8 543:1 570:7 543:9 570:3 543:269 1236:5 543:4 1224:5 543:18 573:5 543:3 5…
C	KDk141_165249	Klebsiella pneumoniae subsp. pneumoniae 1084 (taxid 1193292)	54397	543:44 91347:5 543:1 91347:1 543:10 91347:17 570:1 91347:4 562:5 0:2 91347:5 0:3 91347:5 0:9 91347:5 0:1 91347:5 570:5 91347:4 570:44 91347:12 570:92 91347:16 570:90 543:9 570:20 543:5 570:8 543:3 570:7 91347:7 543:6 91347:17 570:8 91347:4 543:5 570:1 543:5 570:255 573:9 570:2 573:17 570:15 2:1 570:16 1193292:10 0:25 1193292:3 570:74 0:37 570:879 573:3 570:5 573:9 570:9 573:3 570:35 91347:5 570:3…
C	KDk141_180612	Klebsiella pneumoniae subsp. pneumoniae 1084 (taxid 1193292)	108355	91347:30 543:3 91347:2 543:1 91347:13 543:25 91347:5 1236:1 91347:10 1236:3 91347:9 1236:3 543:1 1236:5 91347:1 543:25 91347:61 543:1 91347:5 543:10 91347:49 543:226 91347:1 543:3 91347:29 543:11 91347:5 543:34 1224:4 543:16 1236:5 543:9 2:5 543:279 91347:24 543:93 91347:5 543:34 573:24 570:3 573:2 543:100 91347:1 543:235 91347:5 543:64 91347:13 543:5 91347:3 543:21 91347:3 543:1 91347:2 543:22 9…
C	KDk141_250081	Klebsiella pneumoniae subsp. pneumoniae 1084 (taxid 1193292)	9858	1236:5 543:5 1224:5 543:32 2:22 1224:5 2:2 1224:5 543:34 91347:5 543:5 91347:3 2:22 1224:5 2:1 1224:5 1236:6 2:2 543:165 573:32 543:5 573:5 543:207 1224:5 543:190 1236:2 543:12 1236:5 543:108 570:3 543:3 570:13 543:2 570:6 543:154 0:38 543:81 570:54 543:5 570:1 543:7 570:44 543:5 570:1 543:5 570:18 543:1 570:1 543:14 91347:4 543:165 91347:5 543:9 91347:5 543:344 91347:2 543:28 91347:1 543:47 9134…
C	GY2k141_194610	Klebsiella pneumoniae subsp. pneumoniae Kp13 (taxid 1123862)	4295	0:125 2:318 1123862:13 2:3 1123862:12 2:2 1123862:4 2:35 1123862:2 2:5 1123862:1 2:3 1123862:7 2:2 1123862:10 2:35 1:28 2:80 0:232 2478662:2 0:1507 43263:4 1236:6 0:1787 1697053:2 1236:8 0:3 1236:5 0:19 1236:1
C	KDk141_207517	Klebsiella pneumoniae subsp. pneumoniae Kp13 (taxid 1123862)	77972	2:147 0:34 543:167 91347:2 543:60 570:5 543:1 570:13 543:1 570:5 543:1 570:7 543:1 573:1 543:7 573:3 543:5 573:7 543:1 573:5 543:116 91347:7 543:72 91347:2 543:85 91347:5 543:90 570:32 543:24 570:5 543:19 570:2 543:19 91347:1 543:19 91347:7 543:10 91347:3 543:73 91347:17 543:7 91347:3 543:43 570:19 543:110 91347:7 543:3 91347:3 543:8 570:5 91347:9 543:191 91347:5 543:50 573:17 543:9 573:5 543:77 …
C	KDk141_75676	Klebsiella pneumoniae subsp. rhinoscleromatis SB3432 (taxid 861365)	13555	1:113 543:10 1:1 543:5 1:3 543:10 1:644 573:8 1:5 570:7 1:5 570:2 573:5 1:115 543:3 1:7 543:1 1:2 543:19 1:50 0:10 1:5 0:1 1:1 0:17 1:183 1236:8 2:5 1224:1 1:3 1236:3 1:5 1236:4 1:13 91347:27 1:3 91347:3 573:13 1:5 573:17 1:201 1236:1 1:5 1236:4 1:4 1236:7 1:3 1236:3 1:175 543:31 1:60 573:5 1:5 573:11 1:7 573:5 1:141 543:11 1:5 543:13 1:16 543:16 1:4 543:11 1:16 0:5 570:5 0:2 570:5 573:5 0:15 1:3…
C	XT9k141_248941	Klebsiella quasipneumoniae (taxid 1463165)	4461	0:44 46170:17 0:16 46170:5 0:45 1463165:141 2:16 1463165:184 2:5 1463165:21 2:1 1463165:1 2:1 1463165:5 2:5 1463165:77 2:9 1463165:107 2:3 1463165:219 2:32 1463165:5 2:2 1463165:100 0:37 1463165:97 2:5 1463165:10 2:5 1463165:19 2:1 1463165:3 2:1 1463165:5 2:2 1463165:5 2:6 1463165:14 2:3 1463165:9 2:5 1463165:16 2:861 1463165:28 2:19 1463165:73 2:5 1463165:5 2:7 1463165:148 2:34 1463165:15 2:5 14…
C	HB4k141_34913	Klebsiella variicola (taxid 244366)	1756	570:29 543:38 570:2 91347:1 543:1 570:3 543:5 570:16 1236:1 543:5 570:2 91347:5 543:1 91347:1 543:11 570:5 543:3 570:9 543:1 570:41 543:12 570:7 543:1 570:9 543:5 570:18 2:5 570:23 543:9 570:1 543:2 570:1 543:5 570:29 91347:6 543:38 570:8 543:2 570:5 543:8 570:1 543:3 570:14 543:16 91347:3 543:3 91347:20 570:38 543:5 570:72 543:5 570:9 543:5 570:5 543:5 570:9 543:17 570:49 91347:1 570:5 91347:7 5…
C	HB4k141_144032	Klebsiella variicola (taxid 244366)	2756	1224:3 91347:4 543:18 1236:1 543:36 91347:5 543:5 1236:1 1224:4 1236:3 91347:4 1224:4 1236:10 1224:3 543:1 1236:1 543:5 1224:1 1236:12 543:42 1224:1 543:13 91347:6 543:3 1224:5 543:7 91347:21 1224:5 91347:1 1224:1 91347:9 543:10 2:5 543:2 570:7 543:7 570:5 543:2 570:10 543:83 91347:2 543:1 91347:11 543:1 91347:2 543:48 1236:1 543:10 570:2 543:2 570:5 543:5 570:1 543:20 570:13 543:1 570:9 543:5 57…
C	HB4k141_243444	Klebsiella variicola (taxid 244366)	5528	543:49 91347:1 543:2 91347:2 543:5 91347:5 543:1 91347:5 543:1 91347:1 543:7 1236:4 91347:5 1236:4 1224:10 1236:5 1224:4 1236:3 1224:2 570277:1 1236:5 570277:1 1236:1 1224:5 1903411:2 0:2 1224:1 91347:1 1236:25 2:13 1224:7 1236:2 1224:14 543:1 91347:3 543:11 91347:7 543:5 91347:14 543:7 570:5 543:3 570:32 0:26 244366:34 570:7 543:2 570:5 543:3 570:1 543:59 570:3 543:8 570:28 543:36 570:1 543:2 57…
C	HB4k141_252632	Klebsiella variicola (taxid 244366)	3405	543:56 570:36 543:41 91347:5 570:1 543:11 570:9 543:11 91347:1 543:33 570:6 543:3 570:1 543:5 91347:11 543:5 570:3 543:4 91347:12 543:8 91347:5 570:31 543:9 570:18 543:5 570:5 543:1 570:9 543:21 570:4 91347:1 543:1 570:7 91347:1 570:95 91347:4 570:2 543:5 570:1 543:13 570:5 543:7 570:5 543:5 570:10 543:2 570:95 91347:5 543:5 570:51 543:3 570:5 543:13 570:2 543:3 570:28 244366:22 570:15 543:5 570:…
C	HB4k141_261485	Klebsiella variicola (taxid 244366)	1441	160674:13 543:2 160674:51 543:171 570:3 543:2 570:19 543:5 570:59 543:104 570:51 543:10 570:51 543:3 570:44 543:7 570:1 543:1 570:1 543:14 570:2 543:1 570:10 543:5 570:4 2:5 570:51 543:5 91347:4 543:2 91347:10 543:6 570:7 543:11 570:7 543:4 570:2 543:2 570:5 543:14 91347:5 570:8 543:10 570:19 543:5 570:13 543:25 570:5 543:5 570:5 543:1 570:5 543:2 570:5 543:17 570:1 543:5 570:28 91347:3 543:23 57…
C	HB4k141_293818	Klebsiella variicola (taxid 244366)	5708	543:19 570:5 543:7 570:18 543:116 570:6 543:1 570:5 543:11 570:5 543:4 570:6 543:1 570:12 543:1 570:2 543:5 570:7 543:56 91347:5 543:46 2:2 543:3 570:23 543:3 570:46 543:2 570:20 543:1 570:3 543:2 570:11 543:70 1224:5 543:28 570:5 91347:9 570:9 91347:5 570:5 543:8 570:2 543:2 570:5 543:5 570:17 543:11 91347:2 543:14 91347:2 570:19 543:3 570:25 543:6 570:1 543:1 570:10 543:8 570:53 543:4 570:5 543…
C	HB4k141_319815	Klebsiella variicola (taxid 244366)	2719	570:10 543:1 570:15 543:1 570:5 543:10 570:3 543:5 570:11 543:2 570:6 543:20 570:5 543:4 570:2 543:5 570:43 543:5 570:16 543:5 570:1 543:9 570:28 543:2 570:7 543:4 570:2 543:8 570:5 543:5 570:7 543:3 570:11 543:11 570:20 1236:5 570:1 543:5 570:3 543:73 570:27 543:14 570:9 543:5 570:33 543:9 570:5 543:9 570:5 543:84 570:9 543:5 570:1 543:2 570:4 543:3 2:5 543:5 570:33 543:5 570:8 543:2 570:37 2443…
C	HB4k141_351961	Klebsiella variicola (taxid 244366)	1595	543:2 570:22 543:28 570:40 543:7 570:6 543:4 570:2 543:17 570:31 543:7 91347:4 570:4 543:2 91347:1 570:2 543:11 570:26 543:7 570:7 543:5 570:5 543:1 91347:3 570:1 91347:5 543:1 91347:5 543:7 570:1 543:1 570:8 543:39 570:7 543:3 570:16 543:5 570:5 543:2 570:1 543:24 570:15 543:11 91347:5 2:3 570:8 543:4 570:15 91347:7 570:5 543:5 570:3 543:14 244366:1 543:5 244366:25 91347:21 1224:16 1236:1 543:5 …
C	HB4k141_374714	Klebsiella variicola (taxid 244366)	5099	244366:10 570:5 244366:1 570:47 0:34 571:5 573:3 543:15 570:19 543:9 570:5 543:40 244366:8 543:3 244366:21 570:16 543:2 570:2 543:24 570:15 543:3 570:41 543:2 570:9 543:12 570:2 543:2 570:76 543:1 570:5 543:3 1224:1 543:23 91347:4 543:10 570:9 543:6 570:7 543:4 570:7 543:5 91347:4 570:76 543:1 570:2 543:13 570:3 543:7 570:9 91347:12 543:1 91347:5 543:1 91347:3 570:75 1236:2 570:6 91347:9 543:3 91…
C	HB4k141_420753	Klebsiella variicola (taxid 244366)	2080	570:22 244366:7 570:5 1224:2 244366:2 91347:2 244366:9 91347:5 244366:1 570:21 543:5 570:7 543:7 570:4 543:15 91347:1 543:1 91347:3 543:9 91347:1 543:10 570:151 543:5 570:3 543:3 570:1 543:57 1236:4 543:55 570:109 543:5 570:119 543:10 570:5 543:14 570:7 543:1 570:1 543:5 570:3 543:5 570:110 543:3 570:10 543:1 570:20 543:6 570:6 543:13 570:3 543:9 570:1 543:54 91347:18 543:7 91347:7 543:13 91347:1…
C	HB4k141_457180	Klebsiella variicola (taxid 244366)	10388	543:9 570:2 543:8 570:8 543:10 570:5 543:19 570:13 543:2 570:3 543:4 570:6 543:36 91347:2 543:1 91347:5 543:5 91347:1 543:10 91347:5 543:31 570:7 543:5 570:5 543:144 91347:31 543:29 1236:6 91347:4 543:50 91347:2 1236:14 570:1 543:5 570:1 543:35 91347:11 1236:5 91347:3 1236:1 91347:3 543:7 91347:1 1236:5 543:33 91347:13 543:1 91347:8 543:37 91347:5 543:10 91347:14 543:2 91347:4 1236:5 543:2 570:1 …
C	HB4k141_500295	Klebsiella variicola (taxid 244366)	2227	543:11 570:2 543:32 91347:7 570:1 91347:4 570:6 543:11 570:1 543:9 570:28 543:5 570:1 543:3 91347:9 570:3 91347:5 570:8 543:26 91347:5 543:3 570:3 543:5 570:11 543:1 570:1 543:5 570:2 543:18 570:134 91347:5 543:5 570:7 91347:3 543:41 1224:5 543:31 570:5 543:1 570:25 244366:3 543:4 570:2 543:5 570:7 543:15 570:12 543:41 570:10 543:19 570:5 543:4 91347:6 570:4 91347:3 570:5 91347:16 543:3 91347:5 5…
C	HB4k141_540028	Klebsiella variicola (taxid 244366)	15057	543:112 91347:3 543:3 91347:18 543:3 91347:2 543:24 570:10 543:7 91347:4 543:8 570:2 543:18 1236:7 543:4 1224:5 543:2 1224:5 91347:2 543:10 91347:3 543:11 91347:9 543:14 1236:5 543:45 570:4 543:2 1236:5 543:3 1236:5 543:3 2:5 543:36 1224:2 543:31 91347:3 1236:22 91347:3 543:4 570:24 91347:3 1224:8 2:2 1236:5 91347:1 1224:2 543:11 91347:1 570:14 543:1 570:7 543:3 570:3 543:1 91347:5 543:1 1236:5 9…
C	HB4k141_585581	Klebsiella variicola (taxid 244366)	2401	543:6 570:50 543:6 570:55 543:5 570:7 543:2 570:12 543:3 570:5 543:40 570:2 543:10 570:3 543:5 570:9 543:5 91347:20 543:6 91347:5 570:4 543:14 570:1 543:5 570:2 543:16 570:5 543:13 570:4 543:21 570:39 543:8 570:5 543:5 570:3 543:5 570:11 543:3 570:6 543:6 570:11 543:3 570:6 543:5 570:2 543:5 570:2 543:25 570:6 543:2 570:5 543:5 570:12 543:8 570:9 543:11 570:3 543:5 570:13 543:5 570:1 543:5 570:9 …
C	PGL1k141_37303	Klebsiella variicola (taxid 244366)	2418	1:109 2:3 1236:1 543:23 1236:394 1920107:2 0:29 1920107:5 1236:81 543:25 1236:1164 543:27 1236:165 1920107:3 0:34 543:12 1236:172 0:19 244366:2 1224:2 1236:3 2:2 1:107
C	PGS1k141_155108	Kurthia sp. 11kri321 (taxid 1750719)	94505	0:13 1750719:5 0:15 1750719:7 0:36 1750719:73 0:6 1750719:1 0:7 1750719:27 0:6 1750719:3 0:50 1750719:7 0:10 1750719:5 0:21 1750719:5 0:3 1750719:5 0:2 1750719:11 0:124 1750719:57 0:64 1750719:141 0:22 1750719:4 0:6 1750719:90 0:36 1750719:134 0:40 1750719:85 0:39 1750719:538 0:21 1750719:140 0:2 1750719:5 0:27 1750719:137 0:2 1750719:7 0:36 1750719:1 0:3 1750719:17 0:38 1750719:194 0:9 1750719:3…
C	PGS1k141_500806	Kurthia sp. 11kri321 (taxid 1750719)	49409	1:110 0:27 1750719:375 0:10 1750719:5 0:7 1750719:1 0:9 1750719:251 0:7 1750719:5 0:11 1750719:1 0:1 1750719:2 0:5 1750719:43 0:40 1750719:47 0:52 1750719:18 0:35 1750719:102 0:16 1750719:3 0:61 1750719:30 0:39 1750719:36 0:35 1750719:148 0:1 1750719:5 0:5 1750719:7 0:11 1750719:13 0:5 1750719:9 0:17 1750719:102 0:9 1750719:3 0:14 1750719:294 0:101 1750719:85 0:7 1750719:9 0:1 1750719:9 0:9 17507…
[truncated: 548 more rows]
